# Supplementary material for: A distinct lineage of Caudovirales that encodes a deeply branching multi-subunit RNA polymerase
Source: Nat Commun. 2020 Sep 9;11:4506. doi: 10.1038/s41467-020-18281-3 (PMC7481178; doi:10.1038/s41467-020-18281-3)
Supplement: Supplementary file 4 — Supplementary Data 1 [file 41467_2020_18281_MOESM4_ESM.xlsx]

## Sheet: Table_of_Contents
Table of Contents
Sheet	Description
viralrecall_output	Summary table output by viralrecall
	Each metagenomic viral contig, its length, number of open reading frames (num_ORFs),
	number of ORF hits to the VOG database (num_voghits), number of ORF hits to the Pfam cellular database (num_pfamhits),
	number of ORFs with hits to capsid, wedge, portal, terminase, tail, and spike proteins, and the sum of hits to viral the viral marker hits (marker_sum).
MCP	Number of contigs in different datasets with hits to MCP protein families in VOG and Pfam databses
	MCP - major capsid protein
	mReC - multisubunit RNAP-encoding Caudovirales
	VOG - Virus Orthologous Groups Database (vogdb.org)
	Viral_RefSeq - viral genomes with bacterial hosts on RefSeq rel. 96
	IMGVR_reference - IMGVR with no detected mReC RNAP
MCP_Trees	Proteins included in MCP tree reconstructions for Figure 4
	MCP - major capsid protein
	PF accession - Pfam database
	VOG accession - Virus Orthologous Groups database (vogdb.org)
	bit - bitscore of HMM search
	IMGVR_reference - IMGVR with no detected mReC RNAP
	mReC - multisubunit RNAP-encoding Caudovirales
	Viral_RefSeq - viral genomes with bacterial hosts on RefSeq rel. 96
TerL	Number of contigs in different datasets with hits to TerL protein families in VOG and Pfam databses
	TerL - terminase large subunit
	mReC - multisubunit RNAP-encoding Caudovirales
	VOG - Virus Orthologous Groups Database (vogdb.org)
	Viral_RefSeq - viral genomes with bacterial hosts on RefSeq rel. 96
	IMGVR_reference - IMGVR with no detected mReC RNAP
TerL_trees	Proteins included in TerL tree reconstructions for Figure 4
	TerL - terminase large subunit
	mReC - multisubunit RNAP-encoding Caudovirales
	PF accession - Pfam database
	VOG accession - Virus Orthologous Groups database (vogdb.org)
	bit - bitscore of HMM search
	IMGVR_reference - IMGVR with no detected mReC RNAP
	TerL - terminase large subunit
	Viral_RefSeq - viral genomes with bacterial hosts on RefSeq rel. 96
Full_annotation	Proteins with hits to HMM databases, the hit accession, bitscore, E-value, and protein description (name), category or domain when applicable
	and protein description (name), category or domain when applicable
	nog - EggNog 5.0 Archaea, Bacteria, and Eukarya databases
	pfam - Pfam release 32.0 database
	eggvog - EggNog 5.0 virus database
	vog - Virus Orthologous Groups database (vogdb.org)
	tigr - TIGRFAMs database
	cog - Clusters of Orthologous Groups database
Environments	Information on metagenomic sample in format as outlined in IMGVR 2.0
	Short Read Archive metagenome information from the Parks et al. data was formatted accordingly

## Sheet: viralrecall_output
contig	start_coord	end_coord	contig_length	score	num_ORFs	num_voghits	num_pfamhits	capsid	wedge	portal	terminase	tail	spike	maker_total
3300017987_____Ga0180431_10000006	146	308223	308335	31.034	438	234	18	1	2	1	1	6	0	11
3300017987_____Ga0180431_10000031	2	179738	179738	35.023	227	132	12	1	2	0	2	4	1	10
3300001782_____WOR52_10000459	1	277130	277131	25.6992	384	178	20	1	2	1	1	2	0	7
3300002053_____SMTZ23_10000005	3	277139	277139	25.8146	385	181	21	1	2	1	1	2	0	7
SRX290713_contig_8367	141	97514	98064	38.9418	113	68	0	1	0	0	1	5	0	7
3300005915_____Ga0075122_10000014	2	152422	152423	42.3447	158	106	9	0	2	1	1	3	0	7
3300009676_____Ga0116187_1000326	128	59679	59680	36.1659	60	36	3	1	2	0	1	2	0	6
3300017989_____Ga0180432_10000164	2	105613	105615	40.192	106	71	6	1	2	0	1	2	0	6
3300018080_____Ga0180433_10000139	9	121179	121292	35.6455	151	91	10	0	2	0	2	1	0	5
3300009788_____Ga0114923_10000049	2	101162	101163	39.4225	120	81	6	0	2	0	1	2	0	5
3300017989_____Ga0180432_10000380	2634	72146	72147	40.3376	88	58	3	0	2	0	1	2	0	5
3300017991_____Ga0180434_10000255	1	80832	80832	35.4052	98	56	5	0	2	0	2	0	0	4
3300017989_____Ga0180432_10000070	1	149482	149482	36.4122	195	116	12	1	2	0	1	0	0	4
3300002053_____SMTZ23_10000109	2	93938	93939	38.0216	114	69	5	0	2	0	1	1	0	4
3300009502_____Ga0114951_10000145	3	101728	101730	40.9074	152	107	6	0	0	0	2	2	0	4
3300009786_____Ga0114999_10000399	71	64442	64517	52.5032	63	45	2	0	2	0	1	1	0	4
3300013103_____Ga0164318_10000577	2	28923	28924	25.9215	28	16	3	0	2	0	1	0	0	3
3300001687_____WOR8_10000361	1	62150	62150	28.258	92	55	2	0	2	0	1	0	0	3
3300009149_____Ga0114918_10000434	3	36042	36043	30.1348	37	24	3	0	2	0	1	0	0	3
3300009149_____Ga0114918_10000236	2	45707	45707	32.4844	52	32	4	0	2	0	1	0	0	3
3300009149_____Ga0114918_10000081	3	73074	73096	33.2185	79	47	2	0	0	1	1	0	1	3
3300005910_____Ga0075113_1000011	3	141544	141546	38.4029	203	122	9	0	0	0	2	1	0	3
3300014204_____Ga0172381_10000022	1	179634	179636	38.5355	258	162	12	0	0	1	0	2	0	3
3300017987_____Ga0180431_10001246	1	35721	35813	24.3523	48	27	4	0	0	0	2	0	0	2
3300015214_____Ga0172382_10002491	1	30682	30682	34.1969	31	20	3	0	1	0	1	0	0	2
3300009149_____Ga0114918_10000061	3	84002	84002	35.8145	119	64	4	0	0	1	0	1	0	2
3300002966_____JGI24721J44947_10000932	3	40541	40541	42.188	44	29	1	0	0	1	1	0	0	2
3300009149_____Ga0114918_10000441	1	35722	35886	45.1223	39	25	1	0	1	1	0	0	0	2
7000000550_____SRS075404_LANL_scaffold_70414	2	89513	89514	20.5918	109	60	12	0	0	0	0	1	0	1
3300008406_____Ga0115224_1000088	461	96255	96384	24.8106	97	59	4	1	0	0	0	0	0	1
7000000001_____SRS022530_LANL_scaffold_32433	89	155408	155569	24.936	168	94	5	0	0	0	0	1	0	1
3300013101_____Ga0164313_10000962	3	24604	24604	28.9311	39	30	4	0	0	1	0	0	0	1
3300005935_____Ga0075125_10000139	3	29155	29248	28.97	38	23	3	0	0	0	1	0	0	1
3300014204_____Ga0172381_10001400	2	28554	28554	30.0851	41	30	2	1	0	0	0	0	0	1
3300012156_____Ga0153920_1000056	1	47494	47587	30.3796	53	33	3	1	0	0	0	0	0	1
3300002173_____JGI24709J26583_10000474	3	34053	34055	38.8213	45	33	4	0	0	0	1	0	0	1
3300002182_____JGI24721J26819_10002193	3	21734	21735	39.2854	20	11	1	0	0	1	0	0	0	1
3300017989_____Ga0180432_10001676	1	34551	34552	42.9971	40	28	3	0	0	0	0	1	0	1
3300015214_____Ga0172382_10006898	3	16196	16319	43.7447	14	9	0	0	1	0	0	0	0	1
3300013103_____Ga0164318_10000153	3	42469	42471	46.0565	49	33	2	1	0	0	0	0	0	1
3300002242_____KVWGV2_10145934	1	56828	57485	47.7023	63	46	4	1	0	0	0	0	0	1
3300009503_____Ga0123519_10001263	153	43627	43627	48.552	58	37	2	0	0	0	0	1	0	1
3300003852_____Ga0031655_10000030	3	79470	79631	51.4137	93	64	3	0	1	0	0	0	0	1
7000000616_____SRS064329_LANL_scaffold_51781	3	58693	58694	18.609	77	42	9	0	0	0	0	0	0	0
7000000305_____SRS062761_LANL_scaffold_29982	2	160766	160767	19.4322	190	90	11	0	0	0	0	0	0	0
7000000222_____SRS057539_LANL_scaffold_64551	2	72784	72859	20.4773	76	32	3	0	0	0	0	0	0	0
7000000498_____SRS017521_Baylor_scaffold_47341	226	133542	133555	20.7874	165	78	10	0	0	0	0	0	0	0
7000000156_____SRS064423_LANL_scaffold_67232	125	92944	92945	20.9513	111	52	4	0	0	0	0	0	0	0
7000000442_____SRS051791_LANL_scaffold_48453	118	90228	90243	20.9769	89	51	9	0	0	0	0	0	0	0
3300008275_____Ga0114253_1000100	3	74865	74865	20.9797	85	39	4	0	0	0	0	0	0	0
SRX834623_contig_1853	301	168693	168773	21.1724	204	102	12	0	0	0	0	0	0	0
7000000366_____SRS065278_LANL_scaffold_63537	44	41722	41722	21.5827	41	20	3	0	0	0	0	0	0	0
3300012150_____Ga0153945_1000098	1	26611	26611	22.798	32	15	2	0	0	0	0	0	0	0
7000000727_____C3769017	20	31970	31988	23.0346	27	14	2	0	0	0	0	0	0	0
7000000125_____SRS015941_WUGC_scaffold_78689	17	40757	40757	23.5805	40	21	3	0	0	0	0	0	0	0
3300007803_____Ga0105780_100154	1	48358	48360	25.1802	45	25	3	0	0	0	0	0	0	0
3300012165_____Ga0153942_1000035	1	51960	51960	25.559	61	37	6	0	0	0	0	0	0	0
3300007996_____Ga0111052_100133	1	71745	71746	26.2026	70	41	4	0	0	0	0	0	0	0
3300006566_____Ga0100365_1000408	2	29362	29362	26.4064	22	14	1	0	0	0	0	0	0	0
7000000402_____SRS024580_LANL_scaffold_46305	2	37230	37231	27.2613	30	19	3	0	0	0	0	0	0	0
7000000025_____SRS023617_Baylor_scaffold_75131	16	99663	99722	27.6034	108	67	4	0	0	0	0	0	0	0
SRX498681_contig_37419	1	10731	10731	28.6238	7	3	2	0	0	0	0	0	0	0
7000000073_____SRS021496_Baylor_scaffold_86353	9	65969	65971	28.6435	70	43	3	0	0	0	0	0	0	0
3300008099_____Ga0114261_100056	3	66218	66228	28.866	68	43	3	0	0	0	0	0	0	0
7000000394_____C2764585	2	35092	35092	28.8891	28	19	3	0	0	0	0	0	0	0
7000000563_____SRS014124_WUGC_scaffold_45850	1	88318	88318	28.9575	101	65	3	0	0	0	0	0	0	0
7000000210_____C3093019	2	87553	87576	29.1008	98	63	3	0	0	0	0	0	0	0
3300027856_____Ga0255054_10000022	3	62794	62796	29.254	97	51	5	0	0	0	0	0	0	0
2124908013_____t300_5508573	2	71552	71554	29.7616	76	48	3	0	0	0	0	0	0	0
3300006524_____Ga0101033_100067	1	56706	56769	30.2487	56	35	3	0	0	0	0	0	0	0
3300008090_____Ga0114309_100139	33	57863	57864	31.1292	66	45	3	0	0	0	0	0	0	0
3300017963_____Ga0180437_10002785	130	27073	27075	31.8064	28	16	1	0	0	0	0	0	0	0
3300005645_____Ga0077109_1000767	3	18419	18420	31.9737	26	22	3	0	0	0	0	0	0	0
3300007079_____Ga0104033_100330	2	27749	27755	31.9764	24	17	2	0	0	0	0	0	0	0
3300014613_____Ga0180008_1000574	3	29464	29466	33.6963	35	21	3	0	0	0	0	0	0	0
3300027868_____Ga0255053_10000006	1	89482	89573	33.9956	139	83	8	0	0	0	0	0	0	0
3300002231_____KVRMV2_100016680	2	10580	10581	36.1213	13	8	0	0	0	0	0	0	0	0
3300014204_____Ga0172381_10002555	3	20020	20022	36.2126	20	11	2	0	0	0	0	0	0	0
3300000786_____WSSedA2C2DRAFT_1000021	384	15907	15909	36.2796	14	7	1	0	0	0	0	0	0	0
3300009149_____Ga0114918_10000065	2	82825	82826	36.8095	121	79	3	0	0	0	0	0	0	0
3300009786_____Ga0114999_10002005	2	27458	27460	38.2937	27	14	1	0	0	0	0	0	0	0
3300001281_____JGI20213J14113_1000006	1	41471	41473	39.0471	48	30	3	0	0	0	0	0	0	0
3300009711_____Ga0116166_1000596	2	34488	34488	39.1851	41	27	2	0	0	0	0	0	0	0
3300000917_____WSSedA2C3DRAFT_1000012	2	34456	34458	41.4748	42	29	3	0	0	0	0	0	0	0
3300000786_____WSSedA2C2DRAFT_1000005	3	33682	33682	41.6011	41	28	3	0	0	0	0	0	0	0
3300009173_____Ga0114996_10000764	121	44502	44732	42.0393	44	24	1	0	0	0	0	0	0	0
3300009706_____Ga0115002_10000312	3	70236	70238	42.4564	78	48	2	0	0	0	0	0	0	0
3300009488_____Ga0114925_10000025	1	44443	44444	43.391	54	35	1	0	0	0	0	0	0	0
3300002053_____SMTZ23_10001031	2	38654	39157	43.4282	52	34	2	0	0	0	0	0	0	0
3300001854_____JGI24422J19971_10000074	65	42448	42450	43.996	54	37	2	0	0	0	0	0	0	0
3300000243_____SA_S2_NOR18_50mDRAFT_1000001	2	126015	126048	46.4861	108	71	2	0	0	0	0	0	0	0
3300014204_____Ga0172381_10002439	3	20419	20490	48.9767	23	16	0	0	0	0	0	0	0	0
SRX498681_contig_51279	3	28810	28811	49.5502	29	22	3	0	0	0	0	0	0	0
3300003852_____Ga0031655_10000057	27	62853	62854	51.6061	60	41	5	0	0	0	0	0	0	0
SRX035182_contig_691637	1	25108	25110	53.8729	24	18	1	0	0	0	0	0	0	0
3300009502_____Ga0114951_10001711	2	26322	26324	55.3443	25	19	0	0	0	0	0	0	0	0
3300011970_____Ga0119794_1000271	1	33091	33371	59.0927	27	21	0	0	0	0	0	0	0	0

## Sheet: MCP
Database_Protein	Accession	IMGVR_reference	mReC	Viral_RefSeq
Pfam_MCP	PF03864	10663	0	210
Pfam_MCP	PF05065	40376	0	633
Pfam_MCP	PF05125	2452	0	38
Pfam_MCP	PF05894	1110	0	18
Pfam_MCP	PF06673	119	0	8
Pfam_MCP	PF07068	20594	7	452
Pfam_MCP	PF09018	12	0	3
Pfam_MCP	PF16903	10944	0	0
VOG_MCP	VOG00022	12063	0	0
VOG_MCP	VOG00183	54256	0	877
VOG_MCP	VOG00196	210	0	0
VOG_MCP	VOG00375	23123	0	373
VOG_MCP	VOG00682	5675	0	125
VOG_MCP	VOG00745	10907	0	205
VOG_MCP	VOG00833	18	0	0
VOG_MCP	VOG00966	37	0	0
VOG_MCP	VOG01026	30	0	0
VOG_MCP	VOG01044	8205	0	81
VOG_MCP	VOG01168	33	0	0
VOG_MCP	VOG01407	1909	0	21
VOG_MCP	VOG01484	3089	0	41
VOG_MCP	VOG01732	5903	0	41
VOG_MCP	VOG02559	22316	0	382
VOG_MCP	VOG02938	103	0	7
VOG_MCP	VOG02943	1373	0	34
VOG_MCP	VOG03047	1093	0	171
VOG_MCP	VOG03399	5090	0	94
VOG_MCP	VOG03489	232	0	0
VOG_MCP	VOG03718	2	0	4
VOG_MCP	VOG05106	88	0	0
VOG_MCP	VOG05381	80	0	0
VOG_MCP	VOG05800	97	0	0
VOG_MCP	VOG06330	1249	0	0
VOG_MCP	VOG06356	119	0	0
VOG_MCP	VOG07786	9	0	2
VOG_MCP	VOG09975	502	0	35
VOG_MCP	VOG10627	1071	0	69
VOG_MCP	VOG11074	11330	0	32
VOG_MCP	VOG11186	677	8	3
VOG_MCP	VOG11312	5946	0	41
VOG_MCP	VOG15198	41	0	9

## Sheet: MCP_trees
viral_dataset	protein	MCP_hit	MCP_bit
mReC	3300009149_____Ga0114918_10000081_64	VOG11186	153.4
mReC	3300002053_____SMTZ23_10000005_89	VOG11186	131.9
mReC	3300002966_____JGI24721J44947_10000932_9	VOG11186	124.4
mReC	3300017987_____Ga0180431_10000006_327	VOG11186	124.3
mReC	3300001782_____WOR52_10000459_285	VOG11186	131.9
mReC	3300014204_____Ga0172381_10000022_60	VOG11186	134.2
mReC	3300005915_____Ga0075122_10000014_22	VOG11186	132.5
mReC	3300009149_____Ga0114918_10000441_27	VOG11186	80.2
IMGVR_reference	3300009037_____Ga0105093_10000133_5	VOG11186	131.4
IMGVR_reference	3300009149_____Ga0114918_10000793_15	VOG11186	154.2
IMGVR_reference	3300017987_____Ga0180431_10001959_17	VOG11186	137.1
IMGVR_reference	3300000094_____WSSedA1TDRAFT_c000304_11	VOG11186	131.3
IMGVR_reference	3300000786_____WSSedA2C2DRAFT_1000002_90	VOG11186	131.3
IMGVR_reference	3300000917_____WSSedA2C3DRAFT_1000002_104	VOG11186	131.3
IMGVR_reference	3300009788_____Ga0114923_10000169_32	VOG11186	118.9
IMGVR_reference	3300002961_____JGI11641J44799_10001237_12	VOG11186	131
IMGVR_reference	3300009503_____Ga0123519_10002701_2	VOG11186	134.6
IMGVR_reference	3300002052_____SMTZ1_10012907_2	VOG11186	123.2
IMGVR_reference	3300014656_____Ga0180007_10002492_22	VOG11186	135.3
IMGVR_reference	3300017989_____Ga0180432_10001352_17	VOG11186	135.3
IMGVR_reference	3300013099_____Ga0164315_10001811_2	VOG11186	132.1
IMGVR_reference	3300009149_____Ga0114918_10001324_18	VOG11186	131.2
IMGVR_reference	3300005645_____Ga0077109_1002337_8	VOG11186	128.6
IMGVR_reference	3300003852_____Ga0031655_10000503_10	VOG11186	120.8
IMGVR_reference	3300005613_____Ga0074649_1003605_19	VOG11186	127.4
IMGVR_reference	3300014204_____Ga0172381_10011558_6	VOG11186	119.6
IMGVR_reference	3300017987_____Ga0180431_10000318_73	VOG11186	134.9
IMGVR_reference	3300009664_____Ga0116146_1002196_21	VOG11186	133
IMGVR_reference	3300002053_____SMTZ23_10013663_1	VOG11186	124.5
IMGVR_reference	3300017963_____Ga0180437_10001523_47	VOG11186	131.3
IMGVR_reference	3300017971_____Ga0180438_10001649_20	VOG11186	131.3
IMGVR_reference	3300013101_____Ga0164313_10000480_39	VOG11186	133.2
IMGVR_reference	3300002173_____JGI24709J26583_10003830_8	VOG11186	141.2
IMGVR_reference	3300017987_____Ga0180431_10001367_17	VOG11186	121.7
IMGVR_reference	3300017989_____Ga0180432_10001758_23	VOG11186	121.7
IMGVR_reference	3300017991_____Ga0180434_10000068_173	VOG11186	121.7
IMGVR_reference	3300018080_____Ga0180433_10000230_120	VOG11186	121.7
IMGVR_reference	3300009502_____Ga0114951_10000461_19	VOG11186	129.7
IMGVR_reference	3300001687_____WOR8_10000199_96	VOG11186	116.1
IMGVR_reference	3300014613_____Ga0180008_1000947_30	VOG11186	107.3
IMGVR_reference	3300014656_____Ga0180007_10008515_9	VOG11186	107.3
IMGVR_reference	3300009503_____Ga0123519_10008047_7	VOG11186	124.4
IMGVR_reference	3300017989_____Ga0180432_10000092_106	VOG11186	124.3
IMGVR_reference	3300013103_____Ga0164318_10000016_22	VOG11186	144.1
IMGVR_reference	3300009173_____Ga0114996_10000769_10	VOG11186	134.8
IMGVR_reference	3300009706_____Ga0115002_10001566_13	VOG11186	134.8
IMGVR_reference	3300009786_____Ga0114999_10001570_38	VOG11186	134.8
IMGVR_reference	3300009488_____Ga0114925_10000001_49	VOG11186	124.2
IMGVR_reference	3300009165_____Ga0105102_10000089_4	VOG11186	127.7
IMGVR_reference	3300005910_____Ga0075113_1000117_26	VOG11186	144.9
IMGVR_reference	3300017991_____Ga0180434_10004790_7	VOG11186	130.1
IMGVR_reference	3300009668_____Ga0116180_1000447_20	VOG11186	122.6
IMGVR_reference	3300011013_____Ga0114934_10000074_50	VOG11186	142
IMGVR_reference	3300017991_____Ga0180434_10003034_1	VOG11186	117.4
IMGVR_reference	3300009668_____Ga0116180_1004726_7	VOG11186	116.5
IMGVR_reference	3300009149_____Ga0114918_10004918_18	VOG11186	95.6
IMGVR_reference	3300002168_____JGI24712J26585_10000417_35	VOG11186	107.5
IMGVR_reference	3300009673_____Ga0116185_1001643_22	VOG11186	83
IMGVR_reference	3300009676_____Ga0116187_1001395_6	VOG11186	83
IMGVR_reference	3300009780_____Ga0116156_10002250_16	VOG11186	82.6
IMGVR_reference	3300009675_____Ga0116149_1001515_19	VOG11186	81.8
IMGVR_reference	3300009149_____Ga0114918_10001145_1	VOG11186	86.7
IMGVR_reference	3300011118_____Ga0114922_10000724_1	VOG11186	80.5
IMGVR_reference	3300009149_____Ga0114918_10001817_1	VOG11186	67.8
IMGVR_reference	3300012178_____Ga0136557_1000418_33	VOG11186	476.6
IMGVR_reference	3300013099_____Ga0164315_10002295_25	VOG11186	58.1
IMGVR_reference	3300013099_____Ga0164315_10001007_37	VOG11186	47
IMGVR_reference	3300013103_____Ga0164318_10007031_1	VOG11186	57.6
IMGVR_reference	3300013123_____Ga0172368_10003897_27	VOG11186	47.4
IMGVR_reference	3300004097_____Ga0055584_100004944_3	VOG11186	428.8
IMGVR_reference	REF:2706796125_____2706858370_120	VOG11186	1038.5
IMGVR_reference	3300014203_____Ga0172378_10002366_4	VOG11186	832.2
IMGVR_reference	3300011976_____Ga0119798_1000004_5	VOG11186	40.4
IMGVR_reference	3300013753_____Ga0119809_1001173_8	VOG11186	39.9
IMGVR_reference	3300014203_____Ga0172378_10001083_25	VOG11186	368.4
IMGVR_reference	REF:2597490325_____2597546484_125	VOG11186	1012.3
IMGVR_reference	3300007072_____Ga0073932_1005235_7	VOG11186	506.4
IMGVR_reference	3300015214_____Ga0172382_10001974_29	VOG11186	412.5
IMGVR_reference	3300013125_____Ga0172369_10005007_14	VOG11186	325.3
IMGVR_reference	3300013136_____Ga0172370_10008569_2	VOG11186	325.3
IMGVR_reference	3300013131_____Ga0172373_10009057_1	VOG11186	224.5
IMGVR_reference	3300014204_____Ga0172381_10014965_9	VOG11186	209.4
IMGVR_reference	2189573022_____PRSSG2_Sequence0000000004_300	VOG11186	197.9
IMGVR_reference	2189573022_____PRSSG2_Sequence0000000004_33	VOG11186	197.9
IMGVR_reference	3300018430_____Ga0187902_10019158_1	VOG11186	182.9
IMGVR_reference	3300009430_____Ga0114938_1000007_10	VOG11186	180.8
IMGVR_reference	3300002541_____JGI25329J36429_1001464_6	VOG11186	180.4
IMGVR_reference	3300005281_____Ga0065720_1004958_12	VOG11186	179.6
IMGVR_reference	3300005281_____Ga0065720_1003441_21	VOG11186	171.4
IMGVR_reference	3300000169_____NICFPass4SGDRAFT_c000006_55	VOG11186	169.2
IMGVR_reference	3300000527_____NICF_comb_assmDRAFT_10000023_55	VOG11186	169.2
IMGVR_reference	3300002542_____JGI25328J35697_1000087_5	VOG11186	169
IMGVR_reference	3300002542_____JGI25328J35697_1000207_49	VOG11186	168.1
IMGVR_reference	3300001041_____C687J13239_1002557_6	VOG11186	166
IMGVR_reference	3300001041_____C687J13239_1000024_127	VOG11186	164.3
IMGVR_reference	3300008679_____Ga0115430_1000086_9	VOG11186	155.5
IMGVR_reference	3300007318_____Ga0104925_100054_6	VOG11186	154.7
IMGVR_reference	3300007803_____Ga0105780_100090_10	VOG11186	154.7
IMGVR_reference	3300008638_____Ga0111421_100555_3	VOG11186	154.7
IMGVR_reference	7000000326_____SRS013879_WUGC_scaffold_37638_18	VOG11186	154.7
IMGVR_reference	3300008607_____Ga0111136_100021_5	VOG11186	154.1
IMGVR_reference	7000000421_____SRS043663_LANL_scaffold_27099_10	VOG11186	154.1
IMGVR_reference	3300006247_____Ga0099374_1000106_12	VOG11186	154.1
IMGVR_reference	7000000285_____SRS023595_Baylor_scaffold_98557_1	VOG11186	154.1
IMGVR_reference	7000000745_____C5959838_3	VOG11186	153.9
IMGVR_reference	3300007194_____Ga0103269_100011_144	VOG11186	150.6
IMGVR_reference	3300007800_____Ga0105779_100118_6	VOG11186	150.6
IMGVR_reference	3300008159_____Ga0114019_1000004_85	VOG11186	150.1
IMGVR_reference	7000000374_____SRS016342_Baylor_scaffold_73937_5	VOG11186	148.6
IMGVR_reference	3300008406_____Ga0115224_1000242_50	VOG11186	147.5
IMGVR_reference	3300008575_____Ga0111079_100016_145	VOG11186	147.5
IMGVR_reference	3300008639_____Ga0115685_1000007_68	VOG11186	147.5
IMGVR_reference	7000000745_____C5960151_3	VOG11186	147.5
IMGVR_reference	3300008715_____Ga0115609_1000012_172	VOG11186	147
IMGVR_reference	3300011985_____Ga0119793_1002830_1	VOG11186	146.9
IMGVR_reference	3300008490_____Ga0115197_1000463_33	VOG11186	146.1
IMGVR_reference	3300008664_____Ga0111493_102058_13	VOG11186	146.1
IMGVR_reference	3300008734_____Ga0113998_100011_55	VOG11186	146.1
IMGVR_reference	7000000508_____SRS018739_WUGC_scaffold_61423_6	VOG11186	146.1
IMGVR_reference	3300006524_____Ga0101033_102961_4	VOG11186	146
IMGVR_reference	3300008136_____Ga0113979_100557_30	VOG11186	146
IMGVR_reference	7000000041_____SRS013705_Baylor_scaffold_51130_3	VOG11186	146
IMGVR_reference	7000000422_____SRS057791_LANL_scaffold_84731_31	VOG11186	146
IMGVR_reference	7000000503_____SRS053603_LANL_scaffold_33356_19	VOG11186	146
IMGVR_reference	7000000593_____C5164378_7	VOG11186	146
IMGVR_reference	3300008748_____Ga0114085_100019_65	VOG11186	145.6
IMGVR_reference	3300008283_____Ga0110914_100022_81	VOG11186	145.5
IMGVR_reference	3300008362_____Ga0115107_100028_55	VOG11186	145.5
IMGVR_reference	7000000647_____C3643604_11	VOG11186	145.5
IMGVR_reference	3300007566_____Ga0104970_1000037_66	VOG11186	145.5
IMGVR_reference	7000000224_____SRS014573_WUGC_scaffold_54312_14	VOG11186	145.5
IMGVR_reference	3300007527_____Ga0105486_1001517_9	VOG11186	144.9
IMGVR_reference	3300008160_____Ga0114158_1000825_5	VOG11186	144.9
IMGVR_reference	3300013426_____Ga0116649_1000022_107	VOG11186	144.7
IMGVR_reference	3300014203_____Ga0172378_10000005_35	VOG11186	134.5
IMGVR_reference	3300013753_____Ga0119809_1000661_7	VOG11186	133.3
IMGVR_reference	7000000535_____SRS019129_WUGC_scaffold_46644_6	VOG11186	130.4
IMGVR_reference	3300006748_____Ga0101800_101031_14	VOG11186	128.7
IMGVR_reference	3300012949_____Ga0153798_10002286_12	VOG11186	122.4
IMGVR_reference	3300008490_____Ga0115197_1000010_57	VOG11186	118.1
IMGVR_reference	2061766007_____rumenHiSeq_NODE_1752618_len_102003_cov_1_789555_80	VOG11186	118
IMGVR_reference	3300014826_____Ga0120386_1000092_55	VOG11186	115.7
IMGVR_reference	3300006463_____Ga0100176_1000158_36	VOG11186	113
IMGVR_reference	3300008140_____Ga0114165_1000181_1	VOG11186	110.4
IMGVR_reference	3300007996_____Ga0111052_100181_34	VOG11186	108.9
IMGVR_reference	3300002641_____loc_103973085_42	VOG11186	107.5
IMGVR_reference	3300008436_____Ga0115418_100023_161	VOG11186	107
IMGVR_reference	7000000716_____SRS044662_LANL_scaffold_47611_19	VOG11186	107
IMGVR_reference	2061766007_____rumenHiSeq_NODE_4175568_len_95210_cov_0_568123_89	VOG11186	106.7
IMGVR_reference	3300008575_____Ga0111079_100014_24	VOG11186	106.1
IMGVR_reference	3300007924_____Ga0113552_100007_141	VOG11186	105.8
IMGVR_reference	7000000480_____SRS015209_WUGC_scaffold_56396_25	VOG11186	105.8
IMGVR_reference	3300011980_____Ga0119777_1000014_69	VOG11186	105.8
IMGVR_reference	3300007295_____Ga0104867_1000615_16	VOG11186	104.2
IMGVR_reference	2061766007_____rumenHiSeq_NODE_4369967_len_99426_cov_0_707501_38	VOG11186	103.9
IMGVR_reference	7000000583_____SRS019974_Baylor_scaffold_26106_166	VOG11186	103.5
IMGVR_reference	3300009363_____Ga0115223_1000006_97	VOG11186	103.5
IMGVR_reference	3300011985_____Ga0119793_1000384_18	VOG11186	103.5
IMGVR_reference	3300008607_____Ga0111136_100757_6	VOG11186	103.5
IMGVR_reference	3300007220_____Ga0104054_100023_68	VOG11186	103.1
IMGVR_reference	3300006256_____Ga0099352_1001836_15	VOG11186	103
IMGVR_reference	7000000009_____SRS018300_Baylor_scaffold_53650_13	VOG11186	102.7
IMGVR_reference	3300007714_____Ga0105661_1000004_95	VOG11186	101.8
IMGVR_reference	3300008725_____Ga0115670_1000027_17	VOG11186	101.8
IMGVR_reference	3300006498_____Ga0100374_100097_27	VOG11186	101.6
IMGVR_reference	3300008556_____Ga0111059_100232_19	VOG11186	101.6
IMGVR_reference	7000000402_____SRS024580_LANL_scaffold_46308_32	VOG11186	101.6
IMGVR_reference	3300007996_____Ga0111052_100012_61	VOG11186	100.5
IMGVR_reference	7000000394_____SRS019607_WUGC_scaffold_52303_42	VOG11186	100.5
IMGVR_reference	3300008611_____Ga0111137_1000010_162	VOG11186	100.5
IMGVR_reference	7000000125_____SRS015941_WUGC_scaffold_73780_4	VOG11186	100.5
IMGVR_reference	3300006678_____Ga0100058_100013_74	VOG11186	100
IMGVR_reference	3300008537_____Ga0111051_100021_38	VOG11186	100
IMGVR_reference	7000000025_____SRS023617_Baylor_scaffold_64213_38	VOG11186	100
IMGVR_reference	7000000393_____SRS019327_WUGC_scaffold_24066_49	VOG11186	100
IMGVR_reference	7000000402_____SRS024580_LANL_scaffold_16541_49	VOG11186	100
IMGVR_reference	3300013947_____Ga0116653_1000007_168	VOG11186	99.5
IMGVR_reference	3300006319_____Ga0099581_102009_3	VOG11186	97.6
IMGVR_reference	3300008274_____Ga0114252_100109_43	VOG11186	97.6
IMGVR_reference	3300008522_____Ga0111045_100004_161	VOG11186	97.6
IMGVR_reference	7000000386_____SRS018791_WUGC_scaffold_53879_4	VOG11186	97.6
IMGVR_reference	3300008518_____Ga0115191_100016_40	VOG11186	96
IMGVR_reference	3300008556_____Ga0111059_100012_148	VOG11186	96
IMGVR_reference	7000000402_____SRS024580_LANL_scaffold_45781_16	VOG11186	96
IMGVR_reference	7000000665_____SRS016037_WUGC_scaffold_37239_33	VOG11186	96
IMGVR_reference	2061766007_____rumenHiSeq_NODE_3544348_len_230919_cov_1_033163_144	VOG11186	95.1
IMGVR_reference	7000000224_____C3764463_7	VOG11186	94.1
IMGVR_reference	3300008734_____Ga0113998_100010_218	VOG11186	94
IMGVR_reference	7000000508_____SRS018739_WUGC_scaffold_61379_19	VOG11186	94
IMGVR_reference	3300002166_____JGI24713J26584_10002525_9	VOG11186	92
IMGVR_reference	3300008161_____Ga0110913_1000002_93	VOG11186	91.9
IMGVR_reference	3300002167_____JGI24714J26587_10002223_10	VOG11186	91.8
IMGVR_reference	3300011988_____Ga0119784_1000953_2	VOG11186	91.6
IMGVR_reference	3300007646_____Ga0105530_1000084_75	VOG11186	91.4
IMGVR_reference	7000000247_____SRS063999_LANL_scaffold_93906_18	VOG11186	91.4
IMGVR_reference	3300007123_____Ga0102684_100004_197	VOG11186	90.9
IMGVR_reference	7000000125_____SRS015941_WUGC_scaffold_11005_32	VOG11186	90.9
IMGVR_reference	3300008152_____Ga0114285_1000004_194	VOG11186	90.4
IMGVR_reference	7000000527_____C5922926_2	VOG11186	90.4
IMGVR_reference	3300008747_____Ga0115677_100003_183	VOG11186	89.8
IMGVR_reference	3300013499_____Ga0119806_1000003_190	VOG11186	89.8
IMGVR_reference	2124908013_____t300_5552069_2	VOG11186	89.8
IMGVR_reference	3300007196_____Ga0103270_100162_22	VOG11186	89.8
IMGVR_reference	3300007724_____Ga0105680_100128_37	VOG11186	89.8
IMGVR_reference	3300008147_____Ga0114367_102110_4	VOG11186	89.8
IMGVR_reference	3300008148_____Ga0114323_1000728_3	VOG11186	89.8
IMGVR_reference	7000000318_____SRS014689_WUGC_scaffold_2286_6	VOG11186	89.8
IMGVR_reference	3300007648_____Ga0105531_100010_30	VOG11186	89.8
IMGVR_reference	3300008715_____Ga0115609_1000004_35	VOG11186	89.8
IMGVR_reference	7000000063_____SRS015057_WUGC_scaffold_902_35	VOG11186	89.8
IMGVR_reference	7000000727_____SRS014470_WUGC_scaffold_32312_7	VOG11186	89.8
IMGVR_reference	3300006262_____Ga0099523_1000024_42	VOG11186	89.7
IMGVR_reference	3300008143_____Ga0114287_100100_26	VOG11186	89.7
IMGVR_reference	3300008611_____Ga0111137_1000015_42	VOG11186	89.7
IMGVR_reference	7000000144_____SRS045715_LANL_scaffold_59715_27	VOG11186	89.7
IMGVR_reference	7000000293_____SRS023352_LANL_scaffold_83757_9	VOG11186	89.7
IMGVR_reference	7000000422_____SRS057791_LANL_scaffold_47128_7	VOG11186	89.7
IMGVR_reference	3300008099_____Ga0114261_100007_194	VOG11186	89.5
IMGVR_reference	3300008275_____Ga0114253_1000014_193	VOG11186	89.5
IMGVR_reference	7000000554_____SRS058336_LANL_scaffold_6266_31	VOG11186	89.5
IMGVR_reference	3300006321_____Ga0099624_100037_40	VOG11186	89.5
IMGVR_reference	3300006832_____Ga0099611_100054_16	VOG11186	89.5
IMGVR_reference	3300008748_____Ga0114085_100576_8	VOG11186	89.5
IMGVR_reference	7000000009_____SRS018300_Baylor_scaffold_3053_17	VOG11186	89.5
IMGVR_reference	3300007979_____Ga0114002_100011_36	VOG11186	89.2
IMGVR_reference	7000000442_____SRS051791_LANL_scaffold_5624_31	VOG11186	89.2
IMGVR_reference	7000000511_____SRS018591_WUGC_scaffold_4777_31	VOG11186	89.2
IMGVR_reference	7000000429_____C2072413_10	VOG11186	87.2
IMGVR_reference	3300009381_____Ga0115415_1001479_9	VOG11186	87.2
IMGVR_reference	3300007119_____Ga0102640_1000004_128	VOG11186	85
IMGVR_reference	3300008650_____Ga0111455_1000040_117	VOG11186	85
IMGVR_reference	7000000115_____SRS055378_LANL_scaffold_24634_110	VOG11186	85
IMGVR_reference	7000000449_____SRS015215_WUGC_scaffold_51034_18	VOG11186	85
IMGVR_reference	7000000568_____SRS051930_LANL_scaffold_54825_5	VOG11186	85
IMGVR_reference	7000000671_____SRS022143_LANL_scaffold_94709_5	VOG11186	84.8
IMGVR_reference	3300011985_____Ga0119793_1001394_3	VOG11186	84
IMGVR_reference	3300008126_____Ga0114844_1000012_51	VOG11186	83.8
IMGVR_reference	3300008139_____Ga0114845_1000011_94	VOG11186	83.8
IMGVR_reference	7000000605_____SRS019028_WUGC_scaffold_62045_18	VOG11186	83.8
IMGVR_reference	7000000606_____SRS019029_WUGC_scaffold_56922_26	VOG11186	83.8
IMGVR_reference	2061766007_____rumenHiSeq_NODE_3760830_len_258673_cov_1_023145_15	VOG11186	83.4
IMGVR_reference	3300008152_____Ga0114285_1000016_127	VOG11186	83
IMGVR_reference	7000000574_____SRS017691_Baylor_scaffold_13474_12	VOG11186	83
IMGVR_reference	3300014203_____Ga0172378_10000283_29	VOG11186	83
IMGVR_reference	3300008481_____Ga0115177_1000019_72	VOG11186	83
IMGVR_reference	3300007298_____Ga0104838_100520_38	VOG11186	81.8
IMGVR_reference	3300018427_____Ga0187903_10000016_14	VOG11186	81.5
IMGVR_reference	3300019378_____Ga0187901_10000013_49	VOG11186	81.5
IMGVR_reference	3300008715_____Ga0115609_1005497_4	VOG11186	80.1
IMGVR_reference	3300007300_____Ga0104843_100850_13	VOG11186	79.7
IMGVR_reference	3300008522_____Ga0111045_100106_23	VOG11186	79.4
IMGVR_reference	3300006262_____Ga0099523_1000010_9	VOG11186	79.4
IMGVR_reference	7000000293_____SRS023352_LANL_scaffold_82063_2	VOG11186	79.4
IMGVR_reference	3300007206_____Ga0103276_1000011_38	VOG11186	79.3
IMGVR_reference	3300007220_____Ga0104054_100016_132	VOG11186	79.2
IMGVR_reference	3300008333_____Ga0115302_100003_70	VOG11186	79.2
IMGVR_reference	7000000442_____SRS051791_LANL_scaffold_33739_188	VOG11186	79.2
IMGVR_reference	7000000550_____SRS075404_LANL_scaffold_70262_3	VOG11186	79.2
IMGVR_reference	7000000687_____SRS053854_LANL_scaffold_26921_2	VOG11186	79.2
IMGVR_reference	3300007966_____Ga0105959_100004_40	VOG11186	79.2
IMGVR_reference	3300008125_____Ga0114856_1000005_63	VOG11186	79.2
IMGVR_reference	7000000351_____SRS047219_WUGC_scaffold_33129_6	VOG11186	79.2
IMGVR_reference	3300006678_____Ga0100058_102967_3	VOG11186	79.2
IMGVR_reference	7000000025_____SRS023617_Baylor_scaffold_37004_3	VOG11186	79.2
IMGVR_reference	3300007977_____Ga0111542_100292_5	VOG11186	79
IMGVR_reference	3300007531_____Ga0105502_1000013_130	VOG11186	78.9
IMGVR_reference	7000000240_____SRS015762_WUGC_scaffold_18523_2	VOG11186	78.9
IMGVR_reference	7000000553_____SRS015395_WUGC_scaffold_23591_3	VOG11186	77.7
IMGVR_reference	3300005460_____Ga0073908_1000100_87	VOG11186	76.9
IMGVR_reference	3300007800_____Ga0105779_100006_93	VOG11186	76.7
IMGVR_reference	7000000324_____SRS062878_LANL_scaffold_83325_2	VOG11186	76.7
IMGVR_reference	3300006745_____Ga0101799_101108_9	VOG11186	75.8
IMGVR_reference	3300007994_____Ga0113878_100024_66	VOG11186	75.8
IMGVR_reference	7000000496_____SRS057692_LANL_scaffold_15735_33	VOG11186	75.8
IMGVR_reference	3300010286_____Ga0134092_1000930_1	VOG11186	75.3
IMGVR_reference	3300007527_____Ga0105486_1000003_99	VOG11186	75.2
IMGVR_reference	7000000238_____SRS013950_WUGC_scaffold_4400_12	VOG11186	75.2
IMGVR_reference	3300012162_____Ga0153939_1002517_3	VOG11186	75.2
IMGVR_reference	3300013426_____Ga0116649_1000566_2	VOG11186	74.8
IMGVR_reference	7000000115_____SRS055378_LANL_scaffold_93810_45	VOG11186	74.7
IMGVR_reference	3300008660_____Ga0111492_100001_73	VOG11186	74.7
IMGVR_reference	7000000461_____SRS045127_LANL_scaffold_3695_34	VOG11186	74.7
IMGVR_reference	3300006321_____Ga0099624_100005_200	VOG11186	74.7
IMGVR_reference	3300006458_____Ga0100175_100183_49	VOG11186	74.7
IMGVR_reference	3300006462_____Ga0100062_100290_19	VOG11186	74.7
IMGVR_reference	3300007107_____Ga0102632_1000957_15	VOG11186	74.7
IMGVR_reference	3300007125_____Ga0102700_1000026_46	VOG11186	74.7
IMGVR_reference	3300008141_____Ga0114170_100315_20	VOG11186	74.7
IMGVR_reference	3300008283_____Ga0110914_100012_11	VOG11186	74.7
IMGVR_reference	3300008747_____Ga0115677_100442_29	VOG11186	74.7
IMGVR_reference	3300014293_____Ga0134346_1000025_33	VOG11186	74.7
IMGVR_reference	7000000128_____SRS050244_LANL_scaffold_32676_6	VOG11186	74.7
IMGVR_reference	7000000342_____SRS021954_Baylor_scaffold_48270_6	VOG11186	74.7
IMGVR_reference	3300014137_____Ga0134350_1000016_23	VOG11186	74.7
IMGVR_reference	3300006256_____Ga0099352_1000033_34	VOG11186	74.7
IMGVR_reference	3300007123_____Ga0102684_100005_48	VOG11186	74.7
IMGVR_reference	7000000125_____SRS015941_WUGC_scaffold_56309_15	VOG11186	74.7
IMGVR_reference	3300007093_____Ga0104055_1001093_6	VOG11186	74.6
IMGVR_reference	3300008159_____Ga0114019_1000032_7	VOG11186	74.6
IMGVR_reference	3300006566_____Ga0100365_1000108_39	VOG11186	74.6
IMGVR_reference	7000000041_____SRS013705_Baylor_scaffold_34769_14	VOG11186	74.6
IMGVR_reference	3300008556_____Ga0111059_100006_171	VOG11186	74.6
IMGVR_reference	7000000402_____SRS024580_LANL_scaffold_45814_31	VOG11186	74.6
IMGVR_reference	3300008748_____Ga0114085_100065_50	VOG11186	74.6
IMGVR_reference	3300007566_____Ga0104970_1000006_62	VOG11186	74.6
IMGVR_reference	3300008133_____Ga0111365_100030_90	VOG11186	74.6
IMGVR_reference	3300008161_____Ga0110913_1000953_19	VOG11186	74.5
IMGVR_reference	3300006320_____Ga0099576_1001642_3	VOG11186	74.5
IMGVR_reference	3300007294_____Ga0104789_100007_123	VOG11186	74.4
IMGVR_reference	7000000190_____SRS018337_Baylor_scaffold_21523_7	VOG11186	74.4
IMGVR_reference	3300008489_____Ga0111007_100976_4	VOG11186	74.4
IMGVR_reference	3300007993_____Ga0113877_100004_212	VOG11186	74.4
IMGVR_reference	3300008075_____Ga0114853_100126_6	VOG11186	74.3
IMGVR_reference	2124908010_____kg300_3308047_62	VOG11186	74.3
IMGVR_reference	3300007940_____Ga0114257_100022_71	VOG11186	74.3
IMGVR_reference	3300008756_____Ga0114092_100007_2	VOG11186	74.3
IMGVR_reference	7000000525_____SRS019124_WUGC_scaffold_18600_9	VOG11186	74.3
IMGVR_reference	7000000558_____SRS019125_WUGC_scaffold_10215_69	VOG11186	74.3
IMGVR_reference	7000000647_____SRS020220_Baylor_scaffold_51965_1	VOG11186	74.2
IMGVR_reference	3300007736_____Ga0105757_1002201_2	VOG11186	74.2
IMGVR_reference	7000000313_____SRS058053_LANL_scaffold_85905_5	VOG11186	74.2
IMGVR_reference	3300008615_____Ga0111231_1000001_78	VOG11186	74.2
IMGVR_reference	3300008619_____Ga0111235_100025_106	VOG11186	74.2
IMGVR_reference	7000000431_____SRS013158_Baylor_scaffold_13750_15	VOG11186	74.2
IMGVR_reference	3300008134_____Ga0111464_101252_12	VOG11186	74.1
IMGVR_reference	3300007654_____Ga0105017_100008_85	VOG11186	74
IMGVR_reference	3300006322_____Ga0099623_1000231_16	VOG11186	73.9
IMGVR_reference	7000000007_____SRS017139_Baylor_scaffold_62002_10	VOG11186	73.9
IMGVR_reference	3300007791_____Ga0105806_1000648_14	VOG11186	73.5
IMGVR_reference	3300008346_____Ga0115410_100618_14	VOG11186	73.5
IMGVR_reference	7000000708_____SRS023938_Baylor_scaffold_37381_6	VOG11186	73.5
IMGVR_reference	3300008521_____Ga0115192_100040_47	VOG11186	73.3
IMGVR_reference	3300007794_____Ga0105809_1001913_7	VOG11186	73.2
IMGVR_reference	3300008138_____Ga0114843_100054_3	VOG11186	73.2
IMGVR_reference	7000000604_____SRS019894_WUGC_scaffold_20344_2	VOG11186	73.2
IMGVR_reference	3300007315_____Ga0104930_100003_49	VOG11186	73.2
IMGVR_reference	3300008098_____Ga0114255_100138_71	VOG11186	73.2
IMGVR_reference	3300007121_____Ga0102671_100141_15	VOG11186	73.1
IMGVR_reference	2061766007_____rumenHiSeq_NODE_4347417_len_217924_cov_0_527120_238	VOG11186	72.9
IMGVR_reference	3300006333_____Ga0099550_1000002_152	VOG11186	72.9
IMGVR_reference	7000000304_____SRS013533_LANL_scaffold_28298_46	VOG11186	72.9
IMGVR_reference	3300008405_____Ga0115221_1000109_24	VOG11186	72.5
IMGVR_reference	3300008363_____Ga0115180_100452_4	VOG11186	71.6
IMGVR_reference	7000000519_____C3959882_8	VOG11186	70.7
IMGVR_reference	3300012274_____Ga0121609_100013_37	VOG11186	69
IMGVR_reference	3300013368_____Ga0122036_100003_2	VOG11186	69
IMGVR_reference	3300007931_____Ga0113985_100002_6	VOG11186	68
IMGVR_reference	7000000505_____SRS016039_WUGC_scaffold_2746_84	VOG11186	68
IMGVR_reference	3300013947_____Ga0116653_1000002_232	VOG11186	64.3
IMGVR_reference	2061766007_____rumenHiSeq_NODE_3685714_len_162048_cov_2_606672_6	VOG11186	64.2
IMGVR_reference	7000000032_____C3924568_9	VOG11186	63.4
IMGVR_reference	3300006459_____Ga0100222_101070_3	VOG11186	63.4
IMGVR_reference	7000000292_____SRS023958_Baylor_scaffold_26627_3	VOG11186	63.4
IMGVR_reference	3300008278_____Ga0114262_100013_55	VOG11186	63.4
IMGVR_reference	7000000727_____SRS014470_WUGC_scaffold_47517_24	VOG11186	63.4
IMGVR_reference	3300006256_____Ga0099352_1000061_32	VOG11186	63.4
IMGVR_reference	3300006524_____Ga0101033_100400_14	VOG11186	63.4
IMGVR_reference	3300006832_____Ga0099611_100205_13	VOG11186	63.4
IMGVR_reference	3300007123_____Ga0102684_100030_63	VOG11186	63.4
IMGVR_reference	3300007220_____Ga0104054_100080_72	VOG11186	63.4
IMGVR_reference	3300008136_____Ga0113979_100735_15	VOG11186	63.4
IMGVR_reference	3300008278_____Ga0114262_100004_204	VOG11186	63.4
IMGVR_reference	3300008362_____Ga0115107_100004_42	VOG11186	63.4
IMGVR_reference	3300008522_____Ga0111045_103608_3	VOG11186	63.4
IMGVR_reference	7000000057_____SRS013818_Baylor_scaffold_65264_2	VOG11186	63.4
IMGVR_reference	7000000073_____SRS021496_Baylor_scaffold_85690_2	VOG11186	63.4
IMGVR_reference	7000000210_____SRS024015_Baylor_scaffold_54063_17	VOG11186	63.4
IMGVR_reference	3300008141_____Ga0114170_100198_5	VOG11186	63.4
IMGVR_reference	3300006564_____Ga0100366_100011_190	VOG11186	63.4
IMGVR_reference	3300007566_____Ga0104970_1000005_183	VOG11186	63.4
IMGVR_reference	3300007728_____Ga0105754_1000111_16	VOG11186	63.4
IMGVR_reference	3300007728_____Ga0105754_1000111_9	VOG11186	63.4
IMGVR_reference	3300007966_____Ga0105959_100566_16	VOG11186	63.4
IMGVR_reference	3300007976_____Ga0114368_100012_213	VOG11186	63.4
IMGVR_reference	3300008125_____Ga0114856_1000004_184	VOG11186	63.4
IMGVR_reference	3300008305_____Ga0115183_100001_201	VOG11186	63.4
IMGVR_reference	3300008504_____Ga0114860_100036_28	VOG11186	63.4
IMGVR_reference	3300008607_____Ga0111136_100146_14	VOG11186	63.4
IMGVR_reference	3300008709_____Ga0113871_100015_1	VOG11186	63.4
IMGVR_reference	3300008739_____Ga0114021_100319_6	VOG11186	63.4
IMGVR_reference	7000000052_____SRS042643_WUGC_scaffold_33984_11	VOG11186	63.4
IMGVR_reference	7000000224_____SRS014573_WUGC_scaffold_57739_7	VOG11186	63.4
IMGVR_reference	7000000305_____SRS062761_LANL_scaffold_34411_19	VOG11186	63.4
IMGVR_reference	7000000374_____SRS016342_Baylor_scaffold_73944_10	VOG11186	63.4
IMGVR_reference	7000000421_____SRS043663_LANL_scaffold_6793_18	VOG11186	63.4
IMGVR_reference	7000000513_____SRS047824_WUGC_scaffold_339_2	VOG11186	63.4
IMGVR_reference	7000000618_____SRS062544_LANL_scaffold_243_6	VOG11186	63.4
IMGVR_reference	7000000622_____SRS077736_LANL_scaffold_1358_14	VOG11186	63.4
IMGVR_reference	3300007194_____Ga0103269_103253_3	VOG11186	63.4
IMGVR_reference	3300006745_____Ga0101799_100543_2	VOG11186	63.3
IMGVR_reference	3300012144_____Ga0153996_1000774_7	VOG11186	63
IMGVR_reference	3300014203_____Ga0172378_10000006_90	VOG11186	62.7
IMGVR_reference	3300014203_____Ga0172378_10001305_17	VOG11186	62.6
IMGVR_reference	3300011977_____Ga0120375_1000178_6	VOG11186	61.8
IMGVR_reference	3300003155_____Ga0052270_10318334_5	VOG11186	61.7
IMGVR_reference	3300013138_____Ga0172371_10019144_13	VOG11186	60.3
IMGVR_reference	7000000386_____SRS018791_WUGC_scaffold_12781_8	VOG11186	59.2
IMGVR_reference	3300008096_____Ga0114155_1000160_82	VOG11186	58.4
IMGVR_reference	7000000531_____SRS049959_WUGC_scaffold_52622_5	VOG11186	58.4
IMGVR_reference	3300009149_____Ga0114918_10004551_1	VOG11186	57.8
IMGVR_reference	3300007977_____Ga0111542_100001_185	VOG11186	55.8
IMGVR_reference	3300006259_____Ga0099458_100500_3	VOG11186	55.8
IMGVR_reference	7000000388_____SRS020856_Baylor_scaffold_30390_3	VOG11186	55.6
IMGVR_reference	3300006832_____Ga0099611_100018_3	VOG11186	55.3
IMGVR_reference	3300008134_____Ga0111464_100015_76	VOG11186	55.3
IMGVR_reference	3300008275_____Ga0114253_1000407_9	VOG11186	55.3
IMGVR_reference	3300008522_____Ga0111045_100013_94	VOG11186	55.3
IMGVR_reference	7000000386_____SRS018791_WUGC_scaffold_26759_35	VOG11186	55.3
IMGVR_reference	3300006748_____Ga0101800_100007_232	VOG11186	54.7
IMGVR_reference	3300008734_____Ga0113998_100007_193	VOG11186	54.7
IMGVR_reference	7000000086_____SRS049147_LANL_scaffold_64654_9	VOG11186	54.7
IMGVR_reference	3300014140_____Ga0134344_1000059_6	VOG11186	54.7
IMGVR_reference	7000000564_____C3019631_1	VOG11186	54.6
IMGVR_reference	3300006260_____Ga0099518_100002_117	VOG11186	54.5
IMGVR_reference	3300008406_____Ga0115224_1001891_1	VOG11186	54.5
IMGVR_reference	3300008638_____Ga0111421_100008_23	VOG11186	54.5
IMGVR_reference	3300014137_____Ga0134350_1000270_15	VOG11186	54.5
IMGVR_reference	7000000298_____SRS016569_Baylor_scaffold_55638_55	VOG11186	54.5
IMGVR_reference	7000000440_____SRS015797_WUGC_scaffold_1531_49	VOG11186	54.5
IMGVR_reference	3300007125_____Ga0102700_1000158_57	VOG11186	54.5
IMGVR_reference	3300006262_____Ga0099523_1000001_248	VOG11186	54.3
IMGVR_reference	3300006319_____Ga0099581_100851_19	VOG11186	54.3
IMGVR_reference	3300007186_____Ga0103259_100017_6	VOG11186	54.3
IMGVR_reference	3300007194_____Ga0103269_100119_42	VOG11186	54.3
IMGVR_reference	3300007196_____Ga0103270_100106_6	VOG11186	54.3
IMGVR_reference	3300007208_____Ga0103291_100007_76	VOG11186	54.3
IMGVR_reference	3300007300_____Ga0104843_100025_4	VOG11186	54.3
IMGVR_reference	3300008136_____Ga0113979_102157_7	VOG11186	54.3
IMGVR_reference	3300008147_____Ga0114367_100014_156	VOG11186	54.3
IMGVR_reference	3300008283_____Ga0110914_101408_10	VOG11186	54.3
IMGVR_reference	3300008490_____Ga0115197_1004540_6	VOG11186	54.3
IMGVR_reference	3300008493_____Ga0111009_1000136_46	VOG11186	54.3
IMGVR_reference	3300008589_____Ga0111083_100001_85	VOG11186	54.3
IMGVR_reference	3300008611_____Ga0111137_1000053_74	VOG11186	54.3
IMGVR_reference	3300008621_____Ga0115613_1000002_225	VOG11186	54.3
IMGVR_reference	3300008639_____Ga0115685_1000805_6	VOG11186	54.3
IMGVR_reference	3300008715_____Ga0115609_1001596_15	VOG11186	54.3
IMGVR_reference	7000000058_____SRS064774_LANL_scaffold_42402_5	VOG11186	54.3
IMGVR_reference	7000000731_____SRS014271_WUGC_scaffold_10023_4	VOG11186	54.3
IMGVR_reference	3300007316_____Ga0104922_100004_265	VOG11186	54.1
IMGVR_reference	3300008154_____Ga0114321_1000495_30	VOG11186	54
IMGVR_reference	3300007531_____Ga0105502_1002040_1	VOG11186	53.8
IMGVR_reference	7000000592_____SRS020334_Baylor_scaffold_44362_20	VOG11186	53.8
IMGVR_reference	7000000312_____C3316428_9	VOG11186	52.7
IMGVR_reference	3300006320_____Ga0099576_1000168_10	VOG11186	52.2
IMGVR_reference	3300008715_____Ga0115609_1000005_158	VOG11186	52.2
IMGVR_reference	2124908011_____s300_5935765_9	VOG11186	52.2
IMGVR_reference	2124908013_____t300_5559799_15	VOG11186	52.2
IMGVR_reference	3300006564_____Ga0100366_100031_83	VOG11186	52.2
IMGVR_reference	3300007186_____Ga0103259_100263_39	VOG11186	52.2
IMGVR_reference	3300007196_____Ga0103270_100007_24	VOG11186	52.2
IMGVR_reference	3300007724_____Ga0105680_100004_83	VOG11186	52.2
IMGVR_reference	3300007783_____Ga0105777_100002_24	VOG11186	52.2
IMGVR_reference	3300008125_____Ga0114856_1001183_10	VOG11186	52.2
IMGVR_reference	3300008125_____Ga0114856_1001183_9	VOG11186	52.2
IMGVR_reference	3300008154_____Ga0114321_1000002_139	VOG11186	52.2
IMGVR_reference	3300008636_____Ga0111420_100013_139	VOG11186	52.2
IMGVR_reference	3300008747_____Ga0115677_100002_24	VOG11186	52.2
IMGVR_reference	7000000052_____SRS042643_WUGC_scaffold_66106_18	VOG11186	52.2
IMGVR_reference	7000000146_____SRS014692_WUGC_scaffold_2553_24	VOG11186	52.2
IMGVR_reference	7000000318_____SRS014689_WUGC_scaffold_30041_13	VOG11186	52.2
IMGVR_reference	7000000386_____SRS018791_WUGC_scaffold_8763_18	VOG11186	52.2
IMGVR_reference	7000000442_____C1843861_26	VOG11186	52.2
IMGVR_reference	7000000595_____C2005831_9	VOG11186	52.2
IMGVR_reference	7000000618_____C3039772_5	VOG11186	52.2
IMGVR_reference	7000000146_____SRS014692_WUGC_scaffold_5365_5	VOG11186	50.7
IMGVR_reference	3300008098_____Ga0114255_101236_10	VOG11186	50.7
IMGVR_reference	3300008739_____Ga0114021_100006_47	VOG11186	50.6
IMGVR_reference	7000000513_____SRS047824_WUGC_scaffold_2288_43	VOG11186	50.6
IMGVR_reference	3300007186_____Ga0103259_102518_7	VOG11186	50.5
IMGVR_reference	3300006045_____Ga0082212_10009783_12	VOG11186	50.5
IMGVR_reference	7000000640_____SRS015278_WUGC_scaffold_4790_160	VOG11186	49.6
IMGVR_reference	3300014037_____Ga0119816_1000005_43	VOG11186	49.1
IMGVR_reference	7000000313_____SRS058053_LANL_scaffold_86143_1	VOG11186	48.9
IMGVR_reference	3300006292_____Ga0099622_100014_165	VOG11186	48.7
IMGVR_reference	3300009363_____Ga0115223_1001116_1	VOG11186	48.7
IMGVR_reference	3300008150_____Ga0114319_1000003_230	VOG11186	48.7
IMGVR_reference	7000000584_____SRS049318_LANL_scaffold_59898_29	VOG11186	48.7
IMGVR_reference	3300001486_____rank04_10073773_41	VOG11186	47
IMGVR_reference	3300002641_____loc_105347265_41	VOG11186	47
IMGVR_reference	3300009082_____Ga0105099_10004466_13	VOG11186	46.5
IMGVR_reference	3300007977_____Ga0111542_100115_22	VOG11186	45.7
IMGVR_reference	7000000442_____SRS051791_LANL_scaffold_36605_14	VOG11186	45.5
IMGVR_reference	7000000508_____SRS018739_WUGC_scaffold_59850_1	VOG11186	44.9
IMGVR_reference	7000000741_____C3570821_1	VOG11186	44.5
IMGVR_reference	3300000130_____SA_S2_NOR15_50mDRAFT_c10000482_9	VOG11186	44.4
IMGVR_reference	3300000128_____SA_S1_NOR08_45mDRAFT_c10001577_1	VOG11186	43.3
IMGVR_reference	3300013099_____Ga0164315_10002126_10	VOG11186	43
IMGVR_reference	7000000029_____SRS042131_WUGC_scaffold_40494_21	VOG11186	38.7
IMGVR_reference	2061766007_____rumenHiSeq_NODE_2017632_len_98980_cov_1_046818_35	VOG11186	38.2
IMGVR_reference	3300006259_____Ga0099458_104511_1	VOG11186	37.3
IMGVR_reference	2061766007_____rumenHiSeq_NODE_312705_len_257858_cov_2_614904_92	VOG11186	35.6
IMGVR_reference	7000000084_____C2228845_1	VOG11186	34.3
IMGVR_reference	7000000118_____SRS024289_LANL_scaffold_53996_1	VOG11186	32.6
IMGVR_reference	3300005935_____Ga0075125_10000320_34	VOG11186	32.6
IMGVR_reference	3300009655_____Ga0116190_1001951_6	VOG11186	32.5
IMGVR_reference	3300009711_____Ga0116166_1001883_11	VOG11186	32.5
IMGVR_reference	3300009712_____Ga0116165_1001457_11	VOG11186	32.5
IMGVR_reference	3300009714_____Ga0116189_1001495_11	VOG11186	32.5
IMGVR_reference	3300006248_____Ga0099387_101212_7	VOG11186	32.3
IMGVR_reference	3300008707_____Ga0115605_100107_1	VOG11186	32.1
IMGVR_reference	3300009654_____Ga0116167_1000230_52	VOG11186	31.7
IMGVR_reference	7000000400_____C5227779_1	VOG11186	30.7
IMGVR_reference	3300013103_____Ga0164318_10007900_7	VOG11186	29.4
IMGVR_reference	3300013132_____Ga0172372_10008440_12	VOG11186	29.1
IMGVR_reference	3300009169_____Ga0105097_10000965_4	VOG11186	28.8
IMGVR_reference	3300009170_____Ga0105096_10000651_2	VOG11186	28.5
IMGVR_reference	3300009655_____Ga0116190_1000244_6	VOG11186	27.9
Viral_RefSeq	NC_031039.1_120	VOG11186	1038.5
Viral_RefSeq	NC_043027.1_3	VOG11186	1038.5
Viral_RefSeq	NC_016163.1_132	VOG11186	1012.3
mReC	3300014204_____Ga0172381_10000022_60	PF07068	53.6
mReC	3300001782_____WOR52_10000459_285	PF07068	51.2
mReC	3300005915_____Ga0075122_10000014_22	PF07068	30.4
mReC	3300009149_____Ga0114918_10000081_64	PF07068	51.6
mReC	3300017987_____Ga0180431_10000006_327	PF07068	51.4
mReC	3300002053_____SMTZ23_10000005_89	PF07068	51.2
mReC	3300002966_____JGI24721J44947_10000932_9	PF07068	30.5
IMGVR_reference	REF:650627005_____650627067_183	PF07068	872.6
IMGVR_reference	3300003590_____JGI26251J51716_1000044_13	PF07068	359.2
IMGVR_reference	3300000148_____SI47jul10_100mDRAFT_c1000016_42	PF07068	351.4
IMGVR_reference	3300003496_____JGI26241J51128_1000337_4	PF07068	348.1
IMGVR_reference	3300001678_____Mariner_1003976_2	PF07068	345.9
IMGVR_reference	3300006874_____Ga0075475_10008107_6	PF07068	343.9
IMGVR_reference	3300007634_____Ga0102901_1002936_6	PF07068	343.7
IMGVR_reference	3300020442_____Ga0211559_10000010_69	PF07068	342.7
IMGVR_reference	3300006919_____Ga0070746_10001499_10	PF07068	342.1
IMGVR_reference	3300018421_____Ga0181592_10020485_4	PF07068	340.7
IMGVR_reference	3300006802_____Ga0070749_10004106_10	PF07068	340
IMGVR_reference	3300017958_____Ga0181582_10003192_2	PF07068	340
IMGVR_reference	3300010334_____Ga0136644_10004641_7	PF07068	339.8
IMGVR_reference	3300009071_____Ga0115566_10007652_6	PF07068	337.1
IMGVR_reference	3300009507_____Ga0115572_10007749_8	PF07068	337.1
IMGVR_reference	3300009497_____Ga0115569_10000011_162	PF07068	336.3
IMGVR_reference	3300007658_____Ga0102898_1000034_74	PF07068	336.1
IMGVR_reference	3300018421_____Ga0181592_10002761_10	PF07068	335.8
IMGVR_reference	3300006193_____Ga0075445_10001796_9	PF07068	335.7
IMGVR_reference	3300000116_____DelMOSpr2010_c10002100_3	PF07068	335.5
IMGVR_reference	3300017969_____Ga0181585_10000228_35	PF07068	335.3
IMGVR_reference	3300018039_____Ga0181579_10003309_11	PF07068	335.3
IMGVR_reference	3300018428_____Ga0181568_10001047_30	PF07068	335.3
IMGVR_reference	3300009071_____Ga0115566_10008204_2	PF07068	335.2
IMGVR_reference	3300007644_____Ga0102902_1000702_11	PF07068	334.9
IMGVR_reference	3300010300_____Ga0129351_1002401_3	PF07068	334.8
IMGVR_reference	3300010370_____Ga0129336_10000743_11	PF07068	334.7
IMGVR_reference	3300007539_____Ga0099849_1003873_3	PF07068	334.1
IMGVR_reference	3300007542_____Ga0099846_1004512_7	PF07068	333.7
IMGVR_reference	3300009705_____Ga0115000_10000362_21	PF07068	333.3
IMGVR_reference	3300002933_____G310J44882_10000518_5	PF07068	332.6
IMGVR_reference	3300018065_____Ga0180430_10001359_23	PF07068	331.9
IMGVR_reference	3300006916_____Ga0070750_10000056_69	PF07068	331.7
IMGVR_reference	3300006990_____Ga0098046_1000082_4	PF07068	331.6
IMGVR_reference	3300009181_____Ga0114969_10000091_45	PF07068	330.8
IMGVR_reference	3300007363_____Ga0075458_10000048_20	PF07068	330.8
IMGVR_reference	3300006810_____Ga0070754_10000620_28	PF07068	330.1
IMGVR_reference	3300008012_____Ga0075480_10000259_28	PF07068	330.1
IMGVR_reference	3300006072_____Ga0007881_1002935_3	PF07068	330
IMGVR_reference	3300022843_____Ga0222631_1000516_15	PF07068	329.8
IMGVR_reference	3300007234_____Ga0075460_10000394_7	PF07068	329.7
IMGVR_reference	3300005404_____Ga0066856_10004276_2	PF07068	329.4
IMGVR_reference	3300009496_____Ga0115570_10010679_2	PF07068	329
IMGVR_reference	3300009441_____Ga0115007_10008997_5	PF07068	328.8
IMGVR_reference	3300012953_____Ga0163179_10000499_21	PF07068	328.6
IMGVR_reference	3300018421_____Ga0181592_10017276_6	PF07068	328.1
IMGVR_reference	3300012920_____Ga0160423_10019264_3	PF07068	328
IMGVR_reference	3300001351_____JGI20153J14318_10001379_16	PF07068	327.8
IMGVR_reference	3300017950_____Ga0181607_10007223_8	PF07068	327.5
IMGVR_reference	3300010296_____Ga0129348_1002537_4	PF07068	327.3
IMGVR_reference	3300005590_____Ga0070727_10000105_116	PF07068	326.8
IMGVR_reference	3300006868_____Ga0075481_10000250_12	PF07068	326.6
IMGVR_reference	3300000553_____TBL_comb47_HYPODRAFT_10017829_7	PF07068	326.2
IMGVR_reference	3300018417_____Ga0181558_10005609_2	PF07068	326.1
IMGVR_reference	3300006867_____Ga0075476_10001003_7	PF07068	325.9
IMGVR_reference	3300006868_____Ga0075481_10000021_11	PF07068	325.9
IMGVR_reference	3300009086_____Ga0102812_10003113_9	PF07068	325.8
IMGVR_reference	3300007231_____Ga0075469_10001983_10	PF07068	325.5
IMGVR_reference	3300007276_____Ga0070747_1003329_1	PF07068	325.5
IMGVR_reference	3300007346_____Ga0070753_1008161_3	PF07068	325.4
IMGVR_reference	3300007542_____Ga0099846_1002913_2	PF07068	325.4
IMGVR_reference	3300009498_____Ga0115568_10006927_2	PF07068	325.2
IMGVR_reference	3300018426_____Ga0181566_10013694_2	PF07068	325
IMGVR_reference	3300009076_____Ga0115550_1000206_35	PF07068	324.9
IMGVR_reference	3300020461_____Ga0211535_10000003_112	PF07068	324.9
IMGVR_reference	3300020294_____Ga0211520_1000374_11	PF07068	324.6
IMGVR_reference	3300009428_____Ga0114915_1002602_5	PF07068	324.3
IMGVR_reference	3300006734_____Ga0098073_1000615_4	PF07068	324
IMGVR_reference	3300020325_____Ga0211507_1000013_22	PF07068	323.9
IMGVR_reference	3300001347_____JGI20156J14371_10009512_8	PF07068	323.9
IMGVR_reference	3300017957_____Ga0181571_10001643_12	PF07068	323.7
IMGVR_reference	3300006802_____Ga0070749_10000143_12	PF07068	323.1
IMGVR_reference	3300007640_____Ga0070751_1008716_5	PF07068	322.4
IMGVR_reference	3300006565_____Ga0100228_1022527_1	PF07068	322.3
IMGVR_reference	3300009409_____Ga0114993_10010523_8	PF07068	321.4
IMGVR_reference	3300018049_____Ga0181572_10007680_2	PF07068	321.3
IMGVR_reference	3300006737_____Ga0098037_1003308_2	PF07068	321.2
IMGVR_reference	3300027129_____Ga0255067_1000623_5	PF07068	320.5
IMGVR_reference	3300003216_____JGI26079J46598_1003618_4	PF07068	320.3
IMGVR_reference	3300000117_____DelMOWin2010_c10004611_1	PF07068	320.1
IMGVR_reference	3300006874_____Ga0075475_10005021_3	PF07068	320.1
IMGVR_reference	3300005528_____Ga0068872_10003957_11	PF07068	320.1
IMGVR_reference	3300001589_____JGI24005J15628_10001426_13	PF07068	320
IMGVR_reference	3300022843_____Ga0222631_1000361_14	PF07068	319.8
IMGVR_reference	3300007541_____Ga0099848_1000505_6	PF07068	319.7
IMGVR_reference	3300002835_____B570J40625_100004854_11	PF07068	319.5
IMGVR_reference	3300020445_____Ga0211564_10002822_2	PF07068	319.5
IMGVR_reference	3300018421_____Ga0181592_10000441_31	PF07068	319.3
IMGVR_reference	3300006166_____Ga0066836_10004345_8	PF07068	319.3
IMGVR_reference	3300017951_____Ga0181577_10011113_5	PF07068	319.3
IMGVR_reference	3300017952_____Ga0181583_10002819_4	PF07068	319.2
IMGVR_reference	3300002835_____B570J40625_100024951_2	PF07068	319
IMGVR_reference	3300006803_____Ga0075467_10004210_7	PF07068	318.9
IMGVR_reference	3300007640_____Ga0070751_1005652_8	PF07068	318.8
IMGVR_reference	3300006565_____Ga0100228_1024595_6	PF07068	318.7
IMGVR_reference	3300006916_____Ga0070750_10001290_9	PF07068	318.5
IMGVR_reference	3300018410_____Ga0181561_10001320_2	PF07068	318
IMGVR_reference	3300007624_____Ga0102878_1000061_61	PF07068	317.6
IMGVR_reference	3300017962_____Ga0181581_10001867_10	PF07068	317.5
IMGVR_reference	3300003583_____JGI26253J51717_1000397_7	PF07068	317.2
IMGVR_reference	3300020337_____Ga0211508_1000020_28	PF07068	316.5
IMGVR_reference	3300007539_____Ga0099849_1002482_4	PF07068	316.3
IMGVR_reference	3300001460_____JGI24003J15210_10001737_12	PF07068	316.2
IMGVR_reference	3300017956_____Ga0181580_10002737_9	PF07068	316
IMGVR_reference	3300009481_____Ga0114932_10016873_2	PF07068	315.8
IMGVR_reference	3300007345_____Ga0070752_1006857_1	PF07068	315.8
IMGVR_reference	3300004240_____Ga0007787_10000372_10	PF07068	315.4
IMGVR_reference	3300020365_____Ga0211506_1002234_6	PF07068	315.3
IMGVR_reference	3300005608_____Ga0066840_10000028_22	PF07068	315.3
IMGVR_reference	3300006193_____Ga0075445_10002196_5	PF07068	315.1
IMGVR_reference	3300003616_____JGI25928J51866_1000979_8	PF07068	315.1
IMGVR_reference	3300018418_____Ga0181567_10006061_5	PF07068	314.9
IMGVR_reference	3300009426_____Ga0115547_1002488_5	PF07068	314.8
IMGVR_reference	3300002835_____B570J40625_100007977_12	PF07068	314.6
IMGVR_reference	3300010157_____Ga0114964_10000172_17	PF07068	314.5
IMGVR_reference	3300021364_____Ga0213859_10000003_178	PF07068	314.2
IMGVR_reference	3300005580_____Ga0049083_10000344_10	PF07068	314
IMGVR_reference	3300012952_____Ga0163180_10001031_13	PF07068	313.9
IMGVR_reference	3300021356_____Ga0213858_10000409_2	PF07068	313.8
IMGVR_reference	3300018424_____Ga0181591_10005569_10	PF07068	313.5
IMGVR_reference	3300022843_____Ga0222631_1000002_112	PF07068	313.2
IMGVR_reference	3300000116_____DelMOSpr2010_c10001924_1	PF07068	313.2
IMGVR_reference	3300012936_____Ga0163109_10011698_8	PF07068	312.6
IMGVR_reference	3300001594_____Draft_10009402_2	PF07068	311.9
IMGVR_reference	3300007722_____Ga0105051_10002567_21	PF07068	311.8
IMGVR_reference	3300002231_____KVRMV2_100026307_11	PF07068	311.6
IMGVR_reference	3300008216_____Ga0114898_1005726_2	PF07068	311.5
IMGVR_reference	3300005933_____Ga0075118_10001622_13	PF07068	311.3
IMGVR_reference	3300005606_____Ga0066835_10000860_2	PF07068	311.2
IMGVR_reference	3300007640_____Ga0070751_1000846_11	PF07068	310.3
IMGVR_reference	3300020414_____Ga0211523_10000001_24	PF07068	310.2
IMGVR_reference	3300013941_____Ga0117792_1000114_10	PF07068	310
IMGVR_reference	3300006166_____Ga0066836_10003920_3	PF07068	309.6
IMGVR_reference	3300014720_____Ga0172376_10001940_4	PF07068	308.4
IMGVR_reference	3300020288_____Ga0211619_1000705_2	PF07068	307.9
IMGVR_reference	3300005805_____Ga0079957_1002148_17	PF07068	307.5
IMGVR_reference	3300006414_____Ga0099957_1047931_8	PF07068	307.5
IMGVR_reference	3300000055_____SS402DRAFT_c00029_10	PF07068	307.4
IMGVR_reference	3300009785_____Ga0115001_10007547_1	PF07068	307.4
IMGVR_reference	3300002835_____B570J40625_100053862_5	PF07068	307.1
IMGVR_reference	3300006108_____Ga0007862_1000009_92	PF07068	307
IMGVR_reference	3300006751_____Ga0098040_1000454_7	PF07068	306.6
IMGVR_reference	3300018416_____Ga0181553_10017238_7	PF07068	306.4
IMGVR_reference	3300001968_____GOS2236_1087881_10	PF07068	306.4
IMGVR_reference	3300003394_____JGI25907J50239_1000257_12	PF07068	305
IMGVR_reference	3300009422_____Ga0114998_10001170_4	PF07068	304.8
IMGVR_reference	3300009505_____Ga0115564_10011100_1	PF07068	304.3
IMGVR_reference	3300006917_____Ga0075472_10000193_26	PF07068	303
IMGVR_reference	3300000256_____LP_F_10_SI03_120DRAFT_1004148_1	PF07068	302.8
IMGVR_reference	3300007960_____Ga0099850_1000164_22	PF07068	302.7
IMGVR_reference	3300001589_____JGI24005J15628_10003865_10	PF07068	302.6
IMGVR_reference	3300006025_____Ga0075474_10000315_8	PF07068	302.4
IMGVR_reference	3300006868_____Ga0075481_10000017_21	PF07068	302.3
IMGVR_reference	3300006869_____Ga0075477_10006206_5	PF07068	302.3
IMGVR_reference	3300008224_____Ga0105350_10004071_9	PF07068	301.9
IMGVR_reference	3300005805_____Ga0079957_1012778_7	PF07068	301.9
IMGVR_reference	3300009706_____Ga0115002_10029323_7	PF07068	301.3
IMGVR_reference	3300009422_____Ga0114998_10000533_25	PF07068	301.3
IMGVR_reference	3300006128_____Ga0007828_1001746_6	PF07068	301
IMGVR_reference	3300007554_____Ga0102820_1000776_10	PF07068	299.2
IMGVR_reference	3300006164_____Ga0075441_10006564_5	PF07068	297.8
IMGVR_reference	3300009785_____Ga0115001_10002844_4	PF07068	297.7
IMGVR_reference	3300002933_____G310J44882_10000255_15	PF07068	297.2
IMGVR_reference	3300009172_____Ga0114995_10000643_7	PF07068	296.9
IMGVR_reference	3300006072_____Ga0007881_1000258_18	PF07068	295.9
IMGVR_reference	3300006736_____Ga0098033_1002508_7	PF07068	295.6
IMGVR_reference	3300001346_____JGI20151J14362_10009170_3	PF07068	295.4
IMGVR_reference	3300006340_____Ga0068503_10203353_6	PF07068	294.2
IMGVR_reference	3300010334_____Ga0136644_10012510_8	PF07068	293.7
IMGVR_reference	3300005427_____Ga0066851_10001319_2	PF07068	293.2
IMGVR_reference	3300017996_____Ga0187891_1000146_15	PF07068	291.2
IMGVR_reference	3300005805_____Ga0079957_1006938_7	PF07068	290
IMGVR_reference	3300000116_____DelMOSpr2010_c10001335_12	PF07068	287.5
IMGVR_reference	3300010297_____Ga0129345_1002435_4	PF07068	286.8
IMGVR_reference	3300009481_____Ga0114932_10005271_10	PF07068	286.3
IMGVR_reference	3300005430_____Ga0066849_10001737_4	PF07068	284.9
IMGVR_reference	3300007229_____Ga0075468_10000030_6	PF07068	277
IMGVR_reference	3300003427_____JGI26084J50262_1002879_1	PF07068	276.5
IMGVR_reference	3300009497_____Ga0115569_10011785_1	PF07068	264.4
IMGVR_reference	3300009071_____Ga0115566_10005382_1	PF07068	261.6
IMGVR_reference	3300001354_____JGI20155J14468_10003110_14	PF07068	258.5
IMGVR_reference	3300010299_____Ga0129342_1002216_10	PF07068	256.3
IMGVR_reference	3300002514_____JGI25133J35611_10003913_10	PF07068	249.2
IMGVR_reference	3300006193_____Ga0075445_10003361_1	PF07068	244
IMGVR_reference	3300006332_____Ga0068500_1102618_1	PF07068	240.8
IMGVR_reference	3300006754_____Ga0098044_1003318_8	PF07068	212.4
IMGVR_reference	3300012920_____Ga0160423_10001158_24	PF07068	206.7
IMGVR_reference	3300018424_____Ga0181591_10008317_1	PF07068	202
IMGVR_reference	3300000239_____SI36aug09_120mDRAFT_1001224_12	PF07068	200.7
IMGVR_reference	3300005514_____Ga0066866_10002948_12	PF07068	198.5
IMGVR_reference	2061766007_____rumenHiSeq_NODE_1893917_len_207156_cov_5_278042_36	PF07068	193.6
IMGVR_reference	3300009052_____Ga0102886_1003563_1	PF07068	192.8
IMGVR_reference	3300009173_____Ga0114996_10006839_1	PF07068	191.9
IMGVR_reference	3300018424_____Ga0181591_10007749_1	PF07068	189.4
IMGVR_reference	3300006870_____Ga0075479_10001618_1	PF07068	187.4
IMGVR_reference	3300003264_____JGI26119J46589_1000243_7	PF07068	186.8
IMGVR_reference	3300006868_____Ga0075481_10000838_4	PF07068	184.4
IMGVR_reference	3300018039_____Ga0181579_10004654_5	PF07068	183.6
IMGVR_reference	3300009002_____Ga0102810_1000006_36	PF07068	179.6
IMGVR_reference	3300018416_____Ga0181553_10016466_8	PF07068	177.8
IMGVR_reference	3300008050_____Ga0098052_1000476_20	PF07068	177.1
IMGVR_reference	3300017952_____Ga0181583_10000003_39	PF07068	175.7
IMGVR_reference	3300006752_____Ga0098048_1002691_8	PF07068	174
IMGVR_reference	3300006752_____Ga0098048_1002636_2	PF07068	172.5
IMGVR_reference	3300012936_____Ga0163109_10003089_4	PF07068	172.5
IMGVR_reference	3300006193_____Ga0075445_10000109_31	PF07068	171.3
IMGVR_reference	3300007549_____Ga0102879_1000318_9	PF07068	170.6
IMGVR_reference	3300009436_____Ga0115008_10000586_14	PF07068	170.4
IMGVR_reference	3300000553_____TBL_comb47_HYPODRAFT_10006232_12	PF07068	170.4
IMGVR_reference	3300007635_____Ga0102925_1006033_7	PF07068	170.3
IMGVR_reference	3300007611_____Ga0102927_1000004_17	PF07068	170
IMGVR_reference	3300006026_____Ga0075478_10000005_34	PF07068	169.7
IMGVR_reference	3300009184_____Ga0114976_10011550_2	PF07068	169.3
IMGVR_reference	3300009071_____Ga0115566_10005161_6	PF07068	169.1
IMGVR_reference	3300007540_____Ga0099847_1000003_33	PF07068	169
IMGVR_reference	3300010300_____Ga0129351_1000002_51	PF07068	168.9
IMGVR_reference	3300005512_____Ga0074648_1000419_43	PF07068	168.8
IMGVR_reference	3300011188_____Ga0136587_1000243_4	PF07068	168.6
IMGVR_reference	3300005933_____Ga0075118_10000258_3	PF07068	168.5
IMGVR_reference	3300003277_____JGI25908J49247_10000311_7	PF07068	168.4
IMGVR_reference	3300017818_____Ga0181565_10003172_11	PF07068	168.2
IMGVR_reference	3300012936_____Ga0163109_10000869_11	PF07068	167
IMGVR_reference	3300020470_____Ga0211543_10000400_45	PF07068	166.7
IMGVR_reference	3300000418_____P_2C_Liq_1_UnCtyDRAFT_1003146_5	PF07068	166.5
IMGVR_reference	3300009079_____Ga0102814_10002333_7	PF07068	166.4
IMGVR_reference	3300018418_____Ga0181567_10000499_3	PF07068	166.3
IMGVR_reference	3300005527_____Ga0068876_10000410_33	PF07068	166.3
IMGVR_reference	3300017962_____Ga0181581_10000005_68	PF07068	166.3
IMGVR_reference	3300009694_____Ga0116170_10000055_74	PF07068	165.9
IMGVR_reference	3300001419_____JGI11705J14877_10007089_4	PF07068	165.5
IMGVR_reference	3300006810_____Ga0070754_10001331_3	PF07068	165.5
IMGVR_reference	3300002307_____JGI24890J29729_1000024_102	PF07068	165.2
IMGVR_reference	3300007554_____Ga0102820_1001434_2	PF07068	164.9
IMGVR_reference	3300008493_____Ga0111009_1000077_35	PF07068	164.8
IMGVR_reference	3300009182_____Ga0114959_10005757_7	PF07068	164.3
IMGVR_reference	3300006104_____Ga0007882_10002274_9	PF07068	164.3
IMGVR_reference	3300009152_____Ga0114980_10004271_3	PF07068	163.8
IMGVR_reference	3300006115_____Ga0007816_1000051_22	PF07068	163.1
IMGVR_reference	3300013093_____Ga0164296_1009719_10	PF07068	163
IMGVR_reference	3300005913_____Ga0075108_10002060_7	PF07068	162.9
IMGVR_reference	3300007231_____Ga0075469_10001691_2	PF07068	162.4
IMGVR_reference	3300017967_____Ga0181590_10003563_7	PF07068	162.4
IMGVR_reference	3300006924_____Ga0098051_1000157_10	PF07068	162
IMGVR_reference	3300008255_____Ga0100403_1000449_27	PF07068	162
IMGVR_reference	3300013285_____Ga0136642_1000119_9	PF07068	162
IMGVR_reference	3300004685_____Ga0065177_1000504_7	PF07068	161.6
IMGVR_reference	3300007960_____Ga0099850_1001684_1	PF07068	161.3
IMGVR_reference	3300005528_____Ga0068872_10006162_7	PF07068	160.8
IMGVR_reference	3300005933_____Ga0075118_10005255_7	PF07068	160.5
IMGVR_reference	3300005593_____Ga0066837_10000409_3	PF07068	160.5
IMGVR_reference	3300017986_____Ga0181569_10004186_9	PF07068	160.5
IMGVR_reference	3300024496_____Ga0255151_1000003_123	PF07068	159.9
IMGVR_reference	3300013132_____Ga0172372_10000026_123	PF07068	159.9
IMGVR_reference	3300000553_____TBL_comb47_HYPODRAFT_10002485_5	PF07068	159.9
IMGVR_reference	3300018418_____Ga0181567_10015728_6	PF07068	158.3
IMGVR_reference	3300007276_____Ga0070747_1001516_1	PF07068	158.1
IMGVR_reference	3300009071_____Ga0115566_10009222_2	PF07068	157.9
IMGVR_reference	3300017818_____Ga0181565_10000579_19	PF07068	157
IMGVR_reference	3300018417_____Ga0181558_10002893_7	PF07068	156.9
IMGVR_reference	3300001580_____Draft_10002725_10	PF07068	156
IMGVR_reference	3300017967_____Ga0181590_10002907_7	PF07068	155.8
IMGVR_reference	3300005838_____Ga0008649_10003531_1	PF07068	155.5
IMGVR_reference	3300027656_____Ga0209357_1000009_25	PF07068	154.8
IMGVR_reference	3300004684_____Ga0065168_1000033_10	PF07068	154.5
IMGVR_reference	3300013133_____Ga0172362_10004680_6	PF07068	153.8
IMGVR_reference	3300013133_____Ga0172362_10001446_14	PF07068	153.5
IMGVR_reference	3300003494_____JGI26240J51127_1000937_2	PF07068	153.3
IMGVR_reference	3300006071_____Ga0007876_1001386_7	PF07068	152.7
IMGVR_reference	3300010151_____Ga0098061_1000031_19	PF07068	151.4
IMGVR_reference	3300009185_____Ga0114971_10003947_4	PF07068	151.3
IMGVR_reference	3300010370_____Ga0129336_10005644_1	PF07068	151
IMGVR_reference	3300007627_____Ga0102869_1000392_8	PF07068	149.2
IMGVR_reference	3300009413_____Ga0114902_1001777_6	PF07068	147.2
IMGVR_reference	3300009790_____Ga0115012_10006191_1	PF07068	146.5
IMGVR_reference	3300004807_____Ga0007809_10001655_6	PF07068	146.1
IMGVR_reference	3300010318_____Ga0136656_1000005_38	PF07068	145.4
IMGVR_reference	3300006802_____Ga0070749_10001649_10	PF07068	142.7
IMGVR_reference	3300007987_____Ga0100379_10000029_32	PF07068	142.2
IMGVR_reference	3300010300_____Ga0129351_1000902_6	PF07068	142.2
IMGVR_reference	3300023048_____Ga0233341_1000002_153	PF07068	141.8
IMGVR_reference	3300009158_____Ga0114977_10011210_1	PF07068	140.8
IMGVR_reference	3300009420_____Ga0114994_10001250_1	PF07068	140.1
IMGVR_reference	3300002835_____B570J40625_100014141_1	PF07068	138.4
IMGVR_reference	3300027593_____Ga0255118_1000001_78	PF07068	137.8
IMGVR_reference	3300028128_____Ga0228645_1000238_8	PF07068	137.3
IMGVR_reference	3300028132_____Ga0228649_1000735_9	PF07068	136.9
IMGVR_reference	3300018424_____Ga0181591_10001905_1	PF07068	136.7
IMGVR_reference	3300013094_____Ga0164297_10007501_2	PF07068	136.7
IMGVR_reference	3300018426_____Ga0181566_10019570_1	PF07068	136.3
IMGVR_reference	3300001589_____JGI24005J15628_10000966_1	PF07068	136.1
IMGVR_reference	3300002514_____JGI25133J35611_10000251_8	PF07068	135.9
IMGVR_reference	3300008255_____Ga0100403_1000003_317	PF07068	135.3
IMGVR_reference	3300009605_____Ga0114906_1001445_4	PF07068	135.1
IMGVR_reference	3300006754_____Ga0098044_1000044_71	PF07068	135.1
IMGVR_reference	3300000929_____NpDRAFT_10016494_7	PF07068	134.2
IMGVR_reference	3300022200_____Ga0196901_1000042_48	PF07068	132.8
IMGVR_reference	3300006754_____Ga0098044_1004053_12	PF07068	132.5
IMGVR_reference	3300009159_____Ga0114978_10000973_8	PF07068	132.5
IMGVR_reference	3300006737_____Ga0098037_1000723_3	PF07068	132.3
IMGVR_reference	3300012920_____Ga0160423_10015187_1	PF07068	132.2
IMGVR_reference	3300009605_____Ga0114906_1000321_17	PF07068	132.2
IMGVR_reference	3300008219_____Ga0114905_1000911_7	PF07068	132.1
IMGVR_reference	3300017824_____Ga0181552_10013845_1	PF07068	132
IMGVR_reference	3300007963_____Ga0110931_1002839_2	PF07068	131.5
IMGVR_reference	3300009181_____Ga0114969_10006674_3	PF07068	129.4
IMGVR_reference	3300013101_____Ga0164313_10006299_8	PF07068	129.4
IMGVR_reference	3300009551_____Ga0105238_10001001_7	PF07068	128.7
IMGVR_reference	3300005838_____Ga0008649_10006664_5	PF07068	128.2
IMGVR_reference	3300009182_____Ga0114959_10006718_2	PF07068	127.7
IMGVR_reference	3300009193_____Ga0115551_1000203_2	PF07068	127.6
IMGVR_reference	3300009409_____Ga0114993_10007275_8	PF07068	127.6
IMGVR_reference	3300006810_____Ga0070754_10012158_7	PF07068	127.5
IMGVR_reference	3300010158_____Ga0114960_10005622_1	PF07068	127
IMGVR_reference	3300006752_____Ga0098048_1000007_42	PF07068	126.8
IMGVR_reference	3300009181_____Ga0114969_10000051_59	PF07068	126.5
IMGVR_reference	3300004110_____Ga0008648_10001152_9	PF07068	126.5
IMGVR_reference	3300009160_____Ga0114981_10000322_42	PF07068	126.4
IMGVR_reference	3300009435_____Ga0115546_1000717_16	PF07068	126.4
IMGVR_reference	3300005663_____Ga0073582_102445_13	PF07068	126.2
IMGVR_reference	3300002518_____JGI25134J35505_10002926_4	PF07068	125.6
IMGVR_reference	3300006921_____Ga0098060_1001255_7	PF07068	125.6
IMGVR_reference	3300009409_____Ga0114993_10007348_8	PF07068	125.5
IMGVR_reference	3300017968_____Ga0181587_10001342_17	PF07068	125.3
IMGVR_reference	3300010150_____Ga0098056_1002634_5	PF07068	123.5
IMGVR_reference	3300005605_____Ga0066850_10003239_7	PF07068	123.4
IMGVR_reference	3300013006_____Ga0164294_10000054_45	PF07068	123.4
IMGVR_reference	3300001346_____JGI20151J14362_10002529_1	PF07068	123.2
IMGVR_reference	3300006052_____Ga0075029_100001391_11	PF07068	122.6
IMGVR_reference	3300018424_____Ga0181591_10005662_5	PF07068	122.5
IMGVR_reference	3300020454_____Ga0211548_10001628_7	PF07068	122.2
IMGVR_reference	3300017969_____Ga0181585_10013285_7	PF07068	122.2
IMGVR_reference	3300006737_____Ga0098037_1005583_4	PF07068	122.1
IMGVR_reference	3300000121_____TDF_OR_ARG04_113mDRAFT_c1000052_6	PF07068	121.8
IMGVR_reference	3300009155_____Ga0114968_10002867_11	PF07068	121.8
IMGVR_reference	3300008964_____Ga0102889_1001835_8	PF07068	121.7
IMGVR_reference	3300009604_____Ga0114901_1003926_4	PF07068	121.4
IMGVR_reference	3300009435_____Ga0115546_1005131_5	PF07068	121.3
IMGVR_reference	3300002307_____JGI24890J29729_1000190_42	PF07068	121.1
IMGVR_reference	3300010155_____Ga0098047_10003767_2	PF07068	120.9
IMGVR_reference	3300007540_____Ga0099847_1001348_2	PF07068	120.2
IMGVR_reference	3300002519_____JGI25130J35507_1000061_3	PF07068	119.9
IMGVR_reference	3300005527_____Ga0068876_10010068_7	PF07068	119.7
IMGVR_reference	3300007276_____Ga0070747_1000321_19	PF07068	119.6
IMGVR_reference	3300000228_____TB_PC08_66DRAFT_10000392_12	PF07068	119.5
IMGVR_reference	3300018048_____Ga0181606_10002116_3	PF07068	119.3
IMGVR_reference	3300009507_____Ga0115572_10000873_11	PF07068	119.2
IMGVR_reference	3300001683_____GBIDBA_10010122_15	PF07068	119.1
IMGVR_reference	3300017985_____Ga0181576_10006623_9	PF07068	119.1
IMGVR_reference	3300009001_____Ga0102963_1000374_5	PF07068	119.1
IMGVR_reference	3300023293_____Ga0222688_1000361_4	PF07068	118.9
IMGVR_reference	3300002231_____KVRMV2_100039923_5	PF07068	118.9
IMGVR_reference	3300002519_____JGI25130J35507_1001132_6	PF07068	118.8
IMGVR_reference	3300010151_____Ga0098061_1002929_5	PF07068	118.6
IMGVR_reference	3300010299_____Ga0129342_1002817_6	PF07068	118.6
IMGVR_reference	3300006789_____Ga0098054_1002477_8	PF07068	117.9
IMGVR_reference	3300009181_____Ga0114969_10012649_2	PF07068	117.8
IMGVR_reference	3300009495_____Ga0115571_1003266_2	PF07068	117.6
IMGVR_reference	3300000193_____SI47jul10_135mDRAFT_c1000296_21	PF07068	117.3
IMGVR_reference	3300007234_____Ga0075460_10000407_1	PF07068	117.3
IMGVR_reference	3300006947_____Ga0075444_10005538_1	PF07068	117.2
IMGVR_reference	3300007541_____Ga0099848_1005128_2	PF07068	117
IMGVR_reference	3300005669_____Ga0074418_100003_38	PF07068	116.8
IMGVR_reference	3300006735_____Ga0098038_1000046_12	PF07068	116.8
IMGVR_reference	3300012033_____Ga0136589_1002504_3	PF07068	116.8
IMGVR_reference	3300009151_____Ga0114962_10003380_12	PF07068	116.6
IMGVR_reference	3300007722_____Ga0105051_10000301_15	PF07068	116.5
IMGVR_reference	3300008216_____Ga0114898_1003003_6	PF07068	116.4
IMGVR_reference	3300001472_____JGI24004J15324_10003274_2	PF07068	116.3
IMGVR_reference	3300009438_____Ga0115559_1000275_30	PF07068	116.3
IMGVR_reference	3300010297_____Ga0129345_1003286_6	PF07068	116
IMGVR_reference	3300006735_____Ga0098038_1004922_1	PF07068	115.6
IMGVR_reference	3300012920_____Ga0160423_10011485_9	PF07068	115.4
IMGVR_reference	3300009684_____Ga0114958_10001880_9	PF07068	115.1
IMGVR_reference	3300000130_____SA_S2_NOR15_50mDRAFT_c10000646_3	PF07068	115
IMGVR_reference	3300000243_____SA_S2_NOR18_50mDRAFT_1000005_29	PF07068	115
IMGVR_reference	3300018424_____Ga0181591_10004531_4	PF07068	114.9
IMGVR_reference	3300002518_____JGI25134J35505_10001622_2	PF07068	114.7
IMGVR_reference	3300006754_____Ga0098044_1001533_11	PF07068	114.3
IMGVR_reference	3300001450_____JGI24006J15134_10002084_9	PF07068	114.3
IMGVR_reference	3300002518_____JGI25134J35505_10000220_2	PF07068	113.8
IMGVR_reference	3300006753_____Ga0098039_1000077_31	PF07068	113.8
IMGVR_reference	3300006193_____Ga0075445_10002591_2	PF07068	113.7
IMGVR_reference	3300010151_____Ga0098061_1002067_6	PF07068	113.5
IMGVR_reference	3300004108_____Ga0065181_1001191_4	PF07068	112.3
IMGVR_reference	3300008086_____Ga0100388_10000278_20	PF07068	112.3
IMGVR_reference	3300012920_____Ga0160423_10002925_15	PF07068	112
IMGVR_reference	3300005430_____Ga0066849_10001890_1	PF07068	111.9
IMGVR_reference	3300009081_____Ga0105098_10000001_9	PF07068	111.7
IMGVR_reference	3300009604_____Ga0114901_1004996_5	PF07068	111.3
IMGVR_reference	3300018428_____Ga0181568_10006377_2	PF07068	110.8
IMGVR_reference	3300008220_____Ga0114910_1002383_5	PF07068	110.4
IMGVR_reference	3300006750_____Ga0098058_1000141_24	PF07068	110.3
IMGVR_reference	3300013902_____Ga0116620_1000011_17	PF07068	110.1
IMGVR_reference	3300012952_____Ga0163180_10000248_22	PF07068	109.8
IMGVR_reference	3300017968_____Ga0181587_10001813_2	PF07068	109.7
IMGVR_reference	3300008050_____Ga0098052_1001574_10	PF07068	109.4
IMGVR_reference	3300006738_____Ga0098035_1003561_4	PF07068	109.4
IMGVR_reference	3300001355_____JGI20158J14315_10009236_1	PF07068	109.3
IMGVR_reference	3300007542_____Ga0099846_1000602_16	PF07068	109.2
IMGVR_reference	3300006751_____Ga0098040_1002946_6	PF07068	108.8
IMGVR_reference	3300008012_____Ga0075480_10009636_8	PF07068	108.8
IMGVR_reference	3300007539_____Ga0099849_1002724_7	PF07068	108
IMGVR_reference	3300006874_____Ga0075475_10006550_1	PF07068	107.4
IMGVR_reference	3300001472_____JGI24004J15324_10000111_15	PF07068	107.2
IMGVR_reference	3300007960_____Ga0099850_1001041_2	PF07068	107.1
IMGVR_reference	3300005805_____Ga0079957_1000280_29	PF07068	106.8
IMGVR_reference	3300002514_____JGI25133J35611_10002022_14	PF07068	106.7
IMGVR_reference	3300002519_____JGI25130J35507_1000958_4	PF07068	106.7
IMGVR_reference	3300001460_____JGI24003J15210_10003552_5	PF07068	106.5
IMGVR_reference	3300009158_____Ga0114977_10002860_8	PF07068	106.5
IMGVR_reference	3300001450_____JGI24006J15134_10000974_8	PF07068	106.4
IMGVR_reference	3300012936_____Ga0163109_10000567_28	PF07068	106.3
IMGVR_reference	3300012920_____Ga0160423_10005719_1	PF07068	105.3
IMGVR_reference	3300001683_____GBIDBA_10005663_4	PF07068	105.3
IMGVR_reference	3300002408_____B570J29032_109956782_2	PF07068	105.3
IMGVR_reference	2061766007_____rumenHiSeq_NODE_4489197_len_180895_cov_4_054767_234	PF07068	105.2
IMGVR_reference	3300010155_____Ga0098047_10001560_6	PF07068	103.5
IMGVR_reference	3300002835_____B570J40625_100000089_87	PF07068	103.3
IMGVR_reference	3300009068_____Ga0114973_10004470_10	PF07068	103.2
IMGVR_reference	3300013133_____Ga0172362_10009810_8	PF07068	102.7
IMGVR_reference	3300009160_____Ga0114981_10002169_8	PF07068	101.5
IMGVR_reference	3300005662_____Ga0078894_10007289_2	PF07068	101.5
IMGVR_reference	3300007603_____Ga0102921_1001408_2	PF07068	100.6
IMGVR_reference	3300002514_____JGI25133J35611_10005980_1	PF07068	99.5
IMGVR_reference	3300014050_____Ga0119952_1001462_1	PF07068	97.5
IMGVR_reference	3300013126_____Ga0172367_10012986_10	PF07068	96.4
IMGVR_reference	3300013131_____Ga0172373_10009907_15	PF07068	95.2
IMGVR_reference	3300009169_____Ga0105097_10000822_1	PF07068	95
IMGVR_reference	3300017952_____Ga0181583_10010039_10	PF07068	94.8
IMGVR_reference	3300006923_____Ga0098053_1000586_12	PF07068	91.9
IMGVR_reference	3300007345_____Ga0070752_1006414_1	PF07068	90.5
IMGVR_reference	3300006919_____Ga0070746_10000533_31	PF07068	90.3
IMGVR_reference	3300004280_____Ga0066606_10006998_9	PF07068	89.8
IMGVR_reference	3300008996_____Ga0102831_1002982_9	PF07068	88.3
IMGVR_reference	3300005960_____Ga0066364_10000384_1	PF07068	85.9
IMGVR_reference	3300006802_____Ga0070749_10011415_1	PF07068	85.5
IMGVR_reference	3300000116_____DelMOSpr2010_c10006560_1	PF07068	84
IMGVR_reference	3300006738_____Ga0098035_1001060_1	PF07068	83.7
IMGVR_reference	3300009716_____Ga0116191_1001773_14	PF07068	82.8
IMGVR_reference	3300005512_____Ga0074648_1007646_1	PF07068	82.8
IMGVR_reference	3300006869_____Ga0075477_10003760_7	PF07068	82.7
IMGVR_reference	3300018424_____Ga0181591_10005191_16	PF07068	79.1
IMGVR_reference	3300009526_____Ga0115004_10015729_1	PF07068	78.5
IMGVR_reference	3300002514_____JGI25133J35611_10000641_14	PF07068	78.2
IMGVR_reference	3300006072_____Ga0007881_1000869_11	PF07068	76.6
IMGVR_reference	3300017697_____Ga0180120_10005384_1	PF07068	76.1
IMGVR_reference	3300006919_____Ga0070746_10005019_8	PF07068	75.8
IMGVR_reference	3300018065_____Ga0180430_10003040_8	PF07068	75.7
IMGVR_reference	3300010318_____Ga0136656_1001535_10	PF07068	75.6
IMGVR_reference	3300002518_____JGI25134J35505_10003786_1	PF07068	74.9
IMGVR_reference	3300006025_____Ga0075474_10004609_1	PF07068	74
IMGVR_reference	3300001683_____GBIDBA_10005521_14	PF07068	72.9
IMGVR_reference	3300010296_____Ga0129348_1001142_12	PF07068	71
IMGVR_reference	3300001450_____JGI24006J15134_10005214_1	PF07068	70.6
IMGVR_reference	3300005599_____Ga0066841_10000316_8	PF07068	70.4
IMGVR_reference	3300005400_____Ga0066867_10002329_10	PF07068	69.8
IMGVR_reference	3300008255_____Ga0100403_1000378_31	PF07068	69.5
IMGVR_reference	3300001580_____Draft_10003282_24	PF07068	69.4
IMGVR_reference	3300009173_____Ga0114996_10019277_1	PF07068	68.5
IMGVR_reference	3300000116_____DelMOSpr2010_c10009494_7	PF07068	66.6
IMGVR_reference	3300000973_____BBAY93_10002143_5	PF07068	65.7
IMGVR_reference	3300009437_____Ga0115556_1003992_13	PF07068	64.3
IMGVR_reference	3300014205_____Ga0172380_10001417_1	PF07068	63.2
IMGVR_reference	3300001450_____JGI24006J15134_10005932_1	PF07068	63.1
IMGVR_reference	3300017967_____Ga0181590_10003985_1	PF07068	62.4
IMGVR_reference	3300013014_____Ga0164295_10005093_1	PF07068	61.7
IMGVR_reference	3300009079_____Ga0102814_10009750_1	PF07068	60.2
IMGVR_reference	3300002052_____SMTZ1_10000069_104	PF07068	60
IMGVR_reference	3300009079_____Ga0102814_10000009_76	PF07068	59
IMGVR_reference	3300010297_____Ga0129345_1004004_1	PF07068	58.5
IMGVR_reference	REF:2588253584_____2588266260_184	PF07068	56.4
IMGVR_reference	3300009080_____Ga0102815_10000273_31	PF07068	56.3
IMGVR_reference	3300002835_____B570J40625_100000021_51	PF07068	54.3
IMGVR_reference	3300003580_____JGI26260J51721_1002049_11	PF07068	52.2
IMGVR_reference	3300013004_____Ga0164293_10007620_10	PF07068	51.2
IMGVR_reference	3300020294_____Ga0211520_1001192_1	PF07068	49.9
IMGVR_reference	3300009165_____Ga0105102_10000089_4	PF07068	48.6
IMGVR_reference	3300010299_____Ga0129342_1000786_11	PF07068	48.4
IMGVR_reference	3300009182_____Ga0114959_10003179_14	PF07068	47.9
IMGVR_reference	REF:2706795394_____2706857537_185	PF07068	47.2
IMGVR_reference	3300005960_____Ga0066364_10002124_1	PF07068	47
IMGVR_reference	3300002835_____B570J40625_100046375_8	PF07068	45.9
IMGVR_reference	3300010155_____Ga0098047_10004272_1	PF07068	44.8
IMGVR_reference	3300000227_____TB_AS07_7DRAFT_10000612_11	PF07068	42.4
IMGVR_reference	3300017949_____Ga0181584_10002304_1	PF07068	41.9
IMGVR_reference	3300017985_____Ga0181576_10002149_14	PF07068	40.6
IMGVR_reference	3300017989_____Ga0180432_10000062_202	PF07068	38.4
IMGVR_reference	3300009159_____Ga0114978_10004322_11	PF07068	38.4
IMGVR_reference	3300002760_____JGI25136J39404_1000107_13	PF07068	38
IMGVR_reference	3300012271_____Ga0136555_1000858_1	PF07068	37.4
IMGVR_reference	3300020266_____Ga0211519_1000568_10	PF07068	36.8
IMGVR_reference	3300009425_____Ga0114997_10006295_1	PF07068	35.9
IMGVR_reference	3300006736_____Ga0098033_1002097_1	PF07068	35.6
IMGVR_reference	2061766007_____rumenHiSeq_NODE_4374440_len_165920_cov_0_740875_204	PF07068	33.8
IMGVR_reference	3300006320_____Ga0099576_1000598_8	PF07068	33
IMGVR_reference	3300012920_____Ga0160423_10007946_1	PF07068	32.6
IMGVR_reference	3300000116_____DelMOSpr2010_c10004141_1	PF07068	31.1
IMGVR_reference	3300012979_____Ga0123348_10002550_2	PF07068	29.3
IMGVR_reference	3300009024_____Ga0102811_1000765_4	PF07068	29.1
IMGVR_reference	3300000115_____DelMOSum2011_c10000199_41	PF07068	27.9
Viral_RefSeq	NC_000866.4_168	PF07068	1042.5
Viral_RefSeq	NC_031103.1_175	PF07068	1035.8
Viral_RefSeq	NC_028780.1_85	PF07068	1035.5
Viral_RefSeq	NC_012638.1_169	PF07068	1035.2
Viral_RefSeq	NC_019503.1_169	PF07068	1035.2
Viral_RefSeq	NC_005083.2_362	PF07068	1035
Viral_RefSeq	NC_015457.1_168	PF07068	1034.5
Viral_RefSeq	NC_024125.2_175	PF07068	1032.1
Viral_RefSeq	NC_025419.1_168	PF07068	1031
Viral_RefSeq	NC_031030.1_169	PF07068	1030
Viral_RefSeq	NC_027404.1_167	PF07068	1028.9
Viral_RefSeq	NC_027349.1_171	PF07068	1028
Viral_RefSeq	NC_042078.1_27	PF07068	1028
Viral_RefSeq	NC_025449.1_170	PF07068	1027.8
Viral_RefSeq	NC_012635.1_173	PF07068	1027.6
Viral_RefSeq	NC_027979.1_173	PF07068	1027.6
Viral_RefSeq	NC_025829.1_179	PF07068	1026.6
Viral_RefSeq	NC_008515.1_169	PF07068	1026.5
Viral_RefSeq	NC_019399.1_171	PF07068	1026.3
Viral_RefSeq	NC_042039.1_73	PF07068	1025.6
Viral_RefSeq	NC_028829.1_273	PF07068	1012.3
Viral_RefSeq	NC_023568.1_252	PF07068	1012.3
Viral_RefSeq	NC_025448.1_170	PF07068	1008.8
Viral_RefSeq	NC_031090.1_147	PF07068	1008.1
Viral_RefSeq	NC_029091.1_116	PF07068	1008.1
Viral_RefSeq	NC_018855.1_267	PF07068	1007.9
Viral_RefSeq	NC_024124.2_91	PF07068	1007.9
Viral_RefSeq	NC_025437.1_181	PF07068	1007.9
Viral_RefSeq	NC_041920.1_201	PF07068	1007.9
Viral_RefSeq	NC_041863.1_66	PF07068	1007.5
Viral_RefSeq	NC_041864.1_183	PF07068	1007.5
Viral_RefSeq	NC_031047.1_41	PF07068	1007.3
Viral_RefSeq	NC_031085.1_175	PF07068	1006.5
Viral_RefSeq	NC_027353.1_173	PF07068	1006.5
Viral_RefSeq	NC_028927.1_8	PF07068	1006.5
Viral_RefSeq	NC_041919.1_76	PF07068	1006.5
Viral_RefSeq	NC_042130.1_144	PF07068	1006.5
Viral_RefSeq	NC_042077.1_170	PF07068	1006.2
Viral_RefSeq	NC_024794.1_176	PF07068	1006.1
Viral_RefSeq	NC_041990.1_202	PF07068	1006
Viral_RefSeq	NC_028448.1_66	PF07068	1005.7
Viral_RefSeq	NC_042129.1_101	PF07068	1005.7
Viral_RefSeq	NC_030953.1_76	PF07068	1004.8
Viral_RefSeq	NC_019505.1_172	PF07068	1004.7
Viral_RefSeq	NC_027983.1_169	PF07068	1004.7
Viral_RefSeq	NC_004928.1_183	PF07068	1003.4
Viral_RefSeq	NC_031011.1_1	PF07068	961.7
Viral_RefSeq	NC_021529.2_236	PF07068	961
Viral_RefSeq	NC_028925.1_188	PF07068	941.4
Viral_RefSeq	NC_028881.1_174	PF07068	941.2
Viral_RefSeq	NC_028894.1_190	PF07068	940.5
Viral_RefSeq	NC_014260.1_182	PF07068	939.7
Viral_RefSeq	NC_028957.1_183	PF07068	939.2
Viral_RefSeq	NC_010105.1_185	PF07068	939
Viral_RefSeq	NC_019500.1_234	PF07068	938.5
Viral_RefSeq	NC_014792.1_187	PF07068	937.9
Viral_RefSeq	NC_028847.1_178	PF07068	936.5
Viral_RefSeq	NC_031928.1_177	PF07068	936.2
Viral_RefSeq	NC_031934.1_174	PF07068	932.2
Viral_RefSeq	NC_014595.1_188	PF07068	931.6
Viral_RefSeq	NC_031087.1_181	PF07068	929.3
Viral_RefSeq	NC_012741.1_180	PF07068	929.1
Viral_RefSeq	NC_031095.1_43	PF07068	928.9
Viral_RefSeq	NC_028686.1_160	PF07068	928.7
Viral_RefSeq	NC_028940.1_195	PF07068	925.8
Viral_RefSeq	NC_041996.1_179	PF07068	921
Viral_RefSeq	NC_023561.1_190	PF07068	919.2
Viral_RefSeq	NC_014662.1_175	PF07068	918.9
Viral_RefSeq	NC_020416.1_162	PF07068	916.5
Viral_RefSeq	NC_026607.2_161	PF07068	916.5
Viral_RefSeq	NC_031065.1_157	PF07068	913
Viral_RefSeq	NC_028683.1_200	PF07068	912.9
Viral_RefSeq	NC_042067.1_198	PF07068	912.7
Viral_RefSeq	NC_027344.1_224	PF07068	912
Viral_RefSeq	NC_042044.1_160	PF07068	912
Viral_RefSeq	NC_027331.1_193	PF07068	911.3
Viral_RefSeq	NC_028857.1_199	PF07068	911.2
Viral_RefSeq	NC_014661.1_184	PF07068	893.5
Viral_RefSeq	NC_014660.1_183	PF07068	888.8
Viral_RefSeq	NC_024121.1_181	PF07068	886.6
Viral_RefSeq	NC_014663.1_185	PF07068	872.6
Viral_RefSeq	NC_019543.1_149	PF07068	869.7
Viral_RefSeq	NC_029000.1_157	PF07068	868.7
Viral_RefSeq	NC_042019.1_17	PF07068	868.7
Viral_RefSeq	NC_020879.1_154	PF07068	867.6
Viral_RefSeq	NC_008208.1_153	PF07068	867.4
Viral_RefSeq	NC_014635.1_97	PF07068	865.5
Viral_RefSeq	NC_018087.3_188	PF07068	855.9
Viral_RefSeq	NC_005135.1_163	PF07068	850.5
Viral_RefSeq	NC_007022.1_163	PF07068	847.1
Viral_RefSeq	NC_028820.1_174	PF07068	846
Viral_RefSeq	NC_019909.1_186	PF07068	845.1
Viral_RefSeq	NC_019398.1_210	PF07068	839.9
Viral_RefSeq	NC_041980.1_215	PF07068	838.1
Viral_RefSeq	NC_042138.1_215	PF07068	838
Viral_RefSeq	NC_028755.1_215	PF07068	837.9
Viral_RefSeq	NC_041981.1_216	PF07068	837.2
Viral_RefSeq	NC_014036.1_213	PF07068	836.9
Viral_RefSeq	NC_020080.1_211	PF07068	836.9
Viral_RefSeq	NC_028750.1_217	PF07068	836.9
Viral_RefSeq	NC_029013.1_262	PF07068	835.7
Viral_RefSeq	NC_031057.1_217	PF07068	835.7
Viral_RefSeq	NC_014467.1_212	PF07068	835.3
Viral_RefSeq	NC_025414.1_219	PF07068	835
Viral_RefSeq	NC_021344.2_211	PF07068	834
Viral_RefSeq	NC_007023.1_224	PF07068	832.8
Viral_RefSeq	NC_031020.1_167	PF07068	831.1
Viral_RefSeq	NC_028762.1_160	PF07068	825.7
Viral_RefSeq	NC_012740.1_164	PF07068	809.1
Viral_RefSeq	NC_015250.1_177	PF07068	804.6
Viral_RefSeq	NC_041936.1_164	PF07068	803.7
Viral_RefSeq	NC_005066.1_158	PF07068	802.8
Viral_RefSeq	NC_009821.1_155	PF07068	802.3
Viral_RefSeq	NC_025425.1_159	PF07068	795.5
Viral_RefSeq	NC_014636.1_18	PF07068	729
Viral_RefSeq	NC_005260.1_227	PF07068	726.8
Viral_RefSeq	NC_023688.1_218	PF07068	719.4
Viral_RefSeq	NC_028773.1_81	PF07068	706.8
Viral_RefSeq	NC_015251.1_79	PF07068	682.9
Viral_RefSeq	NC_019538.1_306	PF07068	668.6
Viral_RefSeq	NC_015281.1_115	PF07068	332.3
Viral_RefSeq	NC_021072.1_171	PF07068	328.1
Viral_RefSeq	NC_015283.1_131	PF07068	326.6
Viral_RefSeq	NC_015286.1_110	PF07068	326.4
Viral_RefSeq	NC_015289.1_111	PF07068	325.9
Viral_RefSeq	NC_031922.1_103	PF07068	325.2
Viral_RefSeq	NC_026923.1_94	PF07068	324.4
Viral_RefSeq	NC_015282.1_121	PF07068	324.2
Viral_RefSeq	NC_020851.1_145	PF07068	321.6
Viral_RefSeq	NC_020484.1_89	PF07068	321.2
Viral_RefSeq	NC_021530.1_104	PF07068	321.2
Viral_RefSeq	NC_026924.1_102	PF07068	320.6
Viral_RefSeq	NC_020859.1_117	PF07068	320.5
Viral_RefSeq	NC_021536.1_97	PF07068	320.4
Viral_RefSeq	NC_008296.2_112	PF07068	320.2
Viral_RefSeq	NC_015287.1_135	PF07068	320
Viral_RefSeq	NC_021071.1_181	PF07068	319.4
Viral_RefSeq	NC_026927.1_123	PF07068	319.3
Viral_RefSeq	NC_019443.1_116	PF07068	318.6
Viral_RefSeq	NC_015284.1_110	PF07068	318.6
Viral_RefSeq	NC_020875.1_93	PF07068	318.3
Viral_RefSeq	NC_015290.1_113	PF07068	318
Viral_RefSeq	NC_031944.1_111	PF07068	317.8
Viral_RefSeq	NC_015285.1_104	PF07068	317.2
Viral_RefSeq	NC_028663.1_126	PF07068	317.1
Viral_RefSeq	NC_031927.1_140	PF07068	316.3
Viral_RefSeq	NC_020845.1_2	PF07068	314.6
Viral_RefSeq	NC_015280.1_109	PF07068	314.1
Viral_RefSeq	NC_031935.1_118	PF07068	313.9
Viral_RefSeq	NC_020855.1_93	PF07068	313.5
Viral_RefSeq	NC_027130.1_111	PF07068	313.4
Viral_RefSeq	NC_031903.1_102	PF07068	313.2
Viral_RefSeq	NC_023584.1_107	PF07068	313
Viral_RefSeq	NC_015279.1_100	PF07068	312.9
Viral_RefSeq	NC_021559.1_25	PF07068	312.7
Viral_RefSeq	NC_028955.1_110	PF07068	312.4
Viral_RefSeq	NC_013085.1_103	PF07068	311.8
Viral_RefSeq	NC_006884.2_121	PF07068	310.7
Viral_RefSeq	NC_027204.1_52	PF07068	310.1
Viral_RefSeq	NC_041929.1_45	PF07068	310.1
Viral_RefSeq	NC_025422.1_172	PF07068	309.9
Viral_RefSeq	NC_028945.1_62	PF07068	309.7
Viral_RefSeq	NC_019444.1_105	PF07068	308.6
Viral_RefSeq	NC_006883.2_137	PF07068	308.1
Viral_RefSeq	NC_020486.1_103	PF07068	307.7
Viral_RefSeq	NC_031242.1_105	PF07068	306.1
Viral_RefSeq	NC_026926.1_117	PF07068	306
Viral_RefSeq	NC_031900.1_118	PF07068	306
Viral_RefSeq	NC_026928.1_112	PF07068	305.5
Viral_RefSeq	NC_027132.1_110	PF07068	305.5
Viral_RefSeq	NC_015569.1_44	PF07068	303.6
Viral_RefSeq	NC_015288.1_101	PF07068	303.2
Viral_RefSeq	NC_023587.1_107	PF07068	302.9
Viral_RefSeq	NC_020837.1_189	PF07068	300.5
Viral_RefSeq	NC_031235.1_112	PF07068	298.2
Viral_RefSeq	NC_031906.1_144	PF07068	292.6
Viral_RefSeq	NC_006820.1_97	PF07068	292.3
Viral_RefSeq	NC_041881.1_104	PF07068	287.5
Viral_RefSeq	NC_041997.1_100	PF07068	274.9
Viral_RefSeq	NC_030948.1_33	PF07068	249.1
Viral_RefSeq	NC_013697.1_38	PF07068	245
Viral_RefSeq	NC_013693.1_152	PF07068	244.3
Viral_RefSeq	NC_019925.1_135	PF07068	243.7
Viral_RefSeq	NC_025452.1_105	PF07068	243.7
Viral_RefSeq	NC_019910.1_22	PF07068	243.2
Viral_RefSeq	NC_019530.1_149	PF07068	242.9
Viral_RefSeq	NC_022768.1_57	PF07068	242.8
Viral_RefSeq	NC_022772.1_58	PF07068	242.8
Viral_RefSeq	NC_027119.1_13	PF07068	242.1
Viral_RefSeq	NC_016073.1_147	PF07068	242
Viral_RefSeq	NC_031128.1_94	PF07068	242
Viral_RefSeq	NC_024122.1_149	PF07068	242
Viral_RefSeq	NC_015296.1_148	PF07068	241.1
Viral_RefSeq	NC_016570.1_146	PF07068	240.8
Viral_RefSeq	NC_025446.1_142	PF07068	240.7
Viral_RefSeq	NC_042061.1_109	PF07068	240.7
Viral_RefSeq	NC_023856.1_173	PF07068	240.2
Viral_RefSeq	NC_031045.1_187	PF07068	239.9
Viral_RefSeq	NC_027340.1_168	PF07068	239.1
Viral_RefSeq	NC_019452.1_142	PF07068	238.2
Viral_RefSeq	NC_022343.1_153	PF07068	237.9
Viral_RefSeq	NC_042047.1_133	PF07068	234.8
Viral_RefSeq	NC_020083.1_63	PF07068	232.1
Viral_RefSeq	NC_029042.1_90	PF07068	217.4
Viral_RefSeq	NC_025429.1_83	PF07068	186.8
Viral_RefSeq	NC_028676.1_90	PF07068	185.4
Viral_RefSeq	NC_019507.1_79	PF07068	171.8
Viral_RefSeq	NC_027997.1_54	PF07068	170.4
Viral_RefSeq	NC_027996.1_52	PF07068	169.4
Viral_RefSeq	NC_041896.1_20	PF07068	158.3
Viral_RefSeq	NC_041917.1_254	PF07068	156.7
Viral_RefSeq	NC_015464.1_75	PF07068	156.6
Viral_RefSeq	NC_031909.1_133	PF07068	156.6
Viral_RefSeq	NC_018861.1_77	PF07068	156.4
Viral_RefSeq	NC_016562.1_23	PF07068	156
Viral_RefSeq	NC_042112.1_151	PF07068	156
Viral_RefSeq	NC_042116.1_247	PF07068	155.9
Viral_RefSeq	NC_019526.1_95	PF07068	154.7
Viral_RefSeq	NC_025447.1_570	PF07068	154.4
Viral_RefSeq	NC_027364.1_553	PF07068	154.4
Viral_RefSeq	NC_019401.1_252	PF07068	154.4
Viral_RefSeq	NC_041878.1_253	PF07068	154.4
Viral_RefSeq	NC_042013.1_223	PF07068	143
Viral_RefSeq	NC_027399.1_95	PF07068	133.6
Viral_RefSeq	NC_029000.1_161	PF07068	71.1
Viral_RefSeq	NC_014635.1_96	PF07068	71
Viral_RefSeq	NC_042019.1_18	PF07068	71
Viral_RefSeq	NC_019543.1_150	PF07068	70.9
Viral_RefSeq	NC_008208.1_154	PF07068	70.3
Viral_RefSeq	NC_004735.1_147	PF07068	70.2
Viral_RefSeq	NC_020879.1_155	PF07068	70.1
Viral_RefSeq	NC_014036.1_215	PF07068	66.5
Viral_RefSeq	NC_020080.1_213	PF07068	64.9
Viral_RefSeq	NC_041981.1_218	PF07068	64.9
Viral_RefSeq	NC_042138.1_216	PF07068	64.9
Viral_RefSeq	NC_041980.1_216	PF07068	64.3
Viral_RefSeq	NC_028750.1_219	PF07068	64
Viral_RefSeq	NC_005135.1_166	PF07068	63.6
Viral_RefSeq	NC_007022.1_166	PF07068	63.6
Viral_RefSeq	NC_041996.1_180	PF07068	63.2
Viral_RefSeq	NC_031095.1_262	PF07068	63
Viral_RefSeq	NC_014595.1_190	PF07068	62.4
Viral_RefSeq	NC_028686.1_161	PF07068	62.3
Viral_RefSeq	NC_031087.1_182	PF07068	62.2
Viral_RefSeq	NC_021344.2_212	PF07068	62.2
Viral_RefSeq	NC_031934.1_176	PF07068	61.6
Viral_RefSeq	NC_014467.1_214	PF07068	60.2
Viral_RefSeq	NC_031011.1_272	PF07068	59.7
Viral_RefSeq	NC_028820.1_176	PF07068	58.7
Viral_RefSeq	NC_028755.1_216	PF07068	57.8
Viral_RefSeq	NC_014636.1_19	PF07068	57.7
Viral_RefSeq	NC_019398.1_212	PF07068	57.5
Viral_RefSeq	NC_014660.1_184	PF07068	57.4
Viral_RefSeq	NC_041990.1_200	PF07068	57.1
Viral_RefSeq	NC_018855.1_265	PF07068	57.1
Viral_RefSeq	NC_024124.2_89	PF07068	57.1
Viral_RefSeq	NC_041863.1_64	PF07068	57.1
Viral_RefSeq	NC_041864.1_185	PF07068	57.1
Viral_RefSeq	NC_025437.1_183	PF07068	56.9
Viral_RefSeq	NC_014663.1_186	PF07068	56.7
Viral_RefSeq	NC_028857.1_200	PF07068	56.4
Viral_RefSeq	NC_019909.1_188	PF07068	56.4
Viral_RefSeq	NC_021529.2_320	PF07068	56.2
Viral_RefSeq	NC_025829.1_180	PF07068	56.1
Viral_RefSeq	NC_042077.1_171	PF07068	56.1
Viral_RefSeq	NC_019503.1_170	PF07068	56.1
Viral_RefSeq	NC_030953.1_78	PF07068	56.1
Viral_RefSeq	NC_015457.1_169	PF07068	56
Viral_RefSeq	NC_031030.1_170	PF07068	56
Viral_RefSeq	NC_042078.1_28	PF07068	55.8
Viral_RefSeq	NC_027404.1_169	PF07068	55.8
Viral_RefSeq	NC_031085.1_176	PF07068	55.8
Viral_RefSeq	NC_027331.1_194	PF07068	55.6
Viral_RefSeq	NC_042067.1_199	PF07068	55.6
Viral_RefSeq	NC_012635.1_174	PF07068	55.5
Viral_RefSeq	NC_019505.1_173	PF07068	55.5
Viral_RefSeq	NC_027353.1_174	PF07068	55.5
Viral_RefSeq	NC_027983.1_170	PF07068	55.5
Viral_RefSeq	NC_028448.1_67	PF07068	55.5
Viral_RefSeq	NC_028927.1_9	PF07068	55.5
Viral_RefSeq	NC_042129.1_100	PF07068	55.5
Viral_RefSeq	NC_042130.1_145	PF07068	55.5
Viral_RefSeq	NC_025419.1_169	PF07068	55.4
Viral_RefSeq	NC_012638.1_170	PF07068	55.4
Viral_RefSeq	NC_031047.1_42	PF07068	55.4
Viral_RefSeq	NC_031103.1_176	PF07068	55.4
Viral_RefSeq	NC_025448.1_171	PF07068	55.4
Viral_RefSeq	NC_027349.1_172	PF07068	55.3
Viral_RefSeq	NC_031090.1_145	PF07068	55.3
Viral_RefSeq	NC_041920.1_203	PF07068	55.2
Viral_RefSeq	NC_008515.1_170	PF07068	55.1
Viral_RefSeq	NC_004928.1_184	PF07068	55.1
Viral_RefSeq	NC_024125.2_176	PF07068	55.1
Viral_RefSeq	NC_024794.1_178	PF07068	55.1
Viral_RefSeq	NC_029091.1_114	PF07068	55.1
Viral_RefSeq	NC_025449.1_172	PF07068	55.1
Viral_RefSeq	NC_031011.1_2	PF07068	55.1
Viral_RefSeq	NC_042039.1_74	PF07068	55.1
Viral_RefSeq	NC_000866.4_170	PF07068	54.9
Viral_RefSeq	NC_028780.1_84	PF07068	54.7
Viral_RefSeq	NC_019399.1_172	PF07068	54.7
Viral_RefSeq	NC_041919.1_75	PF07068	54.7
Viral_RefSeq	NC_029013.1_260	PF07068	54.2
Viral_RefSeq	NC_007023.1_225	PF07068	53.9
Viral_RefSeq	NC_025414.1_220	PF07068	52.9
Viral_RefSeq	NC_027979.1_174	PF07068	52.9
Viral_RefSeq	NC_031057.1_218	PF07068	52.6
Viral_RefSeq	NC_028773.1_80	PF07068	52.3
Viral_RefSeq	NC_012740.1_167	PF07068	51.5
Viral_RefSeq	NC_015250.1_179	PF07068	51.3
Viral_RefSeq	NC_020416.1_164	PF07068	51.3
Viral_RefSeq	NC_026607.2_163	PF07068	51.3
Viral_RefSeq	NC_027344.1_226	PF07068	51.3
Viral_RefSeq	NC_042044.1_162	PF07068	51.3
Viral_RefSeq	NC_028683.1_201	PF07068	51.1
Viral_RefSeq	NC_023561.1_191	PF07068	50.7
Viral_RefSeq	NC_024121.1_182	PF07068	50.4
Viral_RefSeq	NC_014662.1_176	PF07068	50.2
Viral_RefSeq	NC_031065.1_160	PF07068	50
Viral_RefSeq	NC_018087.3_189	PF07068	50
Viral_RefSeq	NC_041936.1_166	PF07068	49.9
Viral_RefSeq	NC_005066.1_160	PF07068	49.8
Viral_RefSeq	NC_009821.1_157	PF07068	49.5
Viral_RefSeq	NC_025425.1_161	PF07068	49.5
Viral_RefSeq	NC_028894.1_193	PF07068	48.4
Viral_RefSeq	NC_028925.1_190	PF07068	48.4
Viral_RefSeq	NC_028925.1_191	PF07068	48.2
Viral_RefSeq	NC_014792.1_190	PF07068	48.2
Viral_RefSeq	NC_028957.1_186	PF07068	48.2
Viral_RefSeq	NC_014661.1_185	PF07068	48.2
Viral_RefSeq	NC_031020.1_168	PF07068	47.8
Viral_RefSeq	NC_028762.1_161	PF07068	47.7
Viral_RefSeq	NC_010105.1_188	PF07068	47.6
Viral_RefSeq	NC_028894.1_192	PF07068	47.5
Viral_RefSeq	NC_028940.1_196	PF07068	47.3
Viral_RefSeq	NC_028957.1_185	PF07068	47.2
Viral_RefSeq	NC_014792.1_189	PF07068	47.1
Viral_RefSeq	NC_028881.1_176	PF07068	46.7
Viral_RefSeq	NC_019500.1_232	PF07068	46.6
Viral_RefSeq	NC_014260.1_186	PF07068	46.5
Viral_RefSeq	NC_014260.1_185	PF07068	46.4
Viral_RefSeq	NC_028847.1_180	PF07068	46.3
Viral_RefSeq	NC_031928.1_179	PF07068	46.3
Viral_RefSeq	NC_005260.1_228	PF07068	46
Viral_RefSeq	NC_028881.1_177	PF07068	45.5
Viral_RefSeq	NC_031065.1_159	PF07068	45.3
Viral_RefSeq	NC_015251.1_78	PF07068	45.2
Viral_RefSeq	NC_019538.1_305	PF07068	44.1
Viral_RefSeq	NC_010105.1_187	PF07068	43.9
Viral_RefSeq	NC_023688.1_219	PF07068	43
Viral_RefSeq	NC_012741.1_182	PF07068	42.8
Viral_RefSeq	NC_005083.2_63	PF07068	42.8
Viral_RefSeq	NC_012741.1_183	PF07068	42.2
Viral_RefSeq	NC_019500.1_231	PF07068	42.1
Viral_RefSeq	NC_028847.1_181	PF07068	42.1
Viral_RefSeq	NC_031928.1_180	PF07068	42.1
Viral_RefSeq	NC_020416.1_163	PF07068	41.1
Viral_RefSeq	NC_026607.2_162	PF07068	41.1
Viral_RefSeq	NC_027344.1_225	PF07068	41.1
Viral_RefSeq	NC_042044.1_161	PF07068	41.1
Viral_RefSeq	NC_028829.1_193	PF07068	38.5
Viral_RefSeq	NC_023568.1_332	PF07068	37.8
Viral_RefSeq	NC_041980.1_26	PF07068	33.7
Viral_RefSeq	NC_041981.1_29	PF07068	32.7
Viral_RefSeq	NC_014036.1_28	PF07068	32.6
Viral_RefSeq	NC_020080.1_28	PF07068	32.6
Viral_RefSeq	NC_042138.1_28	PF07068	32.6
Viral_RefSeq	NC_028894.1_32	PF07068	32.3
Viral_RefSeq	NC_028750.1_28	PF07068	32
Viral_RefSeq	NC_014792.1_34	PF07068	31.9
Viral_RefSeq	NC_028925.1_34	PF07068	31.9
Viral_RefSeq	NC_014636.1_303	PF07068	31.9
Viral_RefSeq	NC_028683.1_33	PF07068	30.3
Viral_RefSeq	NC_028957.1_34	PF07068	29.9
Viral_RefSeq	NC_031245.1_37	PF07068	29.8
Viral_RefSeq	NC_028940.1_32	PF07068	29.4
Viral_RefSeq	NC_010105.1_31	PF07068	29.3
Viral_RefSeq	NC_012741.1_31	PF07068	29.3
Viral_RefSeq	NC_028847.1_30	PF07068	29.3
Viral_RefSeq	NC_031928.1_31	PF07068	29.3
Viral_RefSeq	NC_028881.1_31	PF07068	29.1
Viral_RefSeq	NC_005135.1_32	PF07068	28.8
Viral_RefSeq	NC_007022.1_31	PF07068	28.3
Viral_RefSeq	NC_019538.1_241	PF07068	28.2
Viral_RefSeq	NC_041996.1_29	PF07068	28.2
Viral_RefSeq	NC_019398.1_27	PF07068	28
Viral_RefSeq	NC_028755.1_31	PF07068	27.9
Viral_RefSeq	NC_024121.1_28	PF07068	27.8
Viral_RefSeq	NC_031057.1_31	PF07068	27.5
Viral_RefSeq	NC_021344.2_30	PF07068	27.5
Viral_RefSeq	NC_014467.1_28	PF07068	27.5
Viral_RefSeq	NC_031087.1_33	PF07068	27.4
Viral_RefSeq	NC_014260.1_32	PF07068	27.3
Viral_RefSeq	NC_031934.1_31	PF07068	27.3
Viral_RefSeq	NC_007023.1_30	PF07068	27.3
Viral_RefSeq	NC_025414.1_30	PF07068	27.3
Viral_RefSeq	NC_029013.1_171	PF07068	27.3
Viral_RefSeq	NC_019500.1_105	PF07068	26.9
Viral_RefSeq	NC_005260.1_181	PF07068	26.8
Viral_RefSeq	NC_014595.1_33	PF07068	26.5
Viral_RefSeq	NC_030953.1_207	PF07068	26.1
Viral_RefSeq	NC_031047.1_163	PF07068	26.1
Viral_RefSeq	NC_041919.1_211	PF07068	26.1
Viral_RefSeq	NC_029000.1_39	PF07068	25.8
Viral_RefSeq	NC_014663.1_65	PF07068	25.8
Viral_RefSeq	NC_014635.1_232	PF07068	25.8
Viral_RefSeq	NC_042019.1_133	PF07068	25.8
Viral_RefSeq	NC_031020.1_27	PF07068	25.6
Viral_RefSeq	NC_005066.1_20	PF07068	25.5
Viral_RefSeq	NC_041936.1_22	PF07068	25.5
Viral_RefSeq	NC_012740.1_21	PF07068	25.5
Viral_RefSeq	NC_025425.1_20	PF07068	25.5
Viral_RefSeq	NC_019543.1_29	PF07068	25.4
Viral_RefSeq	NC_000866.4_35	PF07068	25.2
Viral_RefSeq	NC_020879.1_31	PF07068	24.9
Viral_RefSeq	NC_042077.1_33	PF07068	24.8
Viral_RefSeq	NC_012635.1_34	PF07068	24.6
Viral_RefSeq	NC_012638.1_33	PF07068	24.6
Viral_RefSeq	NC_019399.1_34	PF07068	24.6
Viral_RefSeq	NC_019503.1_35	PF07068	24.6
Viral_RefSeq	NC_019505.1_34	PF07068	24.6
Viral_RefSeq	NC_024125.2_38	PF07068	24.6
Viral_RefSeq	NC_025419.1_34	PF07068	24.6
Viral_RefSeq	NC_025448.1_34	PF07068	24.6
Viral_RefSeq	NC_025449.1_34	PF07068	24.6
Viral_RefSeq	NC_025829.1_43	PF07068	24.6
Viral_RefSeq	NC_027349.1_35	PF07068	24.6
Viral_RefSeq	NC_027353.1_34	PF07068	24.6
Viral_RefSeq	NC_027404.1_32	PF07068	24.6
Viral_RefSeq	NC_027979.1_34	PF07068	24.6
Viral_RefSeq	NC_027983.1_33	PF07068	24.6
Viral_RefSeq	NC_028448.1_200	PF07068	24.6
Viral_RefSeq	NC_028780.1_223	PF07068	24.6
Viral_RefSeq	NC_031011.1_133	PF07068	24.6
Viral_RefSeq	NC_031030.1_35	PF07068	24.6
Viral_RefSeq	NC_042039.1_202	PF07068	24.6
Viral_RefSeq	NC_042078.1_160	PF07068	24.6
Viral_RefSeq	NC_042129.1_241	PF07068	24.6
Viral_RefSeq	NC_031245.1_35	PF07068	24.4
Viral_RefSeq	NC_009821.1_20	PF07068	24
Viral_RefSeq	NC_028927.1_141	PF07068	23.7
Viral_RefSeq	NC_042130.1_10	PF07068	23.7
Viral_RefSeq	NC_015251.1_12	PF07068	23.7
Viral_RefSeq	NC_008208.1_31	PF07068	23.6
Viral_RefSeq	NC_018087.3_63	PF07068	23.4
Viral_RefSeq	NC_015457.1_35	PF07068	23.3
Viral_RefSeq	NC_031103.1_35	PF07068	23.3
Viral_RefSeq	NC_005083.2_19	PF07068	23.3
Viral_RefSeq	NC_008515.1_32	PF07068	22.7
Viral_RefSeq	NC_031085.1_37	PF07068	22.7
Viral_RefSeq	NC_028857.1_287	PF07068	22.3
Viral_RefSeq	NC_023688.1_169	PF07068	22.1

## Sheet: TerL_trees
viral_dataset	protein	TerL_hit	TerL_bit
mReC	3300001687_____WOR8_10000361_13	VOG01069	86.1
mReC	3300009788_____Ga0114923_10000049_51	VOG01069	83
mReC	3300005935_____Ga0075125_10000139_3	VOG01069	68.5
mReC	3300002053_____SMTZ23_10000109_43	VOG01069	87.5
mReC	3300009149_____Ga0114918_10000236_41	VOG01069	75.8
mReC	3300017987_____Ga0180431_10001246_2	VOG01069	84.5
mReC	3300013103_____Ga0164318_10000577_18	VOG01069	76.9
mReC	3300009786_____Ga0114999_10000399_40	VOG01069	85
mReC	3300017987_____Ga0180431_10000031_36	VOG01069	86.4
mReC	3300017989_____Ga0180432_10000164_35	VOG01069	86.4
mReC	3300005910_____Ga0075113_1000011_202	VOG01069	102.2
mReC	3300017989_____Ga0180432_10000070_181	VOG01069	86.7
mReC	3300001782_____WOR52_10000459_51	VOG01069	80.2
mReC	3300009502_____Ga0114951_10000145_146	VOG01069	108.7
mReC	3300002173_____JGI24709J26583_10000474_2	VOG01069	96.2
mReC	3300015214_____Ga0172382_10002491_22	VOG01069	81.1
mReC	3300009676_____Ga0116187_1000326_13	VOG01069	71.6
mReC	3300005915_____Ga0075122_10000014_99	VOG01069	51.2
mReC	3300002242_____KVWGV2_10145934_62	VOG01069	17.9
mReC	3300009149_____Ga0114918_10000081_70	VOG01069	94.7
mReC	3300009149_____Ga0114918_10000434_27	VOG01069	78.6
mReC	3300002966_____JGI24721J44947_10000932_16	VOG01069	83.5
mReC	3300017991_____Ga0180434_10000255_90	VOG01069	84.5
mReC	3300018080_____Ga0180433_10000139_143	VOG01069	84.5
mReC	3300017987_____Ga0180431_10000006_188	VOG01069	91
mReC	3300017989_____Ga0180432_10000380_21	VOG01069	91
mReC	3300002053_____SMTZ23_10000005_323	VOG01069	80.2
IMGVR_reference	REF:Gammaproteobacteria_gi_452732861_7	VOG01069	44.4
IMGVR_reference	3300027295_____Ga0255126_1000002_100	VOG01069	137.7
IMGVR_reference	3300018421_____Ga0181592_10006314_12	VOG01069	115.4
IMGVR_reference	3300010354_____Ga0129333_10001912_17	VOG01069	139.5
IMGVR_reference	3300001213_____JGIcombinedJ13530_100661421_6	VOG01069	94
IMGVR_reference	3300007603_____Ga0102921_1000651_2	VOG01069	129.8
IMGVR_reference	3300007630_____Ga0102903_1000646_5	VOG01069	129.8
IMGVR_reference	3300007542_____Ga0099846_1000974_11	VOG01069	111.9
IMGVR_reference	7000000048_____SRS055401_LANL_scaffold_42457_12	VOG01069	104.6
IMGVR_reference	3300007523_____Ga0105052_10017333_4	VOG01069	71.5
IMGVR_reference	3300002091_____JGI24028J26656_1000837_7	VOG01069	102.8
IMGVR_reference	3300017951_____Ga0181577_10000918_19	VOG01069	124
IMGVR_reference	3300010299_____Ga0129342_1001231_2	VOG01069	141.9
IMGVR_reference	3300006128_____Ga0007828_1000510_8	VOG01069	165.8
IMGVR_reference	3300006874_____Ga0075475_10000166_19	VOG01069	127
IMGVR_reference	3300012920_____Ga0160423_10002309_3	VOG01069	109.9
IMGVR_reference	3300003812_____Ga0007861_1000183_6	VOG01069	153.6
IMGVR_reference	3300006924_____Ga0098051_1000003_54	VOG01069	115.9
IMGVR_reference	3300001450_____JGI24006J15134_10000568_6	VOG01069	123.5
IMGVR_reference	3300013094_____Ga0164297_10004566_1	VOG01069	166.6
IMGVR_reference	3300007541_____Ga0099848_1001543_6	VOG01069	143.8
IMGVR_reference	3300007960_____Ga0099850_1001475_4	VOG01069	113.4
IMGVR_reference	3300009440_____Ga0115561_1000120_5	VOG01069	136.4
IMGVR_reference	3300009151_____Ga0114962_10000047_124	VOG01069	139
IMGVR_reference	3300001362_____B570J14554_10000397_24	VOG01069	136.4
IMGVR_reference	3300009079_____Ga0102814_10002354_7	VOG01069	128
IMGVR_reference	3300006869_____Ga0075477_10001239_4	VOG01069	107.8
IMGVR_reference	3300009495_____Ga0115571_1000257_18	VOG01069	107.8
IMGVR_reference	3300018049_____Ga0181572_10000140_27	VOG01069	121.2
IMGVR_reference	3300021066_____Ga0196980_1000001_493	VOG01069	136.2
IMGVR_reference	3300002835_____B570J40625_100000037_85	VOG01069	149.2
IMGVR_reference	3300006925_____Ga0098050_1000485_8	VOG01069	143.3
IMGVR_reference	3300008004_____Ga0100395_1000064_23	VOG01069	154.3
IMGVR_reference	3300001130_____JGI1221J13441_10000343_6	VOG01069	47.8
IMGVR_reference	3300007539_____Ga0099849_1002003_8	VOG01069	45.3
IMGVR_reference	3300000930_____BpDRAFT_10010787_2	VOG01069	137.6
IMGVR_reference	3300008220_____Ga0114910_1000382_11	VOG01069	108.6
IMGVR_reference	3300007541_____Ga0099848_1006435_3	VOG01069	140.7
IMGVR_reference	3300018876_____Ga0181564_10000367_1	VOG01069	139.8
IMGVR_reference	3300009056_____Ga0102860_1000195_13	VOG01069	150.6
IMGVR_reference	3300006037_____Ga0075465_10000002_28	VOG01069	111.8
IMGVR_reference	3300007590_____Ga0102917_1000473_10	VOG01069	132.3
IMGVR_reference	3300007681_____Ga0102824_1000302_8	VOG01069	132.3
IMGVR_reference	3300009059_____Ga0102830_1000140_33	VOG01069	132.3
IMGVR_reference	3300007537_____Ga0102934_1011167_6	VOG01069	119.5
IMGVR_reference	3300002519_____JGI25130J35507_1000248_10	VOG01069	100.5
IMGVR_reference	3300010151_____Ga0098061_1003666_1	VOG01069	110.5
IMGVR_reference	3300017952_____Ga0181583_10000699_24	VOG01069	112.9
IMGVR_reference	3300009024_____Ga0102811_1000164_27	VOG01069	128.6
IMGVR_reference	3300001680_____KiloMoana_10002651_14	VOG01069	108.5
IMGVR_reference	3300006802_____Ga0070749_10001586_12	VOG01069	148.8
IMGVR_reference	3300004770_____Ga0007804_1001057_7	VOG01069	109.5
IMGVR_reference	3300009024_____Ga0102811_1002200_1	VOG01069	133
IMGVR_reference	3300006916_____Ga0070750_10003608_7	VOG01069	166.3
IMGVR_reference	3300006736_____Ga0098033_1002115_3	VOG01069	99.8
IMGVR_reference	3300027156_____Ga0255078_1000068_21	VOG01069	170.3
IMGVR_reference	3300001683_____GBIDBA_10002215_28	VOG01069	146.3
IMGVR_reference	3300005527_____Ga0068876_10013300_2	VOG01069	170.9
IMGVR_reference	3300006484_____Ga0070744_10001213_8	VOG01069	132.8
IMGVR_reference	3300010149_____Ga0098049_1000008_41	VOG01069	100.3
IMGVR_reference	3300009001_____Ga0102963_1001239_2	VOG01069	104.2
IMGVR_reference	3300005675_____Ga0074424_100158_334	VOG01069	130.5
IMGVR_reference	3300003411_____JGI25911J50253_10000132_25	VOG01069	105.8
IMGVR_reference	3300006925_____Ga0098050_1000023_43	VOG01069	140.5
IMGVR_reference	3300006128_____Ga0007828_1001313_2	VOG01069	108.6
IMGVR_reference	3300009705_____Ga0115000_10003500_10	VOG01069	142
IMGVR_reference	3300007640_____Ga0070751_1000456_21	VOG01069	102
IMGVR_reference	3300004775_____Ga0007798_10001522_5	VOG01069	138.2
IMGVR_reference	3300009790_____Ga0115012_10002206_11	VOG01069	153.1
IMGVR_reference	3300009447_____Ga0115560_1002560_12	VOG01069	128.6
IMGVR_reference	3300007667_____Ga0102910_1000209_21	VOG01069	135.8
IMGVR_reference	3300001450_____JGI24006J15134_10000226_13	VOG01069	145.7
IMGVR_reference	3300009151_____Ga0114962_10004706_14	VOG01069	113.4
IMGVR_reference	3300018428_____Ga0181568_10000056_69	VOG01069	125.9
IMGVR_reference	3300009436_____Ga0115008_10000676_19	VOG01069	150.1
IMGVR_reference	3300006922_____Ga0098045_1000082_23	VOG01069	130
IMGVR_reference	3300001683_____GBIDBA_10013727_6	VOG01069	142.3
IMGVR_reference	3300006990_____Ga0098046_1002126_5	VOG01069	139
IMGVR_reference	3300017967_____Ga0181590_10006762_4	VOG01069	107
IMGVR_reference	3300010368_____Ga0129324_10005092_6	VOG01069	159.6
IMGVR_reference	3300008050_____Ga0098052_1009252_5	VOG01069	121
IMGVR_reference	3300012953_____Ga0163179_10007214_4	VOG01069	129.8
IMGVR_reference	3300005942_____Ga0070742_10000392_2	VOG01069	135.8
IMGVR_reference	3300013288_____Ga0119913_100001_411	VOG01069	121.8
IMGVR_reference	3300010153_____Ga0098059_1001402_13	VOG01069	129.9
IMGVR_reference	3300009512_____Ga0115003_10001324_20	VOG01069	132.4
IMGVR_reference	3300004837_____Ga0069135_168579_4	VOG01069	55
IMGVR_reference	3300018418_____Ga0181567_10012841_10	VOG01069	123
IMGVR_reference	3300001598_____EMG_10000893_65	VOG01069	123.5
IMGVR_reference	3300018420_____Ga0181563_10005205_2	VOG01069	55.1
IMGVR_reference	3300006990_____Ga0098046_1003382_7	VOG01069	111.3
IMGVR_reference	3300010269_____Ga0134102_1002330_12	VOG01069	55.9
IMGVR_reference	3300007778_____Ga0102954_1000042_24	VOG01069	129.7
IMGVR_reference	3300002514_____JGI25133J35611_10004807_6	VOG01069	133.3
IMGVR_reference	3300018049_____Ga0181572_10011624_6	VOG01069	115.4
IMGVR_reference	3300012949_____Ga0153798_10010444_3	VOG01069	95.4
IMGVR_reference	3300017985_____Ga0181576_10006403_7	VOG01069	143.8
IMGVR_reference	3300018428_____Ga0181568_10008048_7	VOG01069	143.8
IMGVR_reference	3300006071_____Ga0007876_1002227_3	VOG01069	134.6
IMGVR_reference	3300001353_____JGI20159J14440_10001523_10	VOG01069	141.4
IMGVR_reference	3300007986_____Ga0100380_10000467_23	VOG01069	127.3
IMGVR_reference	3300007987_____Ga0100379_10000442_23	VOG01069	127.3
IMGVR_reference	3300017963_____Ga0180437_10000118_227	VOG01069	38.7
IMGVR_reference	3300010299_____Ga0129342_1002660_5	VOG01069	130.5
IMGVR_reference	3300006752_____Ga0098048_1000241_1	VOG01069	118.5
IMGVR_reference	3300003498_____JGI26239J51126_1001061_2	VOG01069	112.9
IMGVR_reference	3300017956_____Ga0181580_10009319_8	VOG01069	111.4
IMGVR_reference	3300012954_____Ga0163111_10006961_1	VOG01069	133.5
IMGVR_reference	3300006927_____Ga0098034_1000033_27	VOG01069	137.2
IMGVR_reference	3300006869_____Ga0075477_10000276_12	VOG01069	153.1
IMGVR_reference	3300009080_____Ga0102815_10001719_15	VOG01069	106.7
IMGVR_reference	3300007276_____Ga0070747_1000934_8	VOG01069	127.1
IMGVR_reference	3300008050_____Ga0098052_1000076_49	VOG01069	128.3
IMGVR_reference	3300017967_____Ga0181590_10019222_1	VOG01069	76.3
IMGVR_reference	3300007539_____Ga0099849_1003597_2	VOG01069	150.6
IMGVR_reference	3300009467_____Ga0115565_10000334_51	VOG01069	147.5
IMGVR_reference	3300005544_____Ga0070686_100000033_130	VOG01069	157.4
IMGVR_reference	3300000116_____DelMOSpr2010_c10005897_4	VOG01069	106.4
IMGVR_reference	3300009161_____Ga0114966_10002455_6	VOG01069	105.1
IMGVR_reference	3300002349_____B570J29580_100009_16	VOG01069	141.4
IMGVR_reference	3300017949_____Ga0181584_10002138_2	VOG01069	126.7
IMGVR_reference	3300018417_____Ga0181558_10001914_9	VOG01069	138.6
IMGVR_reference	3300018420_____Ga0181563_10002319_6	VOG01069	138.6
IMGVR_reference	3300017962_____Ga0181581_10008061_7	VOG01069	112.9
IMGVR_reference	3300012036_____Ga0136600_1000037_31	VOG01069	100.8
IMGVR_reference	3300006919_____Ga0070746_10002107_9	VOG01069	115.2
IMGVR_reference	3300009164_____Ga0114975_10000548_2	VOG01069	112.6
IMGVR_reference	3300009593_____Ga0115011_10003229_11	VOG01069	152.8
IMGVR_reference	3300008052_____Ga0102893_1000844_8	VOG01069	166
IMGVR_reference	3300010155_____Ga0098047_10000401_15	VOG01069	102.8
IMGVR_reference	3300006923_____Ga0098053_1000361_10	VOG01069	110.6
IMGVR_reference	3300002231_____KVRMV2_100041004_7	VOG01069	42
IMGVR_reference	3300005934_____Ga0066377_10000014_24	VOG01069	116.1
IMGVR_reference	3300002519_____JGI25130J35507_1001207_6	VOG01069	107.5
IMGVR_reference	3300006193_____Ga0075445_10002063_6	VOG01069	136.1
IMGVR_reference	3300006802_____Ga0070749_10001573_11	VOG01069	155.8
IMGVR_reference	3300005662_____Ga0078894_10000222_29	VOG01069	155.2
IMGVR_reference	3300000115_____DelMOSum2011_c10001340_13	VOG01069	117.3
IMGVR_reference	3300002835_____B570J40625_100005722_1	VOG01069	120.2
IMGVR_reference	3300018421_____Ga0181592_10002854_1	VOG01069	122
IMGVR_reference	3300006867_____Ga0075476_10003624_6	VOG01069	114.1
IMGVR_reference	3300009163_____Ga0114970_10011575_5	VOG01069	138
IMGVR_reference	3300011187_____Ga0136596_1003929_4	VOG01069	109
IMGVR_reference	3300009432_____Ga0115005_10002433_14	VOG01069	124.2
IMGVR_reference	3300007345_____Ga0070752_1005059_1	VOG01069	148.5
IMGVR_reference	3300009164_____Ga0114975_10000208_23	VOG01069	114.1
IMGVR_reference	3300009169_____Ga0105097_10003368_3	VOG01069	146.3
IMGVR_reference	3300009785_____Ga0115001_10000497_28	VOG01069	136
IMGVR_reference	3300018424_____Ga0181591_10006753_2	VOG01069	152.5
IMGVR_reference	3300010157_____Ga0114964_10000512_23	VOG01069	122.2
IMGVR_reference	3300002518_____JGI25134J35505_10000654_11	VOG01069	128.3
IMGVR_reference	3300005613_____Ga0074649_1005673_1	VOG01069	48.9
IMGVR_reference	3300010151_____Ga0098061_1003676_8	VOG01069	104.1
IMGVR_reference	3300013004_____Ga0164293_10011613_9	VOG01069	114
IMGVR_reference	3300017697_____Ga0180120_10000419_10	VOG01069	126.9
IMGVR_reference	3300008050_____Ga0098052_1000634_21	VOG01069	150.5
IMGVR_reference	3300012920_____Ga0160423_10000152_61	VOG01069	141.6
IMGVR_reference	3300002835_____B570J40625_100029363_7	VOG01069	107.6
IMGVR_reference	3300012031_____Ga0136561_1001961_6	VOG01069	157.2
IMGVR_reference	3300009618_____Ga0116127_1000177_78	VOG01069	148.9
IMGVR_reference	3300009653_____Ga0116169_1003186_11	VOG01069	30.7
IMGVR_reference	3300005400_____Ga0066867_10000536_8	VOG01069	54.6
IMGVR_reference	3300013132_____Ga0172372_10002570_28	VOG01069	110.2
IMGVR_reference	3300020268_____Ga0211495_1000862_8	VOG01069	136.5
IMGVR_reference	3300001964_____GOS2234_1012687_8	VOG01069	149.4
IMGVR_reference	3300011187_____Ga0136596_1000793_6	VOG01069	143.4
IMGVR_reference	3300006115_____Ga0007816_1000096_3	VOG01069	109
IMGVR_reference	3300006128_____Ga0007828_1000311_7	VOG01069	120.5
IMGVR_reference	7000000498_____SRS017521_Baylor_scaffold_5136_2	VOG01069	87
IMGVR_reference	3300009502_____Ga0114951_10000383_30	VOG01069	38.5
IMGVR_reference	3300014059_____Ga0119868_1000001_120	VOG01069	122.5
IMGVR_reference	2061766007_____rumenHiSeq_NODE_260237_len_40507_cov_3_085491_44	VOG01069	32.6
IMGVR_reference	3300000115_____DelMOSum2011_c10002057_10	VOG01069	107.6
IMGVR_reference	3300012988_____Ga0164306_10000518_13	VOG01069	166.7
IMGVR_reference	3300003620_____JGI26273J51734_10003043_2	VOG01069	149.1
IMGVR_reference	3300006751_____Ga0098040_1001294_8	VOG01069	110.5
IMGVR_reference	3300013131_____Ga0172373_10027023_7	VOG01069	123.5
IMGVR_reference	3300001355_____JGI20158J14315_10003157_14	VOG01069	157.8
IMGVR_reference	3300000094_____WSSedA1TDRAFT_c000014_1	VOG01069	80
IMGVR_reference	3300020395_____Ga0211705_10000563_20	VOG01069	163
IMGVR_reference	3300017964_____Ga0181589_10009216_7	VOG01069	163.1
IMGVR_reference	3300009422_____Ga0114998_10008251_6	VOG01069	132.8
IMGVR_reference	3300001450_____JGI24006J15134_10005433_1	VOG01069	108.6
IMGVR_reference	3300010158_____Ga0114960_10002820_4	VOG01069	105.9
IMGVR_reference	3300006100_____Ga0007806_1001835_2	VOG01069	119.1
IMGVR_reference	3300018469_____Ga0190270_10000745_13	VOG01069	76.9
IMGVR_reference	3300009071_____Ga0115566_10008267_2	VOG01069	148.3
IMGVR_reference	3300020445_____Ga0211564_10003739_5	VOG01069	147.9
IMGVR_reference	3300006793_____Ga0098055_1000827_2	VOG01069	119.3
IMGVR_reference	3300010150_____Ga0098056_1001220_13	VOG01069	109
IMGVR_reference	3300018426_____Ga0181566_10001454_19	VOG01069	99.8
IMGVR_reference	3300014050_____Ga0119952_1001023_10	VOG01069	160.9
IMGVR_reference	3300012179_____Ga0137334_1000132_9	VOG01069	116.1
IMGVR_reference	3300007590_____Ga0102917_1001659_7	VOG01069	119.4
IMGVR_reference	3300009086_____Ga0102812_10001190_9	VOG01069	158
IMGVR_reference	3300009001_____Ga0102963_1002229_8	VOG01069	107.2
IMGVR_reference	3300002514_____JGI25133J35611_10000207_14	VOG01069	109.5
IMGVR_reference	3300006165_____Ga0075443_10001039_9	VOG01069	119.1
IMGVR_reference	3300010151_____Ga0098061_1004971_4	VOG01069	119.2
IMGVR_reference	3300017824_____Ga0181552_10000109_28	VOG01069	71.6
IMGVR_reference	3300007630_____Ga0102903_1001126_7	VOG01069	83.3
IMGVR_reference	3300006802_____Ga0070749_10000221_18	VOG01069	58.4
IMGVR_reference	3300007542_____Ga0099846_1001526_2	VOG01069	69.2
IMGVR_reference	3300004112_____Ga0065166_10000067_16	VOG01069	74.5
IMGVR_reference	3300009059_____Ga0102830_1000810_14	VOG01069	76.7
IMGVR_reference	3300007070_____Ga0073929_1002775_8	VOG01069	64
IMGVR_reference	3300006922_____Ga0098045_1001119_4	VOG01069	85.6
IMGVR_reference	3300007622_____Ga0102863_1000226_11	VOG01069	53.8
IMGVR_reference	3300010158_____Ga0114960_10001761_6	VOG01069	62.6
IMGVR_reference	3300002447_____JGI24768J34885_10001451_5	VOG01069	80.3
IMGVR_reference	REF:2700989051_____2700998829_162	VOG01069	254.8
IMGVR_reference	REF:2700989062_____2700998841_178	VOG01069	253.2
IMGVR_reference	3300014776_____Ga0134555_1000006_79	VOG01069	253.1
IMGVR_reference	3300006754_____Ga0098044_1003748_9	VOG01069	172.2
IMGVR_reference	3300009507_____Ga0115572_10002574_11	VOG01069	169
IMGVR_reference	3300009080_____Ga0102815_10007226_7	VOG01069	168.4
IMGVR_reference	3300012031_____Ga0136561_1001419_3	VOG01069	167.6
IMGVR_reference	3300005585_____Ga0049084_10000891_7	VOG01069	162.1
IMGVR_reference	3300006090_____Ga0082015_1000385_1	VOG01069	159.3
IMGVR_reference	3300010150_____Ga0098056_1000328_14	VOG01069	159.3
IMGVR_reference	3300014720_____Ga0172376_10009743_3	VOG01069	159.2
IMGVR_reference	3300021368_____Ga0213860_10000011_6	VOG01069	156.6
IMGVR_reference	3300013103_____Ga0164318_10000680_8	VOG01069	156.1
IMGVR_reference	3300007541_____Ga0099848_1001659_2	VOG01069	155.4
IMGVR_reference	3300007541_____Ga0099848_1000058_40	VOG01069	154.6
IMGVR_reference	3300001472_____JGI24004J15324_10000060_1	VOG01069	154.5
IMGVR_reference	3300002835_____B570J40625_100001258_8	VOG01069	153.7
IMGVR_reference	3300012920_____Ga0160423_10001980_8	VOG01069	153.4
IMGVR_reference	3300003388_____JGI25910J50241_10000188_4	VOG01069	153.3
IMGVR_reference	3300007234_____Ga0075460_10000034_19	VOG01069	153
IMGVR_reference	3300006922_____Ga0098045_1000028_49	VOG01069	152.5
IMGVR_reference	3300006990_____Ga0098046_1000140_18	VOG01069	152.5
IMGVR_reference	3300020365_____Ga0211506_1000002_170	VOG01069	152
IMGVR_reference	3300000148_____SI47jul10_100mDRAFT_c1000567_4	VOG01069	151.6
IMGVR_reference	3300006027_____Ga0075462_10000458_10	VOG01069	151.3
IMGVR_reference	3300008003_____Ga0100391_1000035_137	VOG01069	150.7
IMGVR_reference	3300000116_____DelMOSpr2010_c10003732_8	VOG01069	150.2
IMGVR_reference	3300013014_____Ga0164295_10002968_4	VOG01069	150.1
IMGVR_reference	3300003394_____JGI25907J50239_1000089_5	VOG01069	150.1
IMGVR_reference	3300017967_____Ga0181590_10020382_3	VOG01069	149.5
IMGVR_reference	3300006810_____Ga0070754_10005784_2	VOG01069	149.4
IMGVR_reference	3300012920_____Ga0160423_10000423_23	VOG01069	149.3
IMGVR_reference	3300000116_____DelMOSpr2010_c10002528_9	VOG01069	148.8
IMGVR_reference	3300005662_____Ga0078894_10002514_14	VOG01069	148.8
IMGVR_reference	3300005516_____Ga0066831_10001762_2	VOG01069	148.7
IMGVR_reference	3300006754_____Ga0098044_1004778_3	VOG01069	148.3
IMGVR_reference	3300017986_____Ga0181569_10000678_2	VOG01069	147.3
IMGVR_reference	3300009165_____Ga0105102_10001089_9	VOG01069	147.1
IMGVR_reference	3300006810_____Ga0070754_10000684_33	VOG01069	146.2
IMGVR_reference	3300005805_____Ga0079957_1007795_2	VOG01069	145.7
IMGVR_reference	3300017967_____Ga0181590_10000502_6	VOG01069	145.6
IMGVR_reference	3300007540_____Ga0099847_1002669_5	VOG01069	144.9
IMGVR_reference	3300007542_____Ga0099846_1001412_2	VOG01069	144.9
IMGVR_reference	3300002835_____B570J40625_100016485_13	VOG01069	144.5
IMGVR_reference	3300003783_____Ga0007850_1000018_15	VOG01069	143.7
IMGVR_reference	3300005606_____Ga0066835_10000420_6	VOG01069	142.4
IMGVR_reference	3300006990_____Ga0098046_1002143_5	VOG01069	141.8
IMGVR_reference	3300009768_____Ga0116193_1000746_7	VOG01069	141.7
IMGVR_reference	3300012920_____Ga0160423_10020044_1	VOG01069	141.3
IMGVR_reference	3300005582_____Ga0049080_10001624_8	VOG01069	140.5
IMGVR_reference	3300002484_____JGI25129J35166_1000679_4	VOG01069	140.3
IMGVR_reference	3300009172_____Ga0114995_10011117_6	VOG01069	140.1
IMGVR_reference	3300009703_____Ga0114933_10014403_7	VOG01069	139.9
IMGVR_reference	3300009436_____Ga0115008_10000046_32	VOG01069	139.3
IMGVR_reference	3300020461_____Ga0211535_10001853_7	VOG01069	139.1
IMGVR_reference	3300006340_____Ga0068503_10221037_3	VOG01069	139
IMGVR_reference	3300009149_____Ga0114918_10005441_6	VOG01069	138.8
IMGVR_reference	3300007236_____Ga0075463_10000299_10	VOG01069	138.6
IMGVR_reference	3300005520_____Ga0066864_10002003_6	VOG01069	138.5
IMGVR_reference	3300009436_____Ga0115008_10000165_25	VOG01069	138.5
IMGVR_reference	3300005612_____Ga0070723_10000007_86	VOG01069	137.7
IMGVR_reference	3300009548_____Ga0116107_1003536_1	VOG01069	137.2
IMGVR_reference	3300003585_____JGI26249J51723_1001364_10	VOG01069	137.1
IMGVR_reference	3300003600_____JGI26272J51733_1001842_3	VOG01069	136.9
IMGVR_reference	3300006120_____Ga0007867_1000879_2	VOG01069	136.1
IMGVR_reference	3300006875_____Ga0075473_10000974_4	VOG01069	135.8
IMGVR_reference	3300006790_____Ga0098074_1002649_6	VOG01069	135.8
IMGVR_reference	3300009447_____Ga0115560_1000720_13	VOG01069	135.2
IMGVR_reference	3300009507_____Ga0115572_10007360_1	VOG01069	131.9
IMGVR_reference	3300006867_____Ga0075476_10002245_5	VOG01069	129.9
IMGVR_reference	REF:2706796368_____2706858639_103	VOG01069	125.8
IMGVR_reference	3300000256_____LP_F_10_SI03_120DRAFT_1001579_3	VOG01069	125
IMGVR_reference	3300009080_____Ga0102815_10004477_8	VOG01069	124.8
IMGVR_reference	3300009180_____Ga0114979_10001064_3	VOG01069	124
IMGVR_reference	3300017951_____Ga0181577_10000031_30	VOG01069	121.5
IMGVR_reference	REF:650627005_____650627067_174	VOG01069	120.3
IMGVR_reference	3300009414_____Ga0114909_1000637_18	VOG01069	120.2
IMGVR_reference	3300002483_____JGI25132J35274_1000312_8	VOG01069	119.9
IMGVR_reference	3300006751_____Ga0098040_1001317_9	VOG01069	119.8
IMGVR_reference	3300003498_____JGI26239J51126_1001567_10	VOG01069	119.7
IMGVR_reference	3300002514_____JGI25133J35611_10006140_2	VOG01069	119.7
IMGVR_reference	3300006115_____Ga0007816_1000054_23	VOG01069	118.7
IMGVR_reference	3300010155_____Ga0098047_10004533_7	VOG01069	117.7
IMGVR_reference	3300006870_____Ga0075479_10003830_9	VOG01069	117.7
IMGVR_reference	3300000115_____DelMOSum2011_c10000581_19	VOG01069	117.5
IMGVR_reference	3300002835_____B570J40625_100000038_68	VOG01069	117.2
IMGVR_reference	3300009418_____Ga0114908_1004440_5	VOG01069	116.1
IMGVR_reference	3300000167_____SI39nov09_120mDRAFT_c1004441_2	VOG01069	115
IMGVR_reference	3300002514_____JGI25133J35611_10005025_5	VOG01069	114.6
IMGVR_reference	3300013132_____Ga0172372_10006530_9	VOG01069	114.4
IMGVR_reference	3300007555_____Ga0102817_1000031_8	VOG01069	113.8
IMGVR_reference	3300006749_____Ga0098042_1002016_5	VOG01069	113.7
IMGVR_reference	3300018041_____Ga0181601_10004880_9	VOG01069	113.6
IMGVR_reference	3300009181_____Ga0114969_10000966_11	VOG01069	113.4
IMGVR_reference	3300009184_____Ga0114976_10000005_18	VOG01069	113.1
IMGVR_reference	3300009155_____Ga0114968_10000018_10	VOG01069	112.6
IMGVR_reference	3300002242_____KVWGV2_10026287_80	VOG01069	112.5
IMGVR_reference	3300005520_____Ga0066864_10003937_1	VOG01069	111.7
IMGVR_reference	3300008283_____Ga0110914_100896_4	VOG01069	111.6
IMGVR_reference	3300006810_____Ga0070754_10001999_18	VOG01069	111.4
IMGVR_reference	3300000154_____SI47jul10_150mDRAFT_c1002931_6	VOG01069	111.1
IMGVR_reference	3300009183_____Ga0114974_10001677_9	VOG01069	110.2
IMGVR_reference	3300010300_____Ga0129351_1001409_3	VOG01069	109.7
IMGVR_reference	3300009164_____Ga0114975_10001695_5	VOG01069	109.1
IMGVR_reference	3300001354_____JGI20155J14468_10000451_3	VOG01069	109
IMGVR_reference	3300006754_____Ga0098044_1007683_2	VOG01069	109
IMGVR_reference	3300004686_____Ga0065173_1000992_4	VOG01069	108.6
IMGVR_reference	3300010368_____Ga0129324_10003507_3	VOG01069	108.5
IMGVR_reference	3300000154_____SI47jul10_150mDRAFT_c1000088_15	VOG01069	108.1
IMGVR_reference	3300000215_____SI53jan11_120mDRAFT_c1000799_16	VOG01069	108.1
IMGVR_reference	3300017956_____Ga0181580_10008367_2	VOG01069	107.9
IMGVR_reference	3300028279_____Ga0228613_1000004_20	VOG01069	107.8
IMGVR_reference	3300002242_____KVWGV2_10328352_7	VOG01069	107.6
IMGVR_reference	3300005512_____Ga0074648_1002625_19	VOG01069	107.4
IMGVR_reference	3300018416_____Ga0181553_10000147_2	VOG01069	107.1
IMGVR_reference	3300005805_____Ga0079957_1002202_12	VOG01069	106.5
IMGVR_reference	3300013094_____Ga0164297_10007072_15	VOG01069	106.5
IMGVR_reference	3300007516_____Ga0105050_10021431_1	VOG01069	106.4
IMGVR_reference	3300003495_____JGI26244J51143_1001348_6	VOG01069	106.2
IMGVR_reference	3300006923_____Ga0098053_1000557_8	VOG01069	105
IMGVR_reference	3300006738_____Ga0098035_1001823_5	VOG01069	104.7
IMGVR_reference	3300002186_____JGI24539J26755_10001624_6	VOG01069	104.6
IMGVR_reference	3300006927_____Ga0098034_1001585_10	VOG01069	104.5
IMGVR_reference	3300002519_____JGI25130J35507_1002449_3	VOG01069	103.9
IMGVR_reference	3300006749_____Ga0098042_1000119_17	VOG01069	103.8
IMGVR_reference	3300013014_____Ga0164295_10000065_47	VOG01069	103.8
IMGVR_reference	3300017986_____Ga0181569_10006403_2	VOG01069	102.9
IMGVR_reference	3300006115_____Ga0007816_1000128_1	VOG01069	101.1
IMGVR_reference	3300009184_____Ga0114976_10013248_1	VOG01069	101.1
IMGVR_reference	3300013005_____Ga0164292_10000149_30	VOG01069	100.5
IMGVR_reference	3300007722_____Ga0105051_10001974_16	VOG01069	99.4
IMGVR_reference	3300019459_____Ga0181562_10003838_1	VOG01069	98.4
IMGVR_reference	3300001349_____JGI20160J14292_10005322_8	VOG01069	97.6
IMGVR_reference	3300010033_____Ga0126339_10006828_1	VOG01069	96
IMGVR_reference	3300018080_____Ga0180433_10000878_39	VOG01069	93.4
IMGVR_reference	3300009709_____Ga0116227_10004694_30	VOG01069	92.8
IMGVR_reference	3300007111_____Ga0102634_100261_46	VOG01069	91
IMGVR_reference	7000000684_____SRS019582_WUGC_scaffold_63815_4	VOG01069	88.5
IMGVR_reference	3300005293_____Ga0065715_10000338_2	VOG01069	88
IMGVR_reference	3300003618_____JGI26381J51731_1001196_13	VOG01069	86
IMGVR_reference	3300007344_____Ga0070745_1005760_2	VOG01069	85.3
IMGVR_reference	3300012953_____Ga0163179_10007683_1	VOG01069	85.2
IMGVR_reference	3300006923_____Ga0098053_1000725_15	VOG01069	84.8
IMGVR_reference	3300007231_____Ga0075469_10000020_8	VOG01069	84.4
IMGVR_reference	3300005662_____Ga0078894_10004696_10	VOG01069	84.4
IMGVR_reference	3300006463_____Ga0100176_1000025_142	VOG01069	82.6
IMGVR_reference	3300014558_____Ga0134417_100818_9	VOG01069	82.6
IMGVR_reference	3300002641_____loc_103954360_53	VOG01069	82
IMGVR_reference	3300009151_____Ga0114962_10007578_11	VOG01069	81.9
IMGVR_reference	3300017969_____Ga0181585_10008943_1	VOG01069	80.9
IMGVR_reference	3300027151_____Ga0255063_1000024_10	VOG01069	80.6
IMGVR_reference	3300006929_____Ga0098036_1002661_3	VOG01069	80.4
IMGVR_reference	3300014949_____Ga0134402_100365_2	VOG01069	79.9
IMGVR_reference	3300012983_____Ga0123349_10000532_35	VOG01069	79.5
IMGVR_reference	3300007516_____Ga0105050_10013429_4	VOG01069	76.5
IMGVR_reference	3300006923_____Ga0098053_1000723_6	VOG01069	75.8
IMGVR_reference	3300012031_____Ga0136561_1000028_33	VOG01069	75.7
IMGVR_reference	3300009693_____Ga0116141_10001806_15	VOG01069	75.2
IMGVR_reference	3300001486_____rank04_10398623_14	VOG01069	74.6
IMGVR_reference	3300010153_____Ga0098059_1005706_2	VOG01069	73.5
IMGVR_reference	3300008217_____Ga0114899_1003478_5	VOG01069	72.9
IMGVR_reference	3300014204_____Ga0172381_10007011_7	VOG01069	72.9
IMGVR_reference	3300020039_____Ga0207352_1097_44	VOG01069	70.4
IMGVR_reference	3300000756_____JGI12421J11937_10004829_1	VOG01069	70.1
IMGVR_reference	3300005860_____Ga0080004_1117132_1	VOG01069	69.5
IMGVR_reference	3300006738_____Ga0098035_1000213_20	VOG01069	67.9
IMGVR_reference	3300014204_____Ga0172381_10000248_23	VOG01069	67.2
IMGVR_reference	3300011445_____Ga0137427_10000157_34	VOG01069	66.5
IMGVR_reference	3300013128_____Ga0172366_10002582_4	VOG01069	65.9
IMGVR_reference	3300007234_____Ga0075460_10001172_5	VOG01069	65.9
IMGVR_reference	3300010286_____Ga0134092_1002722_7	VOG01069	65.2
IMGVR_reference	3300005615_____Ga0070702_100000915_9	VOG01069	64.1
IMGVR_reference	3300005842_____Ga0068858_100005541_9	VOG01069	64.1
IMGVR_reference	3300009551_____Ga0105238_10000420_39	VOG01069	64.1
IMGVR_reference	3300009694_____Ga0116170_10000068_74	VOG01069	64
IMGVR_reference	3300010271_____Ga0134095_1000972_11	VOG01069	63.7
IMGVR_reference	3300010276_____Ga0134104_1000866_42	VOG01069	63.7
IMGVR_reference	3300007541_____Ga0099848_1005396_1	VOG01069	63.5
IMGVR_reference	3300017991_____Ga0180434_10000525_45	VOG01069	63.1
IMGVR_reference	3300002053_____SMTZ23_10001233_33	VOG01069	62.9
IMGVR_reference	REF:2546826251_____2546830611_210	VOG01069	62.1
IMGVR_reference	2049941000_____900MB_Assembly_NODE_1497_len_12459_cov_49_169678_3	VOG01069	62
IMGVR_reference	3300009139_____Ga0114949_10000963_3	VOG01069	61.2
IMGVR_reference	3300023297_____Ga0222640_1000078_15	VOG01069	61
IMGVR_reference	3300002835_____B570J40625_100052581_9	VOG01069	59.9
IMGVR_reference	3300002170_____JGI24711J26586_10001688_15	VOG01069	58.2
IMGVR_reference	3300011971_____Ga0120175_1000240_8	VOG01069	58.2
IMGVR_reference	3300018020_____Ga0187861_10000877_12	VOG01069	58.1
IMGVR_reference	3300002933_____G310J44882_10002588_1	VOG01069	57.7
IMGVR_reference	3300004770_____Ga0007804_1001724_8	VOG01069	56.8
IMGVR_reference	3300005931_____Ga0075119_1000244_16	VOG01069	56.5
IMGVR_reference	3300000115_____DelMOSum2011_c10007179_8	VOG01069	56.3
IMGVR_reference	3300006920_____Ga0070748_1001145_8	VOG01069	56.2
IMGVR_reference	3300009086_____Ga0102812_10005796_9	VOG01069	55.3
IMGVR_reference	3300008483_____Ga0105906_1000138_14	VOG01069	55.1
IMGVR_reference	3300014204_____Ga0172381_10000412_34	VOG01069	54.7
IMGVR_reference	3300009194_____Ga0114983_1000004_54	VOG01069	54.2
IMGVR_reference	3300006736_____Ga0098033_1001573_16	VOG01069	54.1
IMGVR_reference	3300007229_____Ga0075468_10000008_6	VOG01069	53.1
IMGVR_reference	3300001868_____JGI24146J20443_1000991_11	VOG01069	53
IMGVR_reference	3300008050_____Ga0098052_1009597_1	VOG01069	51.8
IMGVR_reference	3300009158_____Ga0114977_10002313_22	VOG01069	51.5
IMGVR_reference	3300009481_____Ga0114932_10004730_11	VOG01069	51.1
IMGVR_reference	3300008513_____Ga0111022_100467_24	VOG01069	50.6
IMGVR_reference	3300002518_____JGI25134J35505_10000979_8	VOG01069	50.6
IMGVR_reference	3300006754_____Ga0098044_1003848_4	VOG01069	50.5
IMGVR_reference	3300013383_____Ga0116616_1000003_55	VOG01069	50.2
IMGVR_reference	3300005711_____Ga0074275_113872_3	VOG01069	49.5
IMGVR_reference	3300013014_____Ga0164295_10005055_7	VOG01069	49.4
IMGVR_reference	3300006752_____Ga0098048_1000240_1	VOG01069	49.3
IMGVR_reference	3300002091_____JGI24028J26656_1000239_25	VOG01069	47.1
IMGVR_reference	3300005445_____Ga0070708_100001380_6	VOG01069	45.1
IMGVR_reference	3300009601_____Ga0114914_1000006_123	VOG01069	45
IMGVR_reference	3300007363_____Ga0075458_10000623_1	VOG01069	44.2
IMGVR_reference	3300006917_____Ga0075472_10000985_5	VOG01069	44.1
IMGVR_reference	3300005842_____Ga0068858_100030003_5	VOG01069	44
IMGVR_reference	3300014206_____Ga0172377_10013371_5	VOG01069	43.9
IMGVR_reference	3300014205_____Ga0172380_10001016_49	VOG01069	43.9
IMGVR_reference	3300017963_____Ga0180437_10000556_64	VOG01069	43.6
IMGVR_reference	3300001753_____JGI2171J19970_10001921_5	VOG01069	43.2
IMGVR_reference	3300012929_____Ga0137404_10000053_67	VOG01069	43
IMGVR_reference	3300006874_____Ga0075475_10001070_6	VOG01069	42.4
IMGVR_reference	3300009086_____Ga0102812_10000125_34	VOG01069	42.3
IMGVR_reference	REF:Gammaproteobacteria_gi_417822463-699491-732327_11	VOG01069	42.2
IMGVR_reference	3300027127_____Ga0255071_1000350_12	VOG01069	41.4
IMGVR_reference	REF:Gammaproteobacteria_gi_483976922-8433-40099_31	VOG01069	41.4
IMGVR_reference	3300004240_____Ga0007787_10000043_22	VOG01069	40.8
IMGVR_reference	3300001349_____JGI20160J14292_10007355_5	VOG01069	40.6
IMGVR_reference	3300011970_____Ga0119794_1000019_21	VOG01069	39.8
IMGVR_reference	3300002242_____KVWGV2_10026351_2	VOG01069	39.3
IMGVR_reference	3300003980_____Ga0064232_10261_11	VOG01069	39.3
IMGVR_reference	3300008007_____Ga0100386_10003714_11	VOG01069	39.1
IMGVR_reference	3300005915_____Ga0075122_10000368_25	VOG01069	39
IMGVR_reference	3300014720_____Ga0172376_10003715_6	VOG01069	38.8
IMGVR_reference	3300007640_____Ga0070751_1001535_25	VOG01069	38.8
IMGVR_reference	3300010150_____Ga0098056_1001212_3	VOG01069	38.6
IMGVR_reference	3300001346_____JGI20151J14362_10001405_17	VOG01069	38.4
IMGVR_reference	3300001450_____JGI24006J15134_10000297_20	VOG01069	38.3
IMGVR_reference	3300018424_____Ga0181591_10016027_2	VOG01069	38.1
IMGVR_reference	3300000116_____DelMOSpr2010_c10004526_6	VOG01069	37.3
IMGVR_reference	3300006810_____Ga0070754_10005160_1	VOG01069	37.1
IMGVR_reference	REF:2546825960_____2546830320_14	VOG01069	36.9
IMGVR_reference	3300009605_____Ga0114906_1001067_17	VOG01069	36.2
IMGVR_reference	3300006868_____Ga0075481_10000721_3	VOG01069	36.2
IMGVR_reference	3300009502_____Ga0114951_10002009_28	VOG01069	36.1
IMGVR_reference	3300019745_____Ga0194002_1000006_36	VOG01069	34.9
IMGVR_reference	REF:Gammaproteobacteria_gi_15829254-1246015-1308207_56	VOG01069	34.9
IMGVR_reference	REF:Gammaproteobacteria_gi_424476145_9	VOG01069	34.9
IMGVR_reference	REF:Gammaproteobacteria_gi_429805527-271093-331489_48	VOG01069	34.9
IMGVR_reference	REF:Gammaproteobacteria_gi_430024572_9	VOG01069	34.9
IMGVR_reference	2061766007_____rumenHiSeq_NODE_3802630_len_33861_cov_4_317061_5	VOG01069	34.3
IMGVR_reference	3300006188_____Ga0097683_1000286_115	VOG01069	34.2
IMGVR_reference	REF:638276898_____638276187_84	VOG01069	33.9
IMGVR_reference	3300006793_____Ga0098055_1003081_19	VOG01069	33.5
IMGVR_reference	3300017963_____Ga0180437_10001745_13	VOG01069	33.5
IMGVR_reference	3300004168_____Ga0066426_1000015_7	VOG01069	33.4
IMGVR_reference	3300012041_____Ga0137430_1000062_6	VOG01069	33.3
IMGVR_reference	3300013208_____Ga0118343_100087_2	VOG01069	33.3
IMGVR_reference	3300018416_____Ga0181553_10007725_5	VOG01069	33.1
IMGVR_reference	3300002052_____SMTZ1_10000993_26	VOG01069	32.8
IMGVR_reference	3300001201_____BBAY86_10000618_24	VOG01069	32.6
IMGVR_reference	3300000839_____JGI994J12354_10000269_60	VOG01069	32.4
IMGVR_reference	3300010370_____Ga0129336_10000173_9	VOG01069	32.3
IMGVR_reference	3300000979_____BBAY78_10002399_12	VOG01069	32.3
IMGVR_reference	3300007986_____Ga0100380_10006861_14	VOG01069	32.2
IMGVR_reference	3300008255_____Ga0100403_1002514_10	VOG01069	32.2
IMGVR_reference	3300001687_____WOR8_10017421_2	VOG01069	32.2
IMGVR_reference	3300005511_____Ga0077121_10003039_5	VOG01069	32
IMGVR_reference	3300018080_____Ga0180433_10007190_12	VOG01069	31.9
IMGVR_reference	3300009693_____Ga0116141_10007643_6	VOG01069	31.9
IMGVR_reference	3300009985_____Ga0105036_100004_48	VOG01069	31.6
IMGVR_reference	3300005805_____Ga0079957_1010138_3	VOG01069	31.5
IMGVR_reference	3300015214_____Ga0172382_10016375_2	VOG01069	31.1
IMGVR_reference	3300009771_____Ga0116155_10000657_10	VOG01069	31.1
IMGVR_reference	3300005589_____Ga0070729_10001125_14	VOG01069	30.7
IMGVR_reference	3300000116_____DelMOSpr2010_c10000089_37	VOG01069	30.6
IMGVR_reference	3300011676_____Ga0120860_100065_62	VOG01069	30.5
IMGVR_reference	3300002175_____JGI20166J26741_11485963_2	VOG01069	30.5
IMGVR_reference	3300006851_____Ga0079225_10000641_4	VOG01069	30.4
IMGVR_reference	3300005527_____Ga0068876_10001657_6	VOG01069	30.2
IMGVR_reference	3300004216_____Ga0066480_100033_38	VOG01069	29.9
IMGVR_reference	3300006919_____Ga0070746_10000888_7	VOG01069	29.8
IMGVR_reference	3300000756_____JGI12421J11937_10000109_43	VOG01069	29.8
IMGVR_reference	3300006904_____Ga0075424_100002753_26	VOG01069	29.5
IMGVR_reference	3300009082_____Ga0105099_10000222_25	VOG01069	29.4
IMGVR_reference	3300002839_____JGIcombinedJ43158_10001851_6	VOG01069	29.4
IMGVR_reference	3300009159_____Ga0114978_10001397_13	VOG01069	29.2
IMGVR_reference	3300013126_____Ga0172367_10003677_14	VOG01069	29.1
IMGVR_reference	3300003757_____Ga0041910_1001021_35	VOG01069	28.8
IMGVR_reference	3300009165_____Ga0105102_10000353_1	VOG01069	28.7
Viral_RefSeq	NC_030948.1_42	VOG01069	145.7
Viral_RefSeq	NC_031261.1_3	VOG01069	29.2
Viral_RefSeq	NC_028747.1_3	VOG01069	29.3
Viral_RefSeq	NC_041876.1_3	VOG01069	38.3
Viral_RefSeq	NC_021302.1_2	VOG01069	29.2
Viral_RefSeq	NC_026605.1_2	VOG01069	29.2
Viral_RefSeq	NC_031247.1_3	VOG01069	41.3
Viral_RefSeq	NC_023692.1_3	VOG01069	29.2
Viral_RefSeq	NC_042002.1_3	VOG01069	41.5
Viral_RefSeq	NC_030907.1_2	VOG01069	32.9
Viral_RefSeq	NC_030935.1_2	VOG01069	29.3
Viral_RefSeq	NC_019526.1_112	VOG01069	102.5
Viral_RefSeq	NC_027399.1_112	VOG01069	102.8
Viral_RefSeq	NC_041936.1_155	VOG01069	199.1
Viral_RefSeq	NC_004735.1_69	VOG01069	114.5
Viral_RefSeq	NC_041917.1_272	VOG01069	122.9
Viral_RefSeq	NC_031903.1_95	VOG01069	149.6
Viral_RefSeq	NC_025447.1_4	VOG01069	120.9
Viral_RefSeq	NC_027364.1_535	VOG01069	120.9
Viral_RefSeq	NC_027340.1_176	VOG01069	155.2
Viral_RefSeq	NC_021536.1_90	VOG01069	151.6
Viral_RefSeq	NC_041881.1_112	VOG01069	130.4
Viral_RefSeq	NC_019401.1_271	VOG01069	119.9
Viral_RefSeq	NC_021530.1_97	VOG01069	148.9
Viral_RefSeq	NC_042116.1_265	VOG01069	123.7
Viral_RefSeq	NC_027130.1_104	VOG01069	148.8
Viral_RefSeq	NC_041878.1_271	VOG01069	113.2
Viral_RefSeq	NC_031242.1_98	VOG01069	147.9
Viral_RefSeq	NC_015285.1_96	VOG01069	142.1
Viral_RefSeq	NC_020486.1_96	VOG01069	147.9
Viral_RefSeq	NC_015286.1_103	VOG01069	148.6
Viral_RefSeq	NC_019521.1_79	VOG01069	148.4
Viral_RefSeq	NC_026924.1_95	VOG01069	147.6
Viral_RefSeq	NC_023584.1_100	VOG01069	148.8
Viral_RefSeq	NC_041997.1_92	VOG01069	132.6
Viral_RefSeq	NC_031935.1_111	VOG01069	145.2
Viral_RefSeq	NC_001884.1_60	VOG01069	102.5
Viral_RefSeq	NC_015283.1_124	VOG01069	145.6
Viral_RefSeq	NC_015281.1_106	VOG01069	155.6
Viral_RefSeq	NC_026923.1_87	VOG01069	158.5
Viral_RefSeq	NC_006884.2_114	VOG01069	150.6
Viral_RefSeq	NC_023568.1_244	VOG01069	189.1
Viral_RefSeq	NC_028829.1_281	VOG01069	189.1
Viral_RefSeq	NC_023719.1_1	VOG01069	37.9
Viral_RefSeq	NC_013085.1_110	VOG01069	145.3
Viral_RefSeq	NC_021071.1_188	VOG01069	153.1
Viral_RefSeq	NC_020859.1_110	VOG01069	147.1
Viral_RefSeq	NC_028663.1_115	VOG01069	152
Viral_RefSeq	NC_019444.1_97	VOG01069	150.6
Viral_RefSeq	NC_015282.1_114	VOG01069	143.8
Viral_RefSeq	NC_021529.2_228	VOG01069	187
Viral_RefSeq	NC_019443.1_109	VOG01069	143
Viral_RefSeq	NC_020875.1_86	VOG01069	155
Viral_RefSeq	NC_005083.2_354	VOG01069	183.6
Viral_RefSeq	NC_015289.1_104	VOG01069	142.1
Viral_RefSeq	NC_031944.1_103	VOG01069	150.5
Viral_RefSeq	NC_023587.1_99	VOG01069	141.9
Viral_RefSeq	NC_026927.1_115	VOG01069	150.6
Viral_RefSeq	NC_021072.1_178	VOG01069	145.5
Viral_RefSeq	NC_029119.1_35	VOG01069	220.7
Viral_RefSeq	NC_026926.1_109	VOG01069	141.9
Viral_RefSeq	NC_026928.1_104	VOG01069	141.9
Viral_RefSeq	NC_027132.1_102	VOG01069	141.9
Viral_RefSeq	NC_031900.1_110	VOG01069	141.9
Viral_RefSeq	NC_031922.1_94	VOG01069	147.3
Viral_RefSeq	NC_015290.1_106	VOG01069	149.2
Viral_RefSeq	NC_031927.1_133	VOG01069	157.7
Viral_RefSeq	NC_021559.1_18	VOG01069	109.1
Viral_RefSeq	NC_020855.1_101	VOG01069	147.5
Viral_RefSeq	NC_031906.1_136	VOG01069	146.5
Viral_RefSeq	NC_015279.1_91	VOG01069	145.2
Viral_RefSeq	NC_020851.1_155	VOG01069	144.6
Viral_RefSeq	NC_007581.1_175	VOG01069	59.6
Viral_RefSeq	NC_008296.2_105	VOG01069	140
Viral_RefSeq	NC_028955.1_99	VOG01069	149.6
Viral_RefSeq	NC_020837.1_197	VOG01069	146.6
Viral_RefSeq	NC_014663.1_177	VOG01069	239.7
Viral_RefSeq	NC_020159.1_6	VOG01069	44.5
Viral_RefSeq	NC_021335.1_7	VOG01069	43.6
Viral_RefSeq	NC_020083.1_53	VOG01069	127.3
Viral_RefSeq	NC_031047.1_30	VOG01069	264.1
Viral_RefSeq	NC_019909.1_176	VOG01069	263.3
Viral_RefSeq	NC_028820.1_164	VOG01069	263.3
Viral_RefSeq	NC_023688.1_209	VOG01069	262.8
Viral_RefSeq	NC_014636.1_10	VOG01069	260.7
Viral_RefSeq	NC_028881.1_166	VOG01069	257.2
Viral_RefSeq	NC_012741.1_172	VOG01069	256.6
Viral_RefSeq	NC_019500.1_245	VOG01069	256.4
Viral_RefSeq	NC_028847.1_168	VOG01069	256.4
Viral_RefSeq	NC_031928.1_169	VOG01069	256.4
Viral_RefSeq	NC_010105.1_177	VOG01069	256
Viral_RefSeq	NC_014260.1_174	VOG01069	254.9
Viral_RefSeq	NC_031934.1_166	VOG01069	254.9
Viral_RefSeq	NC_025449.1_161	VOG01069	254.8
Viral_RefSeq	NC_028448.1_58	VOG01069	254.8
Viral_RefSeq	NC_042129.1_109	VOG01069	254.8
Viral_RefSeq	NC_008515.1_161	VOG01069	254.8
Viral_RefSeq	NC_024125.2_167	VOG01069	254.8
Viral_RefSeq	NC_025448.1_162	VOG01069	254.8
Viral_RefSeq	NC_025419.1_159	VOG01069	254.7
Viral_RefSeq	NC_027353.1_165	VOG01069	254.7
Viral_RefSeq	NC_031011.1_264	VOG01069	254.7
Viral_RefSeq	NC_012638.1_161	VOG01069	254.7
Viral_RefSeq	NC_031030.1_161	VOG01069	254.7
Viral_RefSeq	NC_027404.1_158	VOG01069	254.7
Viral_RefSeq	NC_031085.1_166	VOG01069	254.7
Viral_RefSeq	NC_031103.1_167	VOG01069	254.7
Viral_RefSeq	NC_042039.1_64	VOG01069	254.7
Viral_RefSeq	NC_000866.4_160	VOG01069	254.7
Viral_RefSeq	NC_012635.1_165	VOG01069	254.7
Viral_RefSeq	NC_027979.1_165	VOG01069	254.7
Viral_RefSeq	NC_015457.1_160	VOG01069	254.7
Viral_RefSeq	NC_019503.1_161	VOG01069	254.7
Viral_RefSeq	NC_019505.1_164	VOG01069	254.7
Viral_RefSeq	NC_025829.1_170	VOG01069	254.7
Viral_RefSeq	NC_027983.1_161	VOG01069	254.7
Viral_RefSeq	NC_028780.1_93	VOG01069	254.7
Viral_RefSeq	NC_030953.1_68	VOG01069	254.7
Viral_RefSeq	NC_041919.1_85	VOG01069	254.7
Viral_RefSeq	NC_042078.1_19	VOG01069	254.7
Viral_RefSeq	NC_028927.1_267	VOG01069	254.7
Viral_RefSeq	NC_042130.1_136	VOG01069	254.7
Viral_RefSeq	NC_027349.1_163	VOG01069	254.7
Viral_RefSeq	NC_042077.1_162	VOG01069	254.6
Viral_RefSeq	NC_019399.1_163	VOG01069	254.6
Viral_RefSeq	NC_023561.1_181	VOG01069	253.2
Viral_RefSeq	NC_024124.2_99	VOG01069	253.1
Viral_RefSeq	NC_031090.1_155	VOG01069	253.1
Viral_RefSeq	NC_041920.1_193	VOG01069	253.1
Viral_RefSeq	NC_025437.1_173	VOG01069	253.1
Viral_RefSeq	NC_041990.1_210	VOG01069	253.1
Viral_RefSeq	NC_018855.1_7	VOG01069	253.1
Viral_RefSeq	NC_029091.1_124	VOG01069	253.1
Viral_RefSeq	NC_024794.1_168	VOG01069	253.1
Viral_RefSeq	NC_004928.1_175	VOG01069	253.1
Viral_RefSeq	NC_014662.1_167	VOG01069	253.1
Viral_RefSeq	NC_041863.1_74	VOG01069	253
Viral_RefSeq	NC_041864.1_175	VOG01069	253
Viral_RefSeq	NC_028940.1_186	VOG01069	251.4
Viral_RefSeq	NC_024121.1_173	VOG01069	250.7
Viral_RefSeq	NC_005260.1_219	VOG01069	250.6
Viral_RefSeq	NC_028686.1_152	VOG01069	250
Viral_RefSeq	NC_028683.1_192	VOG01069	250
Viral_RefSeq	NC_031095.1_34	VOG01069	248.7
Viral_RefSeq	NC_031087.1_173	VOG01069	248.7
Viral_RefSeq	NC_041996.1_170	VOG01069	248.5
Viral_RefSeq	NC_028857.1_191	VOG01069	245.9
Viral_RefSeq	NC_020416.1_152	VOG01069	245.8
Viral_RefSeq	NC_026607.2_151	VOG01069	245.8
Viral_RefSeq	NC_027344.1_216	VOG01069	245.8
Viral_RefSeq	NC_042044.1_152	VOG01069	245.8
Viral_RefSeq	NC_031065.1_149	VOG01069	245.7
Viral_RefSeq	NC_042067.1_189	VOG01069	245.6
Viral_RefSeq	NC_014595.1_180	VOG01069	245.2
Viral_RefSeq	NC_027331.1_184	VOG01069	244.2
Viral_RefSeq	NC_028957.1_174	VOG01069	243.9
Viral_RefSeq	NC_014792.1_178	VOG01069	243.9
Viral_RefSeq	NC_028925.1_180	VOG01069	243.9
Viral_RefSeq	NC_007023.1_216	VOG01069	243.2
Viral_RefSeq	NC_028894.1_182	VOG01069	243.1
Viral_RefSeq	NC_031020.1_159	VOG01069	242.1
Viral_RefSeq	NC_028762.1_152	VOG01069	240.4
Viral_RefSeq	NC_025414.1_211	VOG01069	240.2
Viral_RefSeq	NC_031057.1_209	VOG01069	240.2
Viral_RefSeq	NC_018087.3_180	VOG01069	240
Viral_RefSeq	NC_041980.1_207	VOG01069	237.7
Viral_RefSeq	NC_019398.1_202	VOG01069	237.5
Viral_RefSeq	NC_028755.1_207	VOG01069	237.5
Viral_RefSeq	NC_028750.1_209	VOG01069	237.2
Viral_RefSeq	NC_014036.1_205	VOG01069	237.1
Viral_RefSeq	NC_020080.1_203	VOG01069	237.1
Viral_RefSeq	NC_042138.1_207	VOG01069	237.1
Viral_RefSeq	NC_021344.2_203	VOG01069	236.5
Viral_RefSeq	NC_014661.1_175	VOG01069	236
Viral_RefSeq	NC_014467.1_204	VOG01069	234.9
Viral_RefSeq	NC_009821.1_147	VOG01069	230.7
Viral_RefSeq	NC_005066.1_150	VOG01069	230.4
Viral_RefSeq	NC_025425.1_151	VOG01069	230.4
Viral_RefSeq	NC_028773.1_89	VOG01069	229.5
Viral_RefSeq	NC_041981.1_208	VOG01069	228.7
Viral_RefSeq	NC_014660.1_175	VOG01069	227.5
Viral_RefSeq	NC_015250.1_169	VOG01069	227
Viral_RefSeq	NC_019538.1_314	VOG01069	224.6
Viral_RefSeq	NC_005135.1_155	VOG01069	224.3
Viral_RefSeq	NC_007022.1_155	VOG01069	224.3
Viral_RefSeq	NC_012740.1_156	VOG01069	223.6
Viral_RefSeq	NC_028945.1_94	VOG01069	222.7
Viral_RefSeq	NC_019543.1_141	VOG01069	222.1
Viral_RefSeq	NC_020879.1_146	VOG01069	222.1
Viral_RefSeq	NC_014635.1_109	VOG01069	222.1
Viral_RefSeq	NC_029000.1_149	VOG01069	222.1
Viral_RefSeq	NC_042019.1_9	VOG01069	222.1
Viral_RefSeq	NC_008208.1_145	VOG01069	221.9
Viral_RefSeq	NC_041917.1_271	VOG01069	220.7
Viral_RefSeq	NC_019401.1_270	VOG01069	219.9
Viral_RefSeq	NC_016562.1_4	VOG01069	217.5
Viral_RefSeq	NC_018861.1_56	VOG01069	217.5
Viral_RefSeq	NC_041896.1_1	VOG01069	217.5
Viral_RefSeq	NC_042112.1_169	VOG01069	217.5
Viral_RefSeq	NC_015251.1_87	VOG01069	216.3
Viral_RefSeq	NC_015464.1_55	VOG01069	214.6
Viral_RefSeq	NC_031909.1_113	VOG01069	214.6
Viral_RefSeq	NC_041878.1_270	VOG01069	212.9
Viral_RefSeq	NC_027204.1_85	VOG01069	212.8
Viral_RefSeq	NC_041929.1_78	VOG01069	212.8
Viral_RefSeq	NC_029013.1_270	VOG01069	207.4
Viral_RefSeq	NC_027204.1_84	VOG01069	184.7
Viral_RefSeq	NC_041929.1_77	VOG01069	184.7
Viral_RefSeq	NC_028945.1_93	VOG01069	183.4
Viral_RefSeq	NC_042116.1_264	VOG01069	175.2
Viral_RefSeq	NC_025422.1_185	VOG01069	162.3
Viral_RefSeq	NC_006820.1_89	VOG01069	153.5
Viral_RefSeq	NC_031235.1_105	VOG01069	150.4
Viral_RefSeq	NC_015288.1_93	VOG01069	148.5
Viral_RefSeq	NC_015287.1_128	VOG01069	144.6
Viral_RefSeq	NC_006883.2_130	VOG01069	142.4
Viral_RefSeq	NC_020484.1_78	VOG01069	140.7
Viral_RefSeq	NC_015569.1_35	VOG01069	136.9
Viral_RefSeq	NC_015284.1_103	VOG01069	136.2
Viral_RefSeq	NC_015280.1_102	VOG01069	135.5
Viral_RefSeq	NC_020845.1_9	VOG01069	134.5
Viral_RefSeq	NC_028676.1_61	VOG01069	134.4
Viral_RefSeq	NC_025429.1_112	VOG01069	131.3
Viral_RefSeq	NC_022343.1_144	VOG01069	130.9
Viral_RefSeq	NC_042047.1_124	VOG01069	128.9
Viral_RefSeq	NC_019925.1_144	VOG01069	128.4
Viral_RefSeq	NC_025452.1_114	VOG01069	128.4
Viral_RefSeq	NC_029042.1_75	VOG01069	128.2
Viral_RefSeq	NC_027119.1_3	VOG01069	126.3
Viral_RefSeq	NC_025446.1_132	VOG01069	126.3
Viral_RefSeq	NC_042061.1_119	VOG01069	126.3
Viral_RefSeq	NC_016073.1_156	VOG01069	126.3
Viral_RefSeq	NC_015296.1_157	VOG01069	126.2
Viral_RefSeq	NC_022768.1_48	VOG01069	126.2
Viral_RefSeq	NC_022772.1_49	VOG01069	126.2
Viral_RefSeq	NC_023856.1_163	VOG01069	126.2
Viral_RefSeq	NC_013693.1_160	VOG01069	125.9
Viral_RefSeq	NC_031045.1_196	VOG01069	125.8
Viral_RefSeq	NC_024122.1_140	VOG01069	125.8
Viral_RefSeq	NC_031128.1_103	VOG01069	125.8
Viral_RefSeq	NC_016570.1_155	VOG01069	125.8
Viral_RefSeq	NC_019530.1_158	VOG01069	125.8
Viral_RefSeq	NC_019910.1_13	VOG01069	125.4
Viral_RefSeq	NC_014663.1_176	VOG01069	120.3
Viral_RefSeq	NC_019452.1_152	VOG01069	117.9
Viral_RefSeq	NC_023724.1_69	VOG01069	98.5
Viral_RefSeq	NC_028947.1_73	VOG01069	98.5
Viral_RefSeq	NC_021299.1_96	VOG01069	96.9
Viral_RefSeq	NC_027996.1_1	VOG01069	96.9
Viral_RefSeq	NC_027997.1_1	VOG01069	96.9
Viral_RefSeq	NC_041970.1_95	VOG01069	96.3
Viral_RefSeq	NC_018087.3_179	VOG01069	95.4
Viral_RefSeq	NC_028978.1_83	VOG01069	95.3
Viral_RefSeq	NC_042332.1_81	VOG01069	93.7
Viral_RefSeq	NC_028832.1_77	VOG01069	91.3
Viral_RefSeq	NC_014458.1_80	VOG01069	91
Viral_RefSeq	NC_014459.2_83	VOG01069	88.8
Viral_RefSeq	NC_023498.1_87	VOG01069	88.2
Viral_RefSeq	NC_031035.1_72	VOG01069	86.6
Viral_RefSeq	NC_024366.1_73	VOG01069	86.1
Viral_RefSeq	NC_042031.1_84	VOG01069	85.4
Viral_RefSeq	NC_023747.1_82	VOG01069	82.9
Viral_RefSeq	NC_031253.1_122	VOG01069	81.1
Viral_RefSeq	NC_042013.1_113	VOG01069	80.8
Viral_RefSeq	NC_021306.2_112	VOG01069	75.5
Viral_RefSeq	NC_011055.1_109	VOG01069	74.7
Viral_RefSeq	NC_019507.1_130	VOG01069	74.5
Viral_RefSeq	NC_013697.1_46	VOG01069	68.6
Viral_RefSeq	NC_029048.2_11	VOG01069	60.9
Viral_RefSeq	NC_028777.1_28	VOG01069	58.3
Viral_RefSeq	NC_022767.1_29	VOG01069	58.2
Viral_RefSeq	NC_028856.1_28	VOG01069	56.6
Viral_RefSeq	NC_022774.1_30	VOG01069	56.5
Viral_RefSeq	NC_021068.1_10	VOG01069	42.5
Viral_RefSeq	NC_013697.1_47	VOG01069	41.8
Viral_RefSeq	NC_042013.1_114	VOG01069	40
Viral_RefSeq	NC_021321.1_8	VOG01069	38.6
Viral_RefSeq	NC_003324.1_35	VOG01069	38.4
Viral_RefSeq	NC_003345.1_107	VOG01069	38.3
Viral_RefSeq	NC_004927.1_105	VOG01069	38.3
Viral_RefSeq	NC_021320.1_6	VOG01069	37.6
Viral_RefSeq	NC_012743.2_45	VOG01069	37
Viral_RefSeq	NC_019917.1_45	VOG01069	36.9
Viral_RefSeq	NC_016767.1_3	VOG01069	36.3
Viral_RefSeq	NC_018452.1_42	VOG01069	35.9
Viral_RefSeq	NC_005262.3_45	VOG01069	35.4
Viral_RefSeq	NC_028685.1_52	VOG01069	35.1
Viral_RefSeq	NC_028660.1_1	VOG01069	35.1
Viral_RefSeq	NC_000902.1_54	VOG01069	34.9
Viral_RefSeq	NC_000924.1_58	VOG01069	34.9
Viral_RefSeq	NC_008464.1_13	VOG01069	34.9
Viral_RefSeq	NC_018846.1_47	VOG01069	34.9
Viral_RefSeq	NC_027984.1_54	VOG01069	34.9
Viral_RefSeq	NC_028449.1_59	VOG01069	34.9
Viral_RefSeq	NC_028656.1_60	VOG01069	34.9
Viral_RefSeq	NC_029120.1_47	VOG01069	34.9
Viral_RefSeq	NC_041935.1_64	VOG01069	34.9
Viral_RefSeq	NC_019442.1_49	VOG01069	34.9
Viral_RefSeq	NC_010237.1_60	VOG01069	34.9
Viral_RefSeq	NC_025434.1_46	VOG01069	34.5
Viral_RefSeq	NC_006552.1_42	VOG01069	34.5
Viral_RefSeq	NC_004913.3_89	VOG01069	33.9
Viral_RefSeq	NC_004914.3_93	VOG01069	33.9
Viral_RefSeq	NC_042013.1_745	VOG01069	33.7
Viral_RefSeq	NC_021776.1_4	VOG01069	33.2
Viral_RefSeq	NC_022057.1_4	VOG01069	31.5
Viral_RefSeq	NC_008201.1_2	VOG01069	30.9
Viral_RefSeq	NC_028898.1_2	VOG01069	30.8
Viral_RefSeq	NC_041925.1_73	VOG01069	30.5
Viral_RefSeq	NC_023007.1_235	VOG01069	30.2
Viral_RefSeq	NC_018454.1_32	VOG01069	30.2
Viral_RefSeq	NC_022325.1_5	VOG01069	29.6
Viral_RefSeq	NC_029073.1_13	VOG01069	29.2
Viral_RefSeq	NC_015285.1_51	VOG01069	28.9
Viral_RefSeq	NC_028749.1_18	VOG01069	28.9
Viral_RefSeq	NC_019444.1_51	VOG01069	28.6
Viral_RefSeq	NC_021530.1_51	VOG01069	28.6
Viral_RefSeq	NC_019420.1_2	VOG01069	28.5
Viral_RefSeq	NC_026924.1_48	VOG01069	28.1
Viral_RefSeq	NC_027130.1_53	VOG01069	27.9
Viral_RefSeq	NC_031087.1_121	VOG01069	27.9
Viral_RefSeq	NC_028686.1_104	VOG01069	27.6
Viral_RefSeq	NC_031095.1_57	VOG01069	27.6
Viral_RefSeq	NC_023584.1_51	VOG01069	27.4
Viral_RefSeq	NC_031242.1_52	VOG01069	27.1
Viral_RefSeq	NC_031908.1_38	VOG01069	27
Viral_RefSeq	NC_023561.1_124	VOG01069	26.7
Viral_RefSeq	NC_020486.1_41	VOG01069	26.6
Viral_RefSeq	NC_014662.1_127	VOG01069	25.9
Viral_RefSeq	NC_031065.1_109	VOG01069	24.9
Viral_RefSeq	NC_031903.1_44	VOG01069	24.9
Viral_RefSeq	NC_041919.1_125	VOG01069	24.7
Viral_RefSeq	NC_020479.1_9	VOG01069	24.6
Viral_RefSeq	NC_020478.1_9	VOG01069	24.4
Viral_RefSeq	NC_031048.1_38	VOG01069	24.2
Viral_RefSeq	NC_010353.1_33	VOG01069	24.2
Viral_RefSeq	NC_019909.1_126	VOG01069	24.2
Viral_RefSeq	NC_022776.1_12	VOG01069	24.1
Viral_RefSeq	NC_028940.1_129	VOG01069	24.1
Viral_RefSeq	NC_027344.1_176	VOG01069	23.9
Viral_RefSeq	NC_042044.1_109	VOG01069	23.9
Viral_RefSeq	NC_041996.1_120	VOG01069	23.8
Viral_RefSeq	NC_007019.1_33	VOG01069	23.8
Viral_RefSeq	NC_031030.1_120	VOG01069	23.8
Viral_RefSeq	NC_019399.1_122	VOG01069	23.7
Viral_RefSeq	NC_028820.1_122	VOG01069	23.6
Viral_RefSeq	NC_025449.1_120	VOG01069	23.5
Viral_RefSeq	NC_028925.1_122	VOG01069	23.4
Viral_RefSeq	NC_003315.1_18	VOG01069	23.3
Viral_RefSeq	NC_025448.1_123	VOG01069	23.3
Viral_RefSeq	NC_027368.1_26	VOG01069	23.2
Viral_RefSeq	NC_018285.1_23	VOG01069	23
Viral_RefSeq	NC_001697.1_22	VOG01069	22.9
Viral_RefSeq	NC_021536.1_38	VOG01069	22.8
Viral_RefSeq	NC_008296.2_64	VOG01069	22.7
Viral_RefSeq	NC_027331.1_131	VOG01069	22.7
mReC	3300009149_____Ga0114918_10000081_70	PF03237	36.2
mReC	3300002053_____SMTZ23_10000005_323	PF03237	34.6
mReC	3300002966_____JGI24721J44947_10000932_16	PF03237	31.9
mReC	3300005915_____Ga0075122_10000014_99	PF03237	36.7
mReC	3300005910_____Ga0075113_1000011_202	PF03237	36.3
mReC	3300001782_____WOR52_10000459_51	PF03237	34.6
mReC	3300009502_____Ga0114951_10000145_146	PF03237	33.3
mReC	3300001687_____WOR8_10000361_13	PF03237	31.2
mReC	3300017989_____Ga0180432_10000070_181	PF03237	29.4
mReC	3300017987_____Ga0180431_10000031_36	PF03237	29.3
mReC	3300017989_____Ga0180432_10000164_35	PF03237	29.3
mReC	3300017987_____Ga0180431_10001246_2	PF03237	25.2
mReC	3300002173_____JGI24709J26583_10000474_2	PF03237	23.1
mReC	3300015214_____Ga0172382_10002491_22	PF03237	22.9
mReC	3300005935_____Ga0075125_10000139_3	PF03237	22.2
mReC	3300009786_____Ga0114999_10000399_40	PF03237	21.2
mReC	3300002053_____SMTZ23_10000109_43	PF03237	20.6
IMGVR_reference	REF:Gammaproteobacteria_gi_529218781-2778116-2813176_32	PF03237	217
IMGVR_reference	REF:Gammaproteobacteria_gi_488652559-3501103-3534660_18	PF03237	216.5
IMGVR_reference	REF:Gammaproteobacteria_gi_486342035-14-26585_17	PF03237	216.5
IMGVR_reference	3300005920_____Ga0070725_10001520_12	PF03237	214.7
IMGVR_reference	3300006182_____Ga0075033_1001086_8	PF03237	206.3
IMGVR_reference	REF:2757320832_____2757368719_4	PF03237	205.7
IMGVR_reference	REF:Gammaproteobacteria_gi_493873031_32	PF03237	205.5
IMGVR_reference	REF:2706796415_____2706858692_21	PF03237	205.5
IMGVR_reference	REF:Gammaproteobacteria_gi_555275070-28675-58237_26	PF03237	193.5
IMGVR_reference	3300013205_____Ga0118574_100140_21	PF03237	191.8
IMGVR_reference	REF:Gammaproteobacteria_gi_545250371-2005021-2037157_15	PF03237	190.5
IMGVR_reference	REF:Gammaproteobacteria_gi_545234568-0-21153_17	PF03237	190.5
IMGVR_reference	REF:Gammaproteobacteria_gi_487613461-14147-45687_27	PF03237	190.4
IMGVR_reference	REF:Gammaproteobacteria_gi_476381505-3513263-3545083_26	PF03237	190.4
IMGVR_reference	REF:Gammaproteobacteria_gi_476381580-880826-913606_28	PF03237	190.4
IMGVR_reference	REF:Gammaproteobacteria_gi_425214523-69685-89718_14	PF03237	190.4
IMGVR_reference	3300012115_____Ga0136592_1000413_2	PF03237	186.7
IMGVR_reference	REF:Gammaproteobacteria_gi_194442203-4231893-4262598_13	PF03237	183.7
IMGVR_reference	REF:638275539_____638277858_18	PF03237	182.1
IMGVR_reference	REF:Gammaproteobacteria_gi_433042889_17	PF03237	161
IMGVR_reference	7000000309_____SRS075410_LANL_scaffold_23434_15	PF03237	155.7
IMGVR_reference	REF:650627083_____650627039_179	PF03237	152.9
IMGVR_reference	3300004154_____Ga0066603_10000354_44	PF03237	150
IMGVR_reference	3300000839_____JGI994J12354_10000884_26	PF03237	149.3
IMGVR_reference	3300006790_____Ga0098074_1000418_21	PF03237	148.4
IMGVR_reference	3300009011_____Ga0105251_10001089_18	PF03237	142.8
IMGVR_reference	3300006051_____Ga0075364_10000538_1	PF03237	141.7
IMGVR_reference	3300001130_____JGI1221J13441_10000406_22	PF03237	136.3
IMGVR_reference	3300005512_____Ga0074648_1003617_4	PF03237	132.3
IMGVR_reference	3300009149_____Ga0114918_10000451_38	PF03237	131.3
IMGVR_reference	3300005525_____Ga0068877_10000801_6	PF03237	124.4
IMGVR_reference	3300002037_____BIB12012_10000835_23	PF03237	124.1
IMGVR_reference	3300000353_____ElkS_mat_MD6ADRAFT_1001511_10	PF03237	123.3
IMGVR_reference	2162886007_____SwRhRL2b_contig_2856895_1	PF03237	121.9
IMGVR_reference	3300006928_____Ga0098041_1000662_9	PF03237	121.5
IMGVR_reference	3300010148_____Ga0098043_1000147_18	PF03237	119.2
IMGVR_reference	3300014776_____Ga0134555_1000783_11	PF03237	116
IMGVR_reference	REF:2546826681_____2546831041_62	PF03237	111.8
IMGVR_reference	3300011871_____Ga0121021_100612_2	PF03237	107.8
IMGVR_reference	3300013630_____Ga0121618_10174_6	PF03237	107.8
IMGVR_reference	3300011013_____Ga0114934_10005735_2	PF03237	104.6
IMGVR_reference	2029527006_____ACOFG988_contig00012_61	PF03237	104.6
IMGVR_reference	3300007231_____Ga0075469_10003698_9	PF03237	104.3
IMGVR_reference	3300002231_____KVRMV2_100019751_1	PF03237	103.7
IMGVR_reference	3300011582_____Ga0121135_100094_10	PF03237	102.9
IMGVR_reference	3300006919_____Ga0070746_10002012_10	PF03237	102.5
IMGVR_reference	3300017967_____Ga0181590_10000741_20	PF03237	100
IMGVR_reference	3300000525_____JGI1221J11331_1000971_3	PF03237	99
IMGVR_reference	3300005592_____Ga0066838_10002498_3	PF03237	98.7
IMGVR_reference	3300003792_____Ga0055540_1004010_7	PF03237	97.5
IMGVR_reference	3300006929_____Ga0098036_1000150_13	PF03237	94.9
IMGVR_reference	REF:2609459784_____2609493926_164	PF03237	94.3
IMGVR_reference	3300011226_____Ga0122842_100082_39	PF03237	93.8
IMGVR_reference	REF:Gammaproteobacteria_gi_319896422-419146-452969_30	PF03237	92.3
IMGVR_reference	3300006754_____Ga0098044_1001015_10	PF03237	92.1
IMGVR_reference	3300003172_____JGI25825J46366_100097_14	PF03237	91.9
IMGVR_reference	REF:Gammaproteobacteria_gi_452704132-327109-372859_36	PF03237	91.2
IMGVR_reference	3300012115_____Ga0136592_1000566_7	PF03237	90.6
IMGVR_reference	REF:Gammaproteobacteria_gi_419355043_7	PF03237	89.7
IMGVR_reference	3300006988_____Ga0098064_100003_25	PF03237	89.6
IMGVR_reference	3300006101_____Ga0007810_1000110_4	PF03237	88.3
IMGVR_reference	3300012533_____Ga0138256_10009280_24	PF03237	88.1
IMGVR_reference	3300021437_____Ga0213917_1000102_20	PF03237	87.3
IMGVR_reference	3300001450_____JGI24006J15134_10005253_5	PF03237	87
IMGVR_reference	3300019459_____Ga0181562_10000441_16	PF03237	86.8
IMGVR_reference	3300010368_____Ga0129324_10003229_3	PF03237	86.7
IMGVR_reference	3300017697_____Ga0180120_10001891_5	PF03237	86.7
IMGVR_reference	3300021373_____Ga0213865_10000002_125	PF03237	85.9
IMGVR_reference	3300010401_____Ga0134121_10000837_16	PF03237	85.9
IMGVR_reference	3300009158_____Ga0114977_10001203_3	PF03237	85.6
IMGVR_reference	3300005521_____Ga0066862_10000623_9	PF03237	85.1
IMGVR_reference	7000000036_____SRS049164_WUGC_scaffold_46965_9	PF03237	85
IMGVR_reference	3300006802_____Ga0070749_10000325_2	PF03237	84.6
IMGVR_reference	3300008253_____Ga0105349_10005112_3	PF03237	84.4
IMGVR_reference	3300017962_____Ga0181581_10001990_12	PF03237	84.2
IMGVR_reference	3300018424_____Ga0181591_10000893_24	PF03237	83.9
IMGVR_reference	3300007231_____Ga0075469_10000901_10	PF03237	83.9
IMGVR_reference	3300006752_____Ga0098048_1000022_39	PF03237	83.6
IMGVR_reference	3300000385_____PR_CR_10_Liq_1_inCRDRAFT_1000753_8	PF03237	83.4
IMGVR_reference	3300009165_____Ga0105102_10000698_7	PF03237	83.4
IMGVR_reference	3300005611_____Ga0074647_1000024_117	PF03237	82.6
IMGVR_reference	3300014552_____Ga0134450_100357_42	PF03237	81.4
IMGVR_reference	3300005512_____Ga0074648_1001301_15	PF03237	81.2
IMGVR_reference	3300010296_____Ga0129348_1000039_39	PF03237	81.2
IMGVR_reference	3300018428_____Ga0181568_10008239_5	PF03237	81
IMGVR_reference	3300000439_____TBL_comb48_EPIDRAFT_1001607_9	PF03237	80.4
IMGVR_reference	3300009436_____Ga0115008_10006027_11	PF03237	79.1
IMGVR_reference	3300007298_____Ga0104838_100828_11	PF03237	79
IMGVR_reference	3300000115_____DelMOSum2011_c10000632_22	PF03237	79
IMGVR_reference	3300000032_____Draft_c0027743_24	PF03237	78.9
IMGVR_reference	3300017971_____Ga0180438_10001872_14	PF03237	78.8
IMGVR_reference	3300002091_____JGI24028J26656_1000395_7	PF03237	78.6
IMGVR_reference	3300010155_____Ga0098047_10002519_5	PF03237	77.9
IMGVR_reference	3300003580_____JGI26260J51721_1000748_14	PF03237	77.6
IMGVR_reference	3300018424_____Ga0181591_10010166_5	PF03237	77.6
IMGVR_reference	3300006737_____Ga0098037_1000069_8	PF03237	77.4
IMGVR_reference	2236876025_____CowRDRAFT01_c0002206_2	PF03237	77.1
IMGVR_reference	7000000367_____C3278074_11	PF03237	76.7
IMGVR_reference	3300013181_____Ga0116836_1000001_8	PF03237	76.5
IMGVR_reference	3300012983_____Ga0123349_10000445_15	PF03237	76.4
IMGVR_reference	3300010158_____Ga0114960_10000488_52	PF03237	76
IMGVR_reference	3300020313_____Ga0211485_1000423_14	PF03237	76
IMGVR_reference	3300002097_____C687J26620_1001304_3	PF03237	74.6
IMGVR_reference	3300009705_____Ga0115000_10003270_9	PF03237	74.5
IMGVR_reference	3300009000_____Ga0102960_1002473_7	PF03237	74.5
IMGVR_reference	3300006121_____Ga0007824_1000050_22	PF03237	74.1
IMGVR_reference	2065487000_____bke_il_velvet_contig_7411_3	PF03237	73.8
IMGVR_reference	3300018423_____Ga0181593_10002571_2	PF03237	73.6
IMGVR_reference	3300012919_____Ga0160422_10000907_10	PF03237	73.6
IMGVR_reference	3300020365_____Ga0211506_1000608_9	PF03237	72.6
IMGVR_reference	3300005430_____Ga0066849_10002009_7	PF03237	72.5
IMGVR_reference	3300018049_____Ga0181572_10001404_2	PF03237	72.5
IMGVR_reference	3300003593_____JGI26259J51720_1000984_6	PF03237	72.4
IMGVR_reference	3300003911_____JGI25405J52794_10000015_22	PF03237	72.3
IMGVR_reference	3300006111_____Ga0007848_1000200_21	PF03237	72.2
IMGVR_reference	3300017964_____Ga0181589_10001452_2	PF03237	72
IMGVR_reference	3300005527_____Ga0068876_10008677_4	PF03237	71.9
IMGVR_reference	3300001589_____JGI24005J15628_10000966_10	PF03237	71.7
IMGVR_reference	3300012006_____Ga0119955_1000196_45	PF03237	71.4
IMGVR_reference	3300001589_____JGI24005J15628_10004851_2	PF03237	71
IMGVR_reference	3300022072_____Ga0196889_1000541_10	PF03237	70.6
IMGVR_reference	3300006028_____Ga0070717_10000077_12	PF03237	70.2
IMGVR_reference	3300012232_____Ga0137435_1000201_11	PF03237	69.9
IMGVR_reference	3300014958_____Ga0134421_1000844_14	PF03237	69.4
IMGVR_reference	3300018065_____Ga0180430_10003870_3	PF03237	69.1
IMGVR_reference	3300010370_____Ga0129336_10003091_14	PF03237	68.9
IMGVR_reference	3300009071_____Ga0115566_10001003_20	PF03237	68.8
IMGVR_reference	3300004097_____Ga0055584_100010898_8	PF03237	68.3
IMGVR_reference	3300020445_____Ga0211564_10005849_4	PF03237	68.1
IMGVR_reference	3300006919_____Ga0070746_10004100_12	PF03237	67.9
IMGVR_reference	3300006947_____Ga0075444_10003119_10	PF03237	67.5
IMGVR_reference	3300001282_____B570J14230_10000642_13	PF03237	67.4
IMGVR_reference	3300009512_____Ga0115003_10001377_14	PF03237	67.4
IMGVR_reference	3300022067_____Ga0196895_1000069_6	PF03237	66.9
IMGVR_reference	3300004694_____Ga0065170_1000002_39	PF03237	66.8
IMGVR_reference	3300008217_____Ga0114899_1003810_2	PF03237	66.7
IMGVR_reference	3300027121_____Ga0255074_1000180_8	PF03237	66.6
IMGVR_reference	3300008220_____Ga0114910_1003284_2	PF03237	66.6
IMGVR_reference	3300006749_____Ga0098042_1000344_18	PF03237	66.5
IMGVR_reference	3300008219_____Ga0114905_1001090_10	PF03237	66.4
IMGVR_reference	3300009508_____Ga0115567_10006102_15	PF03237	66.2
IMGVR_reference	3300010370_____Ga0129336_10005804_9	PF03237	66.1
IMGVR_reference	3300009505_____Ga0115564_10010732_8	PF03237	65.8
IMGVR_reference	3300006752_____Ga0098048_1000141_25	PF03237	65.3
IMGVR_reference	3300018420_____Ga0181563_10000170_13	PF03237	64.7
IMGVR_reference	3300001352_____JGI20157J14317_10001247_11	PF03237	64.7
IMGVR_reference	3300006071_____Ga0007876_1001017_16	PF03237	64.6
IMGVR_reference	3300006868_____Ga0075481_10003912_5	PF03237	64.5
IMGVR_reference	3300006870_____Ga0075479_10001249_5	PF03237	64.5
IMGVR_reference	3300009086_____Ga0102812_10000573_13	PF03237	64.2
IMGVR_reference	3300001282_____B570J14230_10001585_3	PF03237	63.6
IMGVR_reference	3300018418_____Ga0181567_10009785_10	PF03237	63.4
IMGVR_reference	3300009079_____Ga0102814_10000941_27	PF03237	63.3
IMGVR_reference	3300008136_____Ga0113979_100396_18	PF03237	63
IMGVR_reference	3300008001_____Ga0100389_1001416_20	PF03237	63
IMGVR_reference	3300008093_____Ga0100393_10003431_14	PF03237	63
IMGVR_reference	7000000489_____SRS020349_Baylor_scaffold_157_34	PF03237	62.7
IMGVR_reference	3300000203_____TB18AUG2009E_c000622_7	PF03237	62.7
IMGVR_reference	3300012920_____Ga0160423_10004990_17	PF03237	62.5
IMGVR_reference	3300003393_____JGI25909J50240_1000593_8	PF03237	62.2
IMGVR_reference	3300014059_____Ga0119868_1001490_2	PF03237	62.2
IMGVR_reference	3300006802_____Ga0070749_10011311_5	PF03237	62
IMGVR_reference	3300002091_____JGI24028J26656_1000124_34	PF03237	61.9
IMGVR_reference	3300007236_____Ga0075463_10000741_10	PF03237	61.7
IMGVR_reference	3300013158_____Ga0118511_100075_12	PF03237	61
IMGVR_reference	3300018421_____Ga0181592_10001222_2	PF03237	61
IMGVR_reference	3300005613_____Ga0074649_1001790_17	PF03237	60.9
IMGVR_reference	3300002835_____B570J40625_100009910_23	PF03237	60.5
IMGVR_reference	3300002242_____KVWGV2_10654426_1	PF03237	60
IMGVR_reference	3300002641_____loc_102174187_8	PF03237	59.9
IMGVR_reference	3300005915_____Ga0075122_10001921_3	PF03237	59.9
IMGVR_reference	3300006874_____Ga0075475_10004804_4	PF03237	59.4
IMGVR_reference	3300005918_____Ga0075116_10000430_12	PF03237	59.4
IMGVR_reference	3300015262_____Ga0182007_10000201_41	PF03237	59.2
IMGVR_reference	3300007234_____Ga0075460_10004803_5	PF03237	59.1
IMGVR_reference	3300006476_____Ga0100233_100508_3	PF03237	58.9
IMGVR_reference	3300006164_____Ga0075441_10004160_10	PF03237	58.9
IMGVR_reference	3300017964_____Ga0181589_10014130_11	PF03237	58.8
IMGVR_reference	3300009154_____Ga0114963_10002404_19	PF03237	58.7
IMGVR_reference	3300003908_____JGI26085J52751_1000309_2	PF03237	58.7
IMGVR_reference	3300007653_____Ga0102868_1000032_8	PF03237	58.6
IMGVR_reference	3300007809_____Ga0114256_10006_34	PF03237	58.5
IMGVR_reference	3300007941_____Ga0114258_10017_17	PF03237	58.5
IMGVR_reference	3300013098_____Ga0164320_10000037_16	PF03237	58.5
IMGVR_reference	3300018417_____Ga0181558_10005035_15	PF03237	58.2
IMGVR_reference	3300007542_____Ga0099846_1001573_2	PF03237	58.2
IMGVR_reference	3300006810_____Ga0070754_10000419_49	PF03237	58.2
IMGVR_reference	3300010334_____Ga0136644_10000006_15	PF03237	58.1
IMGVR_reference	3300001362_____B570J14554_10000335_7	PF03237	58
IMGVR_reference	3300018036_____Ga0181600_10011719_6	PF03237	57.9
IMGVR_reference	3300010354_____Ga0129333_10000071_29	PF03237	57.8
IMGVR_reference	3300020349_____Ga0211511_1000042_12	PF03237	57.8
IMGVR_reference	7000000006_____SRS054956_LANL_scaffold_45757_4	PF03237	57.7
IMGVR_reference	3300005933_____Ga0075118_10001516_15	PF03237	57.5
IMGVR_reference	3300007276_____Ga0070747_1000592_10	PF03237	57.4
IMGVR_reference	3300000101_____DelMOSum2010_c10000086_55	PF03237	57.3
IMGVR_reference	3300009169_____Ga0105097_10000387_24	PF03237	57.2
IMGVR_reference	3300007631_____Ga0102939_1000217_16	PF03237	57.2
IMGVR_reference	3300009183_____Ga0114974_10005763_9	PF03237	57.2
IMGVR_reference	3300012954_____Ga0163111_10000780_8	PF03237	57.1
IMGVR_reference	3300002835_____B570J40625_100018867_16	PF03237	57.1
IMGVR_reference	3300003412_____JGI25912J50252_10000648_9	PF03237	57.1
IMGVR_reference	3300018049_____Ga0181572_10003663_1	PF03237	57
IMGVR_reference	3300001450_____JGI24006J15134_10007856_3	PF03237	56.9
IMGVR_reference	3300027396_____Ga0255146_1000148_9	PF03237	56.9
IMGVR_reference	3300002092_____JGI24218J26658_1000384_22	PF03237	56.6
IMGVR_reference	3300005669_____Ga0074418_100216_14	PF03237	56.2
IMGVR_reference	3300009678_____Ga0105252_10002606_8	PF03237	56.1
IMGVR_reference	3300017964_____Ga0181589_10003014_17	PF03237	55.9
IMGVR_reference	3300007963_____Ga0110931_1000233_7	PF03237	55.5
IMGVR_reference	3300005581_____Ga0049081_10000238_8	PF03237	55.5
IMGVR_reference	3300007647_____Ga0102855_1000262_12	PF03237	55.5
IMGVR_reference	3300007965_____Ga0100401_1001302_21	PF03237	55.3
IMGVR_reference	3300002098_____JGI24219J26650_1000704_6	PF03237	55.3
IMGVR_reference	3300002307_____JGI24890J29729_1000720_11	PF03237	55.3
IMGVR_reference	REF:Gammaproteobacteria_gi_490007856-155986-200838_44	PF03237	55.2
IMGVR_reference	3300009442_____Ga0115563_1012197_4	PF03237	55.1
IMGVR_reference	3300017951_____Ga0181577_10006469_2	PF03237	54.9
IMGVR_reference	3300001720_____JGI24513J20088_1000303_5	PF03237	54.9
IMGVR_reference	3300006802_____Ga0070749_10004619_6	PF03237	54.8
IMGVR_reference	2049941000_____900MB_Assembly_NODE_542299_len_41412_cov_13_230368_32	PF03237	54.7
IMGVR_reference	3300002123_____C687J26634_10000123_16	PF03237	54.7
IMGVR_reference	3300006928_____Ga0098041_1000090_19	PF03237	54.1
IMGVR_reference	3300006127_____Ga0007805_1000631_2	PF03237	54.1
IMGVR_reference	3300000439_____TBL_comb48_EPIDRAFT_1003392_6	PF03237	54.1
IMGVR_reference	3300026506_____Ga0228604_1000007_29	PF03237	53.9
IMGVR_reference	3300001605_____Draft_10002132_28	PF03237	53.8
IMGVR_reference	3300002483_____JGI25132J35274_1000744_12	PF03237	53.7
IMGVR_reference	3300006127_____Ga0007805_1000001_103	PF03237	53.7
IMGVR_reference	3300014204_____Ga0172381_10000283_47	PF03237	53.7
IMGVR_reference	3300007541_____Ga0099848_1003807_7	PF03237	53.6
IMGVR_reference	3300009181_____Ga0114969_10006314_11	PF03237	53.4
IMGVR_reference	3300006414_____Ga0099957_1047067_8	PF03237	53.3
IMGVR_reference	3300009182_____Ga0114959_10000571_29	PF03237	53.3
IMGVR_reference	3300006920_____Ga0070748_1001594_12	PF03237	53.3
IMGVR_reference	3300000439_____TBL_comb48_EPIDRAFT_1002269_12	PF03237	53
IMGVR_reference	3300003617_____JGI26082J51739_10000374_22	PF03237	53
IMGVR_reference	3300001130_____JGI1221J13441_10001394_6	PF03237	52.9
IMGVR_reference	3300017969_____Ga0181585_10008267_9	PF03237	52.8
IMGVR_reference	3300001523_____JGI1221J15618_1138289_6	PF03237	52.8
IMGVR_reference	3300012936_____Ga0163109_10001629_1	PF03237	52.7
IMGVR_reference	3300010158_____Ga0114960_10001739_1	PF03237	52.5
IMGVR_reference	3300009052_____Ga0102886_1003824_4	PF03237	52.5
IMGVR_reference	3300009432_____Ga0115005_10008333_8	PF03237	52.3
IMGVR_reference	REF:2706796036_____2706858274_2	PF03237	52
IMGVR_reference	3300007791_____Ga0105806_1002026_3	PF03237	52
IMGVR_reference	3300009472_____Ga0115554_1009641_10	PF03237	52
IMGVR_reference	3300006750_____Ga0098058_1000284_17	PF03237	51.7
IMGVR_reference	3300007538_____Ga0099851_1003138_3	PF03237	51.6
IMGVR_reference	3300008565_____Ga0111061_1000768_9	PF03237	51.6
IMGVR_reference	3300006121_____Ga0007824_1000169_12	PF03237	51.3
IMGVR_reference	3300012029_____Ga0136572_1000035_17	PF03237	51.1
IMGVR_reference	3300012145_____Ga0136566_1000030_17	PF03237	51.1
IMGVR_reference	3300008996_____Ga0102831_1000001_21	PF03237	51.1
IMGVR_reference	3300011013_____Ga0114934_10004356_9	PF03237	51.1
IMGVR_reference	3300006916_____Ga0070750_10000851_18	PF03237	51
IMGVR_reference	3300006165_____Ga0075443_10000787_1	PF03237	51
IMGVR_reference	3300013093_____Ga0164296_1011683_2	PF03237	50.7
IMGVR_reference	3300002231_____KVRMV2_100026029_84	PF03237	50.6
IMGVR_reference	3300010155_____Ga0098047_10000580_7	PF03237	50.6
IMGVR_reference	3300010151_____Ga0098061_1000594_10	PF03237	50.3
IMGVR_reference	3300017964_____Ga0181589_10003083_2	PF03237	50.1
IMGVR_reference	3300008018_____Ga0100382_1000029_108	PF03237	50.1
IMGVR_reference	3300007640_____Ga0070751_1003534_4	PF03237	50
IMGVR_reference	REF:Bacilli_gi_262052910_27	PF03237	50
IMGVR_reference	3300006026_____Ga0075478_10000830_11	PF03237	49.8
IMGVR_reference	3300018411_____Ga0194137_10000749_31	PF03237	49.7
IMGVR_reference	3300009634_____Ga0116124_1000345_26	PF03237	49.7
IMGVR_reference	3300009771_____Ga0116155_10000733_3	PF03237	49.6
IMGVR_reference	3300005563_____Ga0068855_100000784_43	PF03237	49.4
IMGVR_reference	3300017824_____Ga0181552_10008024_5	PF03237	49.4
IMGVR_reference	3300001351_____JGI20153J14318_10000365_59	PF03237	49.1
IMGVR_reference	3300006924_____Ga0098051_1002802_4	PF03237	49.1
IMGVR_reference	3300006810_____Ga0070754_10013117_4	PF03237	48.9
IMGVR_reference	3300012964_____Ga0153916_10000155_25	PF03237	48.9
IMGVR_reference	3300017951_____Ga0181577_10000411_32	PF03237	48.7
IMGVR_reference	3300010151_____Ga0098061_1000601_8	PF03237	48.7
IMGVR_reference	3300006115_____Ga0007816_1000421_15	PF03237	48.3
IMGVR_reference	3300009180_____Ga0114979_10005936_7	PF03237	48.2
IMGVR_reference	3300012979_____Ga0123348_10000333_49	PF03237	48.2
IMGVR_reference	3300005919_____Ga0075114_10000221_19	PF03237	48.1
IMGVR_reference	3300006026_____Ga0075478_10000553_8	PF03237	47.9
IMGVR_reference	3300011439_____Ga0137432_1000160_51	PF03237	47.9
IMGVR_reference	3300013010_____Ga0129327_10004039_2	PF03237	47.9
IMGVR_reference	3300005325_____Ga0074199_1000778_42	PF03237	47.9
IMGVR_reference	3300010300_____Ga0129351_1003392_3	PF03237	47.8
IMGVR_reference	3300007276_____Ga0070747_1000934_8	PF03237	47.7
IMGVR_reference	3300008496_____Ga0115078_100588_32	PF03237	47.7
IMGVR_reference	3300018417_____Ga0181558_10013423_3	PF03237	47.7
IMGVR_reference	3300014546_____Ga0134410_101756_5	PF03237	47.7
IMGVR_reference	3300007363_____Ga0075458_10000229_16	PF03237	47.3
IMGVR_reference	3300005913_____Ga0075108_10000295_9	PF03237	47.1
IMGVR_reference	3300007541_____Ga0099848_1002266_4	PF03237	47
IMGVR_reference	3300000313_____WSSedB1CaDRAFT_10000125_35	PF03237	46.9
IMGVR_reference	3300006922_____Ga0098045_1000344_12	PF03237	46.8
IMGVR_reference	3300005871_____Ga0056124_1000105_24	PF03237	46.8
IMGVR_reference	2061766007_____rumenHiSeq_NODE_1588893_len_39568_cov_3_256521_39	PF03237	46.7
IMGVR_reference	3300018420_____Ga0181563_10001887_14	PF03237	46.7
IMGVR_reference	3300006919_____Ga0070746_10000197_26	PF03237	46.6
IMGVR_reference	3300007715_____Ga0102827_1000812_4	PF03237	46.5
IMGVR_reference	3300009423_____Ga0115548_1007102_10	PF03237	46.4
IMGVR_reference	3300013101_____Ga0164313_10001029_35	PF03237	46.3
IMGVR_reference	3300004685_____Ga0065177_1000002_20	PF03237	46.3
IMGVR_reference	3300006027_____Ga0075462_10000281_11	PF03237	46.3
IMGVR_reference	3300007523_____Ga0105052_10020339_2	PF03237	46
IMGVR_reference	3300022065_____Ga0212024_1000035_7	PF03237	45.9
IMGVR_reference	3300005288_____Ga0065714_10065099_6	PF03237	45.8
IMGVR_reference	3300006990_____Ga0098046_1000816_6	PF03237	45.8
IMGVR_reference	3300012930_____Ga0137407_10000204_8	PF03237	45.8
IMGVR_reference	3300007711_____Ga0105642_1000103_40	PF03237	45.7
IMGVR_reference	3300003894_____Ga0063241_1005408_8	PF03237	45.5
IMGVR_reference	3300018417_____Ga0181558_10011885_4	PF03237	45.3
IMGVR_reference	3300018417_____Ga0181558_10018590_4	PF03237	45.1
IMGVR_reference	3300002835_____B570J40625_100034615_2	PF03237	45
IMGVR_reference	3300009481_____Ga0114932_10003317_13	PF03237	44.9
IMGVR_reference	3300003820_____Ga0007863_1000508_5	PF03237	44.7
IMGVR_reference	3300006802_____Ga0070749_10002491_6	PF03237	44.4
IMGVR_reference	3300012031_____Ga0136561_1000085_21	PF03237	44.4
IMGVR_reference	3300002301_____JGI24891J29808_1000200_24	PF03237	44.4
IMGVR_reference	3300008005_____Ga0100385_1000825_15	PF03237	44.3
IMGVR_reference	3300002514_____JGI25133J35611_10000017_62	PF03237	44.3
IMGVR_reference	3300020470_____Ga0211543_10000385_8	PF03237	43.9
IMGVR_reference	2166559024_____BMHB3_Sequence0000000271_11	PF03237	43.8
IMGVR_reference	3300002531_____JGI25327J35509_1000307_52	PF03237	43.7
IMGVR_reference	3300009086_____Ga0102812_10011244_1	PF03237	43.7
IMGVR_reference	3300005541_____Ga0070733_10005019_3	PF03237	43.6
IMGVR_reference	3300017963_____Ga0180437_10005851_4	PF03237	43.5
IMGVR_reference	3300018418_____Ga0181567_10005352_1	PF03237	43.4
IMGVR_reference	3300005690_____Ga0074439_100235_60	PF03237	43.4
IMGVR_reference	3300006880_____Ga0075429_100000240_30	PF03237	43.4
IMGVR_reference	3300006802_____Ga0070749_10006725_6	PF03237	43.3
IMGVR_reference	3300007353_____Ga0104758_100853_31	PF03237	43.3
IMGVR_reference	3300012146_____Ga0137322_1000003_15	PF03237	43.1
IMGVR_reference	3300001482_____rank07_10062299_3	PF03237	43
IMGVR_reference	3300013005_____Ga0164292_10000271_11	PF03237	42.8
IMGVR_reference	3300010158_____Ga0114960_10001907_13	PF03237	42.8
IMGVR_reference	3300018080_____Ga0180433_10003371_28	PF03237	42.8
IMGVR_reference	3300007539_____Ga0099849_1001740_1	PF03237	42.7
IMGVR_reference	3300005344_____Ga0070661_100000044_137	PF03237	42.7
IMGVR_reference	3300010148_____Ga0098043_1001662_5	PF03237	42.4
IMGVR_reference	3300005662_____Ga0078894_10001589_10	PF03237	42.2
IMGVR_reference	3300006916_____Ga0070750_10005760_10	PF03237	42.1
IMGVR_reference	3300002514_____JGI25133J35611_10000315_28	PF03237	41.9
IMGVR_reference	3300010160_____Ga0114967_10004270_6	PF03237	41.3
IMGVR_reference	3300014720_____Ga0172376_10001284_40	PF03237	41.2
IMGVR_reference	3300006916_____Ga0070750_10000883_8	PF03237	41.2
IMGVR_reference	3300008480_____Ga0115173_1000605_31	PF03237	41.1
IMGVR_reference	3300010366_____Ga0126379_10000786_8	PF03237	41.1
IMGVR_reference	3300001362_____B570J14554_10001554_3	PF03237	41.1
IMGVR_reference	3300011440_____Ga0137433_1000115_32	PF03237	41
IMGVR_reference	3300000213_____LP_F_10_SI03_150DRAFT_c1000529_10	PF03237	41
IMGVR_reference	7000000140_____C2925587_23	PF03237	40.9
IMGVR_reference	3300011013_____Ga0114934_10001799_2	PF03237	40.9
IMGVR_reference	3300009620_____Ga0114912_1001455_15	PF03237	40.7
IMGVR_reference	3300001097_____JGIcombinedJ13537_10000253_8	PF03237	40.6
IMGVR_reference	3300008050_____Ga0098052_1001872_11	PF03237	40.5
IMGVR_reference	REF:2546825628_____2546829988_66	PF03237	40.5
IMGVR_reference	3300012983_____Ga0123349_10001850_10	PF03237	40.5
IMGVR_reference	3300013131_____Ga0172373_10012542_6	PF03237	40.5
IMGVR_reference	3300006755_____Ga0079222_10000006_12	PF03237	40.4
IMGVR_reference	3300008272_____Ga0111092_1001630_27	PF03237	40.4
IMGVR_reference	REF:2546826265_____2546830625_77	PF03237	40.4
IMGVR_reference	3300007539_____Ga0099849_1002313_11	PF03237	40.3
IMGVR_reference	3300013132_____Ga0172372_10010247_7	PF03237	40.3
IMGVR_reference	3300002966_____JGI24721J44947_10001005_19	PF03237	40.2
IMGVR_reference	3300008017_____Ga0100383_1002977_5	PF03237	39.8
IMGVR_reference	3300006798_____Ga0079298_100005_35	PF03237	39.8
IMGVR_reference	3300006919_____Ga0070746_10009976_4	PF03237	39.6
IMGVR_reference	3300006637_____Ga0075461_10000026_22	PF03237	39.5
IMGVR_reference	3300006863_____Ga0075459_1000365_2	PF03237	39.5
IMGVR_reference	3300006922_____Ga0098045_1001626_12	PF03237	39.4
IMGVR_reference	3300006754_____Ga0098044_1003266_10	PF03237	39.2
IMGVR_reference	3300005679_____Ga0074428_10026_25	PF03237	39.1
IMGVR_reference	3300013288_____Ga0119913_100006_28	PF03237	39.1
IMGVR_reference	3300010361_____Ga0126378_10001966_19	PF03237	39.1
IMGVR_reference	3300006919_____Ga0070746_10000123_32	PF03237	39
IMGVR_reference	3300011964_____Ga0120789_100283_44	PF03237	39
IMGVR_reference	3300006114_____Ga0007815_1001955_9	PF03237	38.8
IMGVR_reference	3300010151_____Ga0098061_1001282_8	PF03237	38.8
IMGVR_reference	3300002835_____B570J40625_100003095_16	PF03237	38.7
IMGVR_reference	3300006568_____Ga0100215_103623_9	PF03237	38.5
IMGVR_reference	3300007538_____Ga0099851_1003120_6	PF03237	38.4
IMGVR_reference	3300018059_____Ga0184615_10000131_58	PF03237	38.1
IMGVR_reference	3300009079_____Ga0102814_10005945_6	PF03237	38.1
IMGVR_reference	3300012895_____Ga0157309_10000062_4	PF03237	37.9
IMGVR_reference	3300011189_____Ga0136558_1001453_9	PF03237	37.8
IMGVR_reference	3300013014_____Ga0164295_10000060_119	PF03237	37.7
IMGVR_reference	3300001592_____Draft_10003153_20	PF03237	37.7
IMGVR_reference	3300014029_____Ga0119941_1000299_2	PF03237	37.6
IMGVR_reference	3300010316_____Ga0136655_1000764_16	PF03237	37.5
IMGVR_reference	REF:Clostridia_gi_336423913_41	PF03237	37.4
IMGVR_reference	3300009425_____Ga0114997_10003223_14	PF03237	37.4
IMGVR_reference	3300006916_____Ga0070750_10003257_1	PF03237	37.3
IMGVR_reference	3300009761_____Ga0116168_1003141_12	PF03237	37.3
IMGVR_reference	3300006056_____Ga0075163_10000892_53	PF03237	37.3
IMGVR_reference	3300008150_____Ga0114319_1001521_23	PF03237	37.2
IMGVR_reference	3300018481_____Ga0190271_10009029_4	PF03237	36.9
IMGVR_reference	3300012231_____Ga0137465_1000232_42	PF03237	36.9
IMGVR_reference	3300009001_____Ga0102963_1004703_1	PF03237	36.8
IMGVR_reference	3300011772_____Ga0122824_100839_11	PF03237	36.8
IMGVR_reference	3300012533_____Ga0138256_10001171_30	PF03237	36.6
IMGVR_reference	3300013014_____Ga0164295_10001559_18	PF03237	36.6
IMGVR_reference	3300006754_____Ga0098044_1003675_12	PF03237	36.6
IMGVR_reference	3300000405_____LV_Brine_h2_0102DRAFT_1000413_20	PF03237	36.5
IMGVR_reference	3300007229_____Ga0075468_10003482_10	PF03237	36.4
IMGVR_reference	3300012033_____Ga0136589_1001118_8	PF03237	36.3
IMGVR_reference	3300007538_____Ga0099851_1000391_7	PF03237	36.1
IMGVR_reference	REF:2546825581_____2546829941_101	PF03237	36
IMGVR_reference	3300006750_____Ga0098058_1000551_8	PF03237	36
IMGVR_reference	3300008220_____Ga0114910_1000830_13	PF03237	36
IMGVR_reference	3300005425_____Ga0066859_10000705_7	PF03237	35.9
IMGVR_reference	3300006226_____Ga0099364_10007010_6	PF03237	35.8
IMGVR_reference	3300001450_____JGI24006J15134_10002257_5	PF03237	35.7
IMGVR_reference	3300005547_____Ga0070693_100000038_68	PF03237	35.7
IMGVR_reference	3300014204_____Ga0172381_10006848_6	PF03237	35.6
IMGVR_reference	3300006925_____Ga0098050_1001504_9	PF03237	35.6
IMGVR_reference	3300014964_____Ga0134538_1000396_42	PF03237	35.6
IMGVR_reference	3300001589_____JGI24005J15628_10002752_11	PF03237	35.5
IMGVR_reference	3300010151_____Ga0098061_1003540_5	PF03237	35.5
IMGVR_reference	3300013004_____Ga0164293_10008106_10	PF03237	35.5
IMGVR_reference	REF:2706795106_____2706857205_2	PF03237	35.4
IMGVR_reference	3300009418_____Ga0114908_1000963_4	PF03237	35.3
IMGVR_reference	2162886013_____SwBSRL2_contig_7315048_1	PF03237	35.2
IMGVR_reference	3300007540_____Ga0099847_1000014_58	PF03237	35.2
IMGVR_reference	3300007538_____Ga0099851_1000811_11	PF03237	35.2
IMGVR_reference	3300009435_____Ga0115546_1000418_16	PF03237	34.7
IMGVR_reference	3300002835_____B570J40625_100002779_13	PF03237	34.7
IMGVR_reference	3300017697_____Ga0180120_10005527_1	PF03237	34.6
IMGVR_reference	3300009711_____Ga0116166_1003428_14	PF03237	34.6
IMGVR_reference	3300006754_____Ga0098044_1001029_11	PF03237	34.5
IMGVR_reference	3300009413_____Ga0114902_1004458_2	PF03237	34.4
IMGVR_reference	3300024254_____Ga0247661_1000074_1	PF03237	34.4
IMGVR_reference	3300001521_____rank46_1184069_6	PF03237	34.2
IMGVR_reference	3300013793_____Ga0119894_1000008_46	PF03237	34.2
IMGVR_reference	3300007977_____Ga0111542_100261_31	PF03237	34.2
IMGVR_reference	3300012209_____Ga0137379_10000692_4	PF03237	34.1
IMGVR_reference	3300010160_____Ga0114967_10005179_4	PF03237	34
IMGVR_reference	3300006753_____Ga0098039_1003927_8	PF03237	33.9
IMGVR_reference	3300001721_____JGI24528J20060_1000064_7	PF03237	33.9
IMGVR_reference	3300006879_____Ga0079226_10000645_13	PF03237	33.8
IMGVR_reference	3300009158_____Ga0114977_10000177_46	PF03237	33.5
IMGVR_reference	3300000115_____DelMOSum2011_c10009807_1	PF03237	33.5
IMGVR_reference	3300010151_____Ga0098061_1002119_10	PF03237	33.3
IMGVR_reference	3300005614_____Ga0068856_100000687_2	PF03237	33.3
IMGVR_reference	7000000286_____SRS024081_LANL_scaffold_73816_14	PF03237	33.1
IMGVR_reference	REF:Bacilli_gi_254036981-363884-405812_39	PF03237	33.1
IMGVR_reference	REF:Bacilli_gi_481025098_18	PF03237	33.1
IMGVR_reference	3300005805_____Ga0079957_1002009_19	PF03237	33.1
IMGVR_reference	3300006802_____Ga0070749_10012609_6	PF03237	32.8
IMGVR_reference	3300024322_____Ga0228656_1000001_185	PF03237	32.7
IMGVR_reference	3300006802_____Ga0070749_10005904_2	PF03237	32.7
IMGVR_reference	3300009705_____Ga0115000_10011716_5	PF03237	32.7
IMGVR_reference	3300006754_____Ga0098044_1000890_12	PF03237	32.7
IMGVR_reference	3300009183_____Ga0114974_10000003_71	PF03237	32.7
IMGVR_reference	7000000612_____C1665109_1	PF03237	32.7
IMGVR_reference	3300001242_____C687J13896_1000076_55	PF03237	32.2
IMGVR_reference	3300002518_____JGI25134J35505_10001712_12	PF03237	32.2
IMGVR_reference	3300007074_____Ga0075110_1002592_6	PF03237	32
IMGVR_reference	3300009187_____Ga0114972_10000900_13	PF03237	31.9
IMGVR_reference	3300005340_____Ga0070689_100000139_26	PF03237	31.9
IMGVR_reference	3300008012_____Ga0075480_10005319_1	PF03237	31.8
IMGVR_reference	7000000608_____SRS024375_LANL_scaffold_18791_1	PF03237	31.7
IMGVR_reference	3300006751_____Ga0098040_1002695_9	PF03237	31.6
IMGVR_reference	3300002514_____JGI25133J35611_10002920_4	PF03237	31.4
IMGVR_reference	REF:Bacilli_gi_452729547_17	PF03237	31.4
IMGVR_reference	3300006789_____Ga0098054_1001834_12	PF03237	31.3
IMGVR_reference	3300007640_____Ga0070751_1005456_2	PF03237	31.2
IMGVR_reference	3300012178_____Ga0136557_1002528_5	PF03237	31.1
IMGVR_reference	3300008050_____Ga0098052_1000551_4	PF03237	31.1
IMGVR_reference	3300007363_____Ga0075458_10000117_5	PF03237	31.1
IMGVR_reference	3300010150_____Ga0098056_1001755_2	PF03237	31
IMGVR_reference	3300009160_____Ga0114981_10005610_2	PF03237	31
IMGVR_reference	3300005913_____Ga0075108_10000132_23	PF03237	30.9
IMGVR_reference	7000000713_____SRS024355_LANL_scaffold_75766_26	PF03237	30.8
IMGVR_reference	3300005596_____Ga0066834_10001843_5	PF03237	30.6
IMGVR_reference	3300021563_____Ga0190353_100002_4	PF03237	30.6
IMGVR_reference	3300006927_____Ga0098034_1000324_11	PF03237	30.5
IMGVR_reference	3300007539_____Ga0099849_1001371_13	PF03237	30.5
IMGVR_reference	3300017963_____Ga0180437_10002145_42	PF03237	30.4
IMGVR_reference	3300005512_____Ga0074648_1001996_7	PF03237	30.2
IMGVR_reference	3300009790_____Ga0115012_10000129_10	PF03237	30.2
IMGVR_reference	3300007531_____Ga0105502_1000025_202	PF03237	30.1
IMGVR_reference	3300022183_____Ga0196891_1000743_5	PF03237	29.9
IMGVR_reference	3300010299_____Ga0129342_1000736_13	PF03237	29.8
IMGVR_reference	3300005719_____Ga0068861_100000730_56	PF03237	29.6
IMGVR_reference	3300017987_____Ga0180431_10004384_10	PF03237	29.6
IMGVR_reference	3300002835_____B570J40625_100006617_13	PF03237	29.5
IMGVR_reference	3300012683_____Ga0137398_10000015_7	PF03237	29.5
IMGVR_reference	3300012147_____Ga0136588_1000803_14	PF03237	29.5
IMGVR_reference	3300008490_____Ga0115197_1001087_30	PF03237	29.4
IMGVR_reference	3300006317_____Ga0099674_103287_2	PF03237	29.3
IMGVR_reference	3300017971_____Ga0180438_10002207_12	PF03237	29.3
IMGVR_reference	3300005673_____Ga0074422_101228_19	PF03237	29.2
IMGVR_reference	3300009785_____Ga0115001_10000786_12	PF03237	29.1
IMGVR_reference	3300009512_____Ga0115003_10013776_6	PF03237	29
IMGVR_reference	7000000228_____SRS022602_Baylor_scaffold_32792_3	PF03237	29
IMGVR_reference	3300001419_____JGI11705J14877_10007472_6	PF03237	28.8
IMGVR_reference	3300008050_____Ga0098052_1004318_5	PF03237	28.8
IMGVR_reference	3300012251_____Ga0121574_100252_8	PF03237	28.8
IMGVR_reference	3300000114_____IMNBL3_c10014765_1	PF03237	28.6
Viral_RefSeq	NC_009236.1_4	PF03237	223.9
Viral_RefSeq	NC_009234.1_4	PF03237	217.4
Viral_RefSeq	NC_019488.1_17	PF03237	212.5
Viral_RefSeq	NC_015266.1_38	PF03237	210.2
Viral_RefSeq	NC_027368.1_26	PF03237	209.6
Viral_RefSeq	NC_003278.1_3	PF03237	209
Viral_RefSeq	NC_009382.1_7	PF03237	206.8
Viral_RefSeq	NC_019501.1_42	PF03237	205.8
Viral_RefSeq	NC_017985.1_47	PF03237	205.8
Viral_RefSeq	NC_028696.2_2	PF03237	205.8
Viral_RefSeq	NC_042346.1_2	PF03237	205.7
Viral_RefSeq	NC_013059.1_2	PF03237	205.7
Viral_RefSeq	NC_030919.1_47	PF03237	205.7
Viral_RefSeq	NC_031946.1_5	PF03237	205.7
Viral_RefSeq	NC_005841.1_47	PF03237	205.5
Viral_RefSeq	NC_004348.1_53	PF03237	205.5
Viral_RefSeq	NC_014900.1_48	PF03237	205.5
Viral_RefSeq	NC_031019.1_19	PF03237	205.5
Viral_RefSeq	NC_003313.1_21	PF03237	205.3
Viral_RefSeq	NC_010275.2_21	PF03237	205.3
Viral_RefSeq	NC_022747.1_23	PF03237	205.3
Viral_RefSeq	NC_011802.1_48	PF03237	205.2
Viral_RefSeq	NC_018275.1_2	PF03237	202.3
Viral_RefSeq	NC_015265.1_44	PF03237	200.7
Viral_RefSeq	NC_001697.1_22	PF03237	197.1
Viral_RefSeq	NC_003315.1_18	PF03237	194.5
Viral_RefSeq	NC_029003.2_2	PF03237	193.6
Viral_RefSeq	NC_005340.1_3	PF03237	193.5
Viral_RefSeq	NC_021774.1_2	PF03237	193.5
Viral_RefSeq	NC_001317.1_3	PF03237	191.7
Viral_RefSeq	NC_028943.1_12	PF03237	190.5
Viral_RefSeq	NC_004745.1_2	PF03237	190.4
Viral_RefSeq	NC_005056.1_3	PF03237	190.4
Viral_RefSeq	NC_022750.1_2	PF03237	190.4
Viral_RefSeq	NC_001895.1_3	PF03237	190.4
Viral_RefSeq	NC_041848.1_14	PF03237	189.3
Viral_RefSeq	NC_023588.1_4	PF03237	187.9
Viral_RefSeq	NC_027991.1_87	PF03237	186.8
Viral_RefSeq	NC_005282.1_45	PF03237	186.8
Viral_RefSeq	NC_027337.1_48	PF03237	186.8
Viral_RefSeq	NC_027360.1_125	PF03237	186.8
Viral_RefSeq	NC_041979.1_12	PF03237	186.8
Viral_RefSeq	NC_027369.1_27	PF03237	185.5
Viral_RefSeq	NC_028872.1_48	PF03237	184.5
Viral_RefSeq	NC_012749.1_51	PF03237	184.5
Viral_RefSeq	NC_027329.1_49	PF03237	184.5
Viral_RefSeq	NC_028825.1_52	PF03237	184.5
Viral_RefSeq	NC_031939.1_22	PF03237	184.5
Viral_RefSeq	NC_042097.1_101	PF03237	184.5
Viral_RefSeq	NC_008193.1_17	PF03237	182.1
Viral_RefSeq	NC_028935.2_1	PF03237	181.4
Viral_RefSeq	NC_042075.1_31	PF03237	181.2
Viral_RefSeq	NC_042076.1_30	PF03237	181.2
Viral_RefSeq	NC_028247.1_83	PF03237	181.2
Viral_RefSeq	NC_041977.1_59	PF03237	181.2
Viral_RefSeq	NC_009542.2_21	PF03237	180.2
Viral_RefSeq	NC_027293.1_83	PF03237	177
Viral_RefSeq	NC_028898.1_2	PF03237	168.9
Viral_RefSeq	NC_008201.1_2	PF03237	168
Viral_RefSeq	NC_021343.1_16	PF03237	166.9
Viral_RefSeq	NC_026014.1_21	PF03237	164.1
Viral_RefSeq	NC_010325.1_66	PF03237	160.8
Viral_RefSeq	NC_022971.1_67	PF03237	160.8
Viral_RefSeq	NC_023583.1_67	PF03237	160.8
Viral_RefSeq	NC_042343.1_68	PF03237	160.8
Viral_RefSeq	NC_028919.1_4	PF03237	159.9
Viral_RefSeq	NC_026599.1_66	PF03237	159.9
Viral_RefSeq	NC_004466.2_3	PF03237	159.8
Viral_RefSeq	NC_028933.1_70	PF03237	159.8
Viral_RefSeq	NC_028683.1_192	PF03237	159
Viral_RefSeq	NC_028940.1_186	PF03237	155.8
Viral_RefSeq	NC_030940.1_15	PF03237	154.3
Viral_RefSeq	NC_028957.1_174	PF03237	154
Viral_RefSeq	NC_014792.1_178	PF03237	154
Viral_RefSeq	NC_028925.1_180	PF03237	154
Viral_RefSeq	NC_028894.1_182	PF03237	152.9
Viral_RefSeq	NC_041863.1_74	PF03237	152.9
Viral_RefSeq	NC_004928.1_175	PF03237	152.7
Viral_RefSeq	NC_027404.1_158	PF03237	152.4
Viral_RefSeq	NC_031103.1_167	PF03237	152.4
Viral_RefSeq	NC_041990.1_210	PF03237	152
Viral_RefSeq	NC_025437.1_173	PF03237	151.8
Viral_RefSeq	NC_018855.1_7	PF03237	151.8
Viral_RefSeq	NC_024124.2_99	PF03237	151.8
Viral_RefSeq	NC_029091.1_124	PF03237	151.8
Viral_RefSeq	NC_031090.1_155	PF03237	151.8
Viral_RefSeq	NC_041920.1_193	PF03237	151.8
Viral_RefSeq	NC_025448.1_162	PF03237	151
Viral_RefSeq	NC_041978.1_14	PF03237	147.5
Viral_RefSeq	NC_019500.1_245	PF03237	147.5
Viral_RefSeq	NC_028847.1_168	PF03237	147.5
Viral_RefSeq	NC_031928.1_169	PF03237	147.5
Viral_RefSeq	NC_031095.1_34	PF03237	146.9
Viral_RefSeq	NC_028686.1_152	PF03237	146.9
Viral_RefSeq	NC_031087.1_173	PF03237	146.8
Viral_RefSeq	NC_015292.1_45	PF03237	146.3
Viral_RefSeq	NC_011811.1_45	PF03237	146.3
Viral_RefSeq	NC_028881.1_166	PF03237	146.2
Viral_RefSeq	NC_010105.1_177	PF03237	146.2
Viral_RefSeq	NC_012741.1_172	PF03237	146.2
Viral_RefSeq	NC_031934.1_166	PF03237	146.1
Viral_RefSeq	NC_028762.1_152	PF03237	144.8
Viral_RefSeq	NC_013597.1_26	PF03237	144.1
Viral_RefSeq	NC_031020.1_159	PF03237	143.9
Viral_RefSeq	NC_004827.1_36	PF03237	143
Viral_RefSeq	NC_042107.1_71	PF03237	142.8
Viral_RefSeq	NC_014662.1_167	PF03237	142.7
Viral_RefSeq	NC_031065.1_149	PF03237	142.7
Viral_RefSeq	NC_026607.2_151	PF03237	142.4
Viral_RefSeq	NC_027344.1_216	PF03237	142.4
Viral_RefSeq	NC_042044.1_152	PF03237	142.4
Viral_RefSeq	NC_018850.2_70	PF03237	142.1
Viral_RefSeq	NC_028857.1_191	PF03237	142.1
Viral_RefSeq	NC_027331.1_184	PF03237	142.1
Viral_RefSeq	NC_042067.1_189	PF03237	142
Viral_RefSeq	NC_018087.3_180	PF03237	141
Viral_RefSeq	NC_023561.1_181	PF03237	139.2
Viral_RefSeq	NC_024121.1_173	PF03237	134.8
Viral_RefSeq	NC_014663.1_177	PF03237	130
Viral_RefSeq	NC_042103.1_69	PF03237	129.4
Viral_RefSeq	NC_005260.1_219	PF03237	127.8
Viral_RefSeq	NC_028755.1_207	PF03237	127
Viral_RefSeq	NC_019398.1_202	PF03237	125.1
Viral_RefSeq	NC_012740.1_156	PF03237	124.6
Viral_RefSeq	NC_021344.2_203	PF03237	124.3
Viral_RefSeq	NC_029013.1_270	PF03237	124.2
Viral_RefSeq	NC_007023.1_216	PF03237	124
Viral_RefSeq	NC_025414.1_211	PF03237	123.9
Viral_RefSeq	NC_031057.1_209	PF03237	123.9
Viral_RefSeq	NC_014467.1_204	PF03237	123.8
Viral_RefSeq	NC_041980.1_207	PF03237	123.7
Viral_RefSeq	NC_020080.1_203	PF03237	123.7
Viral_RefSeq	NC_028750.1_209	PF03237	123.7
Viral_RefSeq	NC_014661.1_175	PF03237	123.2
Viral_RefSeq	NC_014636.1_10	PF03237	122.7
Viral_RefSeq	NC_005066.1_150	PF03237	119.1
Viral_RefSeq	NC_025425.1_151	PF03237	119.1
Viral_RefSeq	NC_015250.1_169	PF03237	117.6
Viral_RefSeq	NC_019400.1_187	PF03237	114.9
Viral_RefSeq	NC_022968.1_73	PF03237	114.8
Viral_RefSeq	NC_027351.1_11	PF03237	114.8
Viral_RefSeq	NC_016071.1_74	PF03237	114.8
Viral_RefSeq	NC_029072.1_5	PF03237	113.5
Viral_RefSeq	NC_031064.1_32	PF03237	113
Viral_RefSeq	NC_009542.2_20	PF03237	112.8
Viral_RefSeq	NC_013599.1_31	PF03237	111.6
Viral_RefSeq	NC_041981.1_208	PF03237	110.8
Viral_RefSeq	NC_019543.1_141	PF03237	108.7
Viral_RefSeq	NC_014635.1_109	PF03237	108.6
Viral_RefSeq	NC_029000.1_149	PF03237	108.6
Viral_RefSeq	NC_042019.1_9	PF03237	108.6
Viral_RefSeq	NC_020879.1_146	PF03237	108.6
Viral_RefSeq	NC_028672.1_107	PF03237	108.4
Viral_RefSeq	NC_041880.1_112	PF03237	108
Viral_RefSeq	NC_023688.1_209	PF03237	107
Viral_RefSeq	NC_022915.1_2	PF03237	106.7
Viral_RefSeq	NC_031280.1_26	PF03237	105.4
Viral_RefSeq	NC_023717.1_1	PF03237	105.3
Viral_RefSeq	NC_025462.1_114	PF03237	105.1
Viral_RefSeq	NC_008208.1_145	PF03237	102.1
Viral_RefSeq	NC_041997.1_92	PF03237	101.9
Viral_RefSeq	NC_041903.1_141	PF03237	100.3
Viral_RefSeq	NC_015294.2_1	PF03237	100.3
Viral_RefSeq	NC_019913.1_48	PF03237	100.3
Viral_RefSeq	NC_028652.1_50	PF03237	100.3
Viral_RefSeq	NC_029083.1_49	PF03237	100.3
Viral_RefSeq	NC_019450.1_49	PF03237	100.3
Viral_RefSeq	NC_019918.1_49	PF03237	100.3
Viral_RefSeq	NC_022967.1_1	PF03237	100.3
Viral_RefSeq	NC_022986.1_1	PF03237	100.3
Viral_RefSeq	NC_028817.1_50	PF03237	100.3
Viral_RefSeq	NC_031073.1_124	PF03237	100.3
Viral_RefSeq	NC_041871.1_63	PF03237	100.2
Viral_RefSeq	NC_019517.1_64	PF03237	100.2
Viral_RefSeq	NC_024134.1_65	PF03237	99.3
Viral_RefSeq	NC_028659.1_82	PF03237	95
Viral_RefSeq	NC_020863.1_167	PF03237	94.3
Viral_RefSeq	NC_009813.1_2	PF03237	89.9
Viral_RefSeq	NC_015157.1_126	PF03237	89.5
Viral_RefSeq	NC_024365.1_63	PF03237	86.8
Viral_RefSeq	NC_023693.1_115	PF03237	85
Viral_RefSeq	NC_020079.1_145	PF03237	84
Viral_RefSeq	NC_031944.1_103	PF03237	82.1
Viral_RefSeq	NC_015293.1_19	PF03237	80.6
Viral_RefSeq	NC_042054.1_40	PF03237	80.4
Viral_RefSeq	NC_030948.1_42	PF03237	79.8
Viral_RefSeq	NC_028663.1_115	PF03237	79.6
Viral_RefSeq	NC_015286.1_103	PF03237	78.1
Viral_RefSeq	NC_015289.1_104	PF03237	77.3
Viral_RefSeq	NC_031927.1_133	PF03237	76.6
Viral_RefSeq	NC_020855.1_101	PF03237	76.4
Viral_RefSeq	NC_021536.1_90	PF03237	76.1
Viral_RefSeq	NC_031903.1_95	PF03237	76
Viral_RefSeq	NC_008296.2_105	PF03237	74.5
Viral_RefSeq	NC_027130.1_104	PF03237	74.4
Viral_RefSeq	NC_026924.1_95	PF03237	74.3
Viral_RefSeq	NC_020486.1_96	PF03237	74.1
Viral_RefSeq	NC_029094.1_223	PF03237	74
Viral_RefSeq	NC_031047.1_30	PF03237	74
Viral_RefSeq	NC_021530.1_97	PF03237	73.9
Viral_RefSeq	NC_023584.1_100	PF03237	73.9
Viral_RefSeq	NC_019444.1_97	PF03237	73.8
Viral_RefSeq	NC_021072.1_178	PF03237	73.6
Viral_RefSeq	NC_028820.1_164	PF03237	73.4
Viral_RefSeq	NC_021071.1_188	PF03237	73.3
Viral_RefSeq	NC_023587.1_99	PF03237	72.7
Viral_RefSeq	NC_015938.1_4	PF03237	72.7
Viral_RefSeq	NC_019402.1_5	PF03237	72.5
Viral_RefSeq	NC_015290.1_106	PF03237	72.3
Viral_RefSeq	NC_020484.1_78	PF03237	71.9
Viral_RefSeq	NC_013085.1_110	PF03237	71.4
Viral_RefSeq	NC_021777.1_2	PF03237	71.2
Viral_RefSeq	NC_019443.1_109	PF03237	71.1
Viral_RefSeq	NC_021559.1_18	PF03237	70.4
Viral_RefSeq	NC_027204.1_84	PF03237	70.3
Viral_RefSeq	NC_041929.1_77	PF03237	70.3
Viral_RefSeq	NC_023863.2_88	PF03237	70
Viral_RefSeq	NC_006820.1_89	PF03237	69.9
Viral_RefSeq	NC_026926.1_109	PF03237	69.7
Viral_RefSeq	NC_026928.1_104	PF03237	69.7
Viral_RefSeq	NC_027132.1_102	PF03237	69.7
Viral_RefSeq	NC_031900.1_110	PF03237	69.7
Viral_RefSeq	NC_041898.1_1	PF03237	69.7
Viral_RefSeq	NC_041897.1_1	PF03237	69.6
Viral_RefSeq	NC_025436.1_85	PF03237	69.4
Viral_RefSeq	NC_015287.1_128	PF03237	69.3
Viral_RefSeq	NC_018088.1_73	PF03237	69.1
Viral_RefSeq	NC_031235.1_105	PF03237	69
Viral_RefSeq	NC_020837.1_197	PF03237	69
Viral_RefSeq	NC_028945.1_93	PF03237	68.9
Viral_RefSeq	NC_025429.1_112	PF03237	68.8
Viral_RefSeq	NC_031922.1_94	PF03237	68.5
Viral_RefSeq	NC_029067.1_30	PF03237	68.2
Viral_RefSeq	NC_015288.1_93	PF03237	67.6
Viral_RefSeq	NC_020851.1_155	PF03237	67.5
Viral_RefSeq	NC_005340.1_2	PF03237	67.1
Viral_RefSeq	NC_001317.1_2	PF03237	66
Viral_RefSeq	NC_027340.1_176	PF03237	65.5
Viral_RefSeq	NC_015569.1_35	PF03237	64.9
Viral_RefSeq	NC_041921.1_24	PF03237	64.8
Viral_RefSeq	NC_031059.1_32	PF03237	64.3
Viral_RefSeq	NC_015280.1_102	PF03237	63
Viral_RefSeq	NC_021563.1_38	PF03237	62
Viral_RefSeq	NC_030934.1_43	PF03237	61.9
Viral_RefSeq	NC_041964.1_68	PF03237	61.9
Viral_RefSeq	NC_024123.1_20	PF03237	61.4
Viral_RefSeq	NC_010324.1_5	PF03237	59.3
Viral_RefSeq	NC_018835.1_16	PF03237	59.2
Viral_RefSeq	NC_028903.1_23	PF03237	58.9
Viral_RefSeq	NC_027395.1_4	PF03237	58.8
Viral_RefSeq	NC_018859.1_5	PF03237	58.1
Viral_RefSeq	NC_023593.1_5	PF03237	57.3
Viral_RefSeq	NC_019529.1_138	PF03237	56.7
Viral_RefSeq	NC_041875.1_10	PF03237	56
Viral_RefSeq	NC_009803.1_79	PF03237	55
Viral_RefSeq	NC_023555.1_43	PF03237	54.9
Viral_RefSeq	NC_042029.1_43	PF03237	54.9
Viral_RefSeq	NC_042020.1_9	PF03237	54.9
Viral_RefSeq	NC_009804.1_76	PF03237	54.3
Viral_RefSeq	NC_028926.1_2	PF03237	53.5
Viral_RefSeq	NC_019919.2_155	PF03237	53.1
Viral_RefSeq	NC_024783.1_2	PF03237	53.1
Viral_RefSeq	NC_019724.1_2	PF03237	52.7
Viral_RefSeq	NC_031113.1_36	PF03237	52.4
Viral_RefSeq	NC_028895.1_148	PF03237	52.3
Viral_RefSeq	NC_028783.1_2	PF03237	52.3
Viral_RefSeq	NC_031125.1_2	PF03237	52.3
Viral_RefSeq	NC_042074.1_112	PF03237	52.2
Viral_RefSeq	NC_028911.1_2	PF03237	52
Viral_RefSeq	NC_028888.1_2	PF03237	52
Viral_RefSeq	NC_028835.1_2	PF03237	51.6
Viral_RefSeq	NC_042094.1_15	PF03237	51.3
Viral_RefSeq	NC_041918.1_2	PF03237	50.4
Viral_RefSeq	NC_007061.1_2	PF03237	50
Viral_RefSeq	NC_007062.1_2	PF03237	50
Viral_RefSeq	NC_030652.1_34	PF03237	50
Viral_RefSeq	NC_021863.1_38	PF03237	50
Viral_RefSeq	NC_028915.1_41	PF03237	50
Viral_RefSeq	NC_003288.1_39	PF03237	49.9
Viral_RefSeq	NC_010147.1_41	PF03237	49.9
Viral_RefSeq	NC_013600.1_2	PF03237	49.9
Viral_RefSeq	NC_031081.1_41	PF03237	49.9
Viral_RefSeq	NC_021326.1_30	PF03237	49.9
Viral_RefSeq	NC_023500.1_38	PF03237	49.9
Viral_RefSeq	NC_018848.1_1	PF03237	49.8
Viral_RefSeq	NC_020201.1_211	PF03237	49.6
Viral_RefSeq	NC_019910.1_13	PF03237	49.4
Viral_RefSeq	NC_016566.1_2	PF03237	48.8
Viral_RefSeq	NC_018837.1_141	PF03237	48.1
Viral_RefSeq	NC_013693.1_160	PF03237	48.1
Viral_RefSeq	NC_042047.1_124	PF03237	47.7
Viral_RefSeq	NC_022343.1_144	PF03237	47.6
Viral_RefSeq	NC_031902.1_161	PF03237	47.3
Viral_RefSeq	NC_031933.1_158	PF03237	47.3
Viral_RefSeq	NC_042350.1_2	PF03237	47.1
Viral_RefSeq	NC_027297.1_155	PF03237	47
Viral_RefSeq	NC_005859.1_154	PF03237	46.9
Viral_RefSeq	NC_024139.1_152	PF03237	46.9
Viral_RefSeq	NC_031042.1_89	PF03237	46.9
Viral_RefSeq	NC_025452.1_114	PF03237	46.8
Viral_RefSeq	NC_015269.1_151	PF03237	46.8
Viral_RefSeq	NC_017969.1_156	PF03237	46.8
Viral_RefSeq	NC_028754.1_147	PF03237	46.7
Viral_RefSeq	NC_031022.1_20	PF03237	46.7
Viral_RefSeq	NC_028809.1_4	PF03237	46.7
Viral_RefSeq	NC_028840.1_52	PF03237	46.6
Viral_RefSeq	NC_042053.1_3	PF03237	46.5
Viral_RefSeq	NC_027356.1_128	PF03237	46.1
Viral_RefSeq	NC_029042.1_75	PF03237	45.8
Viral_RefSeq	NC_042095.1_14	PF03237	45.6
Viral_RefSeq	NC_031045.1_196	PF03237	45.5
Viral_RefSeq	NC_031128.1_103	PF03237	45.5
Viral_RefSeq	NC_016570.1_155	PF03237	45.5
Viral_RefSeq	NC_019530.1_158	PF03237	45.5
Viral_RefSeq	NC_016073.1_156	PF03237	45.4
Viral_RefSeq	NC_015296.1_157	PF03237	45.4
Viral_RefSeq	NC_022768.1_48	PF03237	45.4
Viral_RefSeq	NC_022772.1_49	PF03237	45.4
Viral_RefSeq	NC_023856.1_163	PF03237	45.4
Viral_RefSeq	NC_042061.1_119	PF03237	45.4
Viral_RefSeq	NC_025446.1_132	PF03237	45.4
Viral_RefSeq	NC_027119.1_3	PF03237	45.4
Viral_RefSeq	NC_041878.1_271	PF03237	44.9
Viral_RefSeq	NC_041910.1_29	PF03237	44.5
Viral_RefSeq	NC_005355.1_29	PF03237	44.3
Viral_RefSeq	NC_028931.1_5	PF03237	43.9
Viral_RefSeq	NC_021864.1_63	PF03237	43.7
Viral_RefSeq	NC_023571.1_23	PF03237	43.6
Viral_RefSeq	NC_042090.1_2	PF03237	43.5
Viral_RefSeq	NC_012223.2_2	PF03237	43.2
Viral_RefSeq	NC_042116.1_265	PF03237	42.1
Viral_RefSeq	NC_041917.1_272	PF03237	42.1
Viral_RefSeq	NC_042065.1_60	PF03237	42.1
Viral_RefSeq	NC_023722.1_1	PF03237	41.8
Viral_RefSeq	NC_019713.1_30	PF03237	41.7
Viral_RefSeq	NC_041899.1_146	PF03237	41.5
Viral_RefSeq	NC_004735.1_69	PF03237	41.5
Viral_RefSeq	NC_010179.2_37	PF03237	41.3
Viral_RefSeq	NC_023559.1_23	PF03237	41.1
Viral_RefSeq	NC_021067.1_263	PF03237	40.7
Viral_RefSeq	NC_022323.1_62	PF03237	40.6
Viral_RefSeq	NC_028248.1_125	PF03237	40.6
Viral_RefSeq	NC_041869.1_153	PF03237	40.6
Viral_RefSeq	NC_041937.1_72	PF03237	40.6
Viral_RefSeq	NC_015274.1_38	PF03237	40.4
Viral_RefSeq	NC_024206.1_32	PF03237	39.7
Viral_RefSeq	NC_030949.1_31	PF03237	39.7
Viral_RefSeq	NC_030950.1_31	PF03237	39.7
Viral_RefSeq	NC_023703.1_3	PF03237	39.5
Viral_RefSeq	NC_025447.1_4	PF03237	39.3
Viral_RefSeq	NC_027364.1_535	PF03237	39.3
Viral_RefSeq	NC_016654.1_34	PF03237	39.3
Viral_RefSeq	NC_020843.1_157	PF03237	39.3
Viral_RefSeq	NC_011041.1_65	PF03237	39.2
Viral_RefSeq	NC_022323.1_64	PF03237	39.2
Viral_RefSeq	NC_028248.1_126	PF03237	39.2
Viral_RefSeq	NC_019452.1_152	PF03237	38.9
Viral_RefSeq	NC_019521.1_79	PF03237	38.3
Viral_RefSeq	NC_029033.1_39	PF03237	38.3
Viral_RefSeq	NC_019544.1_2	PF03237	38
Viral_RefSeq	NC_031250.1_20	PF03237	37.5
Viral_RefSeq	NC_007924.1_32	PF03237	37
Viral_RefSeq	NC_018277.1_4	PF03237	36.3
Viral_RefSeq	NC_014457.1_2	PF03237	35.7
Viral_RefSeq	NC_028831.1_42	PF03237	35.7
Viral_RefSeq	NC_027378.1_3	PF03237	35.7
Viral_RefSeq	NC_028776.1_2	PF03237	35.7
Viral_RefSeq	NC_024145.1_2	PF03237	35.4
Viral_RefSeq	NC_023600.1_4	PF03237	35.2
Viral_RefSeq	NC_020201.1_209	PF03237	35.1
Viral_RefSeq	NC_009760.1_17	PF03237	34.7
Viral_RefSeq	NC_024391.1_36	PF03237	34.5
Viral_RefSeq	NC_023603.1_4	PF03237	34.4
Viral_RefSeq	NC_031058.1_6	PF03237	34.3
Viral_RefSeq	NC_025830.1_1	PF03237	34.2
Viral_RefSeq	NC_015210.1_10	PF03237	33.9
Viral_RefSeq	NC_028742.1_6	PF03237	33.8
Viral_RefSeq	NC_025470.1_86	PF03237	33.5
Viral_RefSeq	NC_022064.1_6	PF03237	33.4
Viral_RefSeq	NC_028997.1_2	PF03237	33.2
Viral_RefSeq	NC_024146.1_53	PF03237	33.2
Viral_RefSeq	NC_029021.1_2	PF03237	33.2
Viral_RefSeq	NC_042025.1_22	PF03237	33.2
Viral_RefSeq	NC_007057.1_2	PF03237	33.1
Viral_RefSeq	NC_008799.1_40	PF03237	33.1
Viral_RefSeq	NC_028859.1_36	PF03237	33.1
Viral_RefSeq	NC_001884.1_60	PF03237	32.9
Viral_RefSeq	NC_042035.1_5	PF03237	32.8
Viral_RefSeq	NC_023554.1_5	PF03237	32.8
Viral_RefSeq	NC_022331.2_5	PF03237	32.8
Viral_RefSeq	NC_042034.1_4	PF03237	32.8
Viral_RefSeq	NC_011044.1_4	PF03237	32.8
Viral_RefSeq	NC_026608.1_38	PF03237	32.7
Viral_RefSeq	NC_020854.1_28	PF03237	32.6
Viral_RefSeq	NC_042137.1_2	PF03237	32.6
Viral_RefSeq	NC_018843.1_2	PF03237	32.5
Viral_RefSeq	NC_022328.1_4	PF03237	32.5
Viral_RefSeq	NC_028690.1_2	PF03237	32.3
Viral_RefSeq	NC_021310.1_2	PF03237	32.3
Viral_RefSeq	NC_023711.1_2	PF03237	32.3
Viral_RefSeq	NC_028674.1_2	PF03237	32.3
Viral_RefSeq	NC_028803.1_2	PF03237	32.3
Viral_RefSeq	NC_023727.1_2	PF03237	32.3
Viral_RefSeq	NC_023740.1_2	PF03237	32.3
Viral_RefSeq	NC_028689.1_2	PF03237	32.3
Viral_RefSeq	NC_028691.1_2	PF03237	32.3
Viral_RefSeq	NC_028801.1_2	PF03237	32.3
Viral_RefSeq	NC_028907.1_2	PF03237	32.3
Viral_RefSeq	NC_005259.1_2	PF03237	32.3
Viral_RefSeq	NC_008197.1_2	PF03237	32.3
Viral_RefSeq	NC_028658.1_2	PF03237	32.3
Viral_RefSeq	NC_028682.1_2	PF03237	32.3
Viral_RefSeq	NC_028942.1_2	PF03237	32.3
Viral_RefSeq	NC_025438.1_2	PF03237	32.3
Viral_RefSeq	NC_026594.1_46	PF03237	32.1
Viral_RefSeq	NC_042115.1_47	PF03237	32.1
Viral_RefSeq	NC_023741.1_4	PF03237	32
Viral_RefSeq	NC_029028.1_2	PF03237	32
Viral_RefSeq	NC_011039.1_7	PF03237	31.9
Viral_RefSeq	NC_023563.1_2	PF03237	31.8
Viral_RefSeq	NC_019930.1_28	PF03237	31.5
Viral_RefSeq	NC_022983.1_6	PF03237	31.4
Viral_RefSeq	NC_011057.1_5	PF03237	31.4
Viral_RefSeq	NC_042351.1_2	PF03237	31.3
Viral_RefSeq	NC_023686.1_6	PF03237	31.2
Viral_RefSeq	NC_042349.1_2	PF03237	31.2
Viral_RefSeq	NC_041953.1_6	PF03237	31.2
Viral_RefSeq	NC_011222.1_53	PF03237	31.1
Viral_RefSeq	NC_018282.1_53	PF03237	31.1
Viral_RefSeq	NC_041934.1_59	PF03237	31.1
Viral_RefSeq	NC_007809.1_12	PF03237	31.1
Viral_RefSeq	NC_021070.1_23	PF03237	31
Viral_RefSeq	NC_011292.1_5	PF03237	30.4
Viral_RefSeq	NC_023578.1_5	PF03237	30.4
Viral_RefSeq	NC_024371.1_4	PF03237	30.4
Viral_RefSeq	NC_031016.1_30	PF03237	30.3
Viral_RefSeq	NC_027204.1_85	PF03237	29.9
Viral_RefSeq	NC_041929.1_78	PF03237	29.9
Viral_RefSeq	NC_042132.1_7	PF03237	29.9
Viral_RefSeq	NC_013646.1_39	PF03237	29.5
Viral_RefSeq	NC_028945.1_94	PF03237	29.4
Viral_RefSeq	NC_021321.1_8	PF03237	29.3
Viral_RefSeq	NC_016562.1_4	PF03237	29.2
Viral_RefSeq	NC_018861.1_56	PF03237	29.2
Viral_RefSeq	NC_041896.1_1	PF03237	29.2
Viral_RefSeq	NC_042112.1_169	PF03237	29.2
Viral_RefSeq	NC_015464.1_55	PF03237	29.2
Viral_RefSeq	NC_031909.1_113	PF03237	29.2
Viral_RefSeq	NC_008204.1_7	PF03237	29
Viral_RefSeq	NC_043767.1_7	PF03237	29
Viral_RefSeq	NC_022774.1_30	PF03237	28.7
Viral_RefSeq	NC_022767.1_29	PF03237	28.6
Viral_RefSeq	NC_004684.1_7	PF03237	28.6
Viral_RefSeq	NC_042050.1_7	PF03237	28.6
Viral_RefSeq	NC_028777.1_28	PF03237	28.6
Viral_RefSeq	NC_025470.1_88	PF03237	28.4
Viral_RefSeq	NC_030912.1_2	PF03237	28.3
Viral_RefSeq	NC_042120.1_2	PF03237	28
Viral_RefSeq	NC_028759.1_4	PF03237	28
Viral_RefSeq	NC_009643.1_14	PF03237	27.6
Viral_RefSeq	NC_019515.1_102	PF03237	27.6
Viral_RefSeq	NC_031052.1_5	PF03237	27.2
Viral_RefSeq	NC_025453.1_32	PF03237	27.1
Viral_RefSeq	NC_005357.1_24	PF03237	27
Viral_RefSeq	NC_003387.1_4	PF03237	26.7
Viral_RefSeq	NC_014458.1_7	PF03237	26.2
Viral_RefSeq	NC_026610.2_60	PF03237	25.9
Viral_RefSeq	NC_028763.1_12	PF03237	25.7
Viral_RefSeq	NC_028924.1_12	PF03237	25.7
Viral_RefSeq	NC_023719.1_1	PF03237	25.5
Viral_RefSeq	NC_014459.2_7	PF03237	25.2
Viral_RefSeq	NC_013594.1_28	PF03237	25.2
Viral_RefSeq	NC_023747.1_7	PF03237	25.2
Viral_RefSeq	NC_042332.1_7	PF03237	25.2
Viral_RefSeq	NC_031001.1_1	PF03237	25.2
Viral_RefSeq	NC_023612.1_2	PF03237	25.2
Viral_RefSeq	NC_021325.1_2	PF03237	24.9
Viral_RefSeq	NC_031095.1_57	PF03237	24.8
Viral_RefSeq	NC_029119.1_35	PF03237	24.7
Viral_RefSeq	NC_011085.3_49	PF03237	24.6
Viral_RefSeq	NC_016564.1_51	PF03237	24.3
Viral_RefSeq	NC_028686.1_104	PF03237	24.2
Viral_RefSeq	NC_016651.1_2	PF03237	24.2
Viral_RefSeq	NC_020483.1_57	PF03237	24.1
Viral_RefSeq	NC_024147.1_4	PF03237	24.1
Viral_RefSeq	NC_016158.1_2	PF03237	24.1
Viral_RefSeq	NC_011041.1_64	PF03237	24
Viral_RefSeq	NC_026598.1_4	PF03237	23.9
Viral_RefSeq	NC_027996.1_1	PF03237	23.9
Viral_RefSeq	NC_027997.1_1	PF03237	23.8
Viral_RefSeq	NC_020159.1_6	PF03237	23.6
Viral_RefSeq	NC_020839.1_24	PF03237	23.4
Viral_RefSeq	NC_020866.1_30	PF03237	23.4
Viral_RefSeq	NC_031906.1_235	PF03237	23.3
Viral_RefSeq	NC_031112.1_2	PF03237	23.2
Viral_RefSeq	NC_007019.1_4	PF03237	23.1
Viral_RefSeq	NC_010353.1_3	PF03237	23.1
Viral_RefSeq	NC_021335.1_7	PF03237	23
Viral_RefSeq	NC_028936.1_4	PF03237	22.7
Viral_RefSeq	NC_007581.1_175	PF03237	22.6

## Sheet: TerL
Database_Protein	Accession	IMGVR_reference	mReC	Viral_RefSeq
Pfam_TerL	PF03237	46137	17	599
Pfam_TerL	PF03354	21527	0	491
Pfam_TerL	PF04466	19468	0	210
Pfam_TerL	PF05876	12415	0	166
Pfam_TerL	PF06056	1175	0	28
Pfam_TerL	PF17288	1891	0	18
Pfam_TerL	PF17289	24417	0	230
VOG_TerL	VOG00652	7175	0	203
VOG_TerL	VOG00731	24828	0	680
VOG_TerL	VOG00755	44287	1	493
VOG_TerL	VOG00756	3051	0	61
VOG_TerL	VOG01069	27406	27	356
VOG_TerL	VOG01136	30888	0	295
VOG_TerL	VOG01197	7946	0	198
VOG_TerL	VOG01532	13553	0	59
VOG_TerL	VOG17656	822	1	49
VOG_TerL	VOG19451	1275	0	37
VOG_TerL	VOG20046	946	1	8
VOG_TerL	VOG21790	8	0	2
VOG_TerL	VOG22663	13	0	4
VOG_TerL	VOG23728	16	0	2
VOG_TerL	VOG23893	1069	1	3

## Sheet: Full_annotation
contig	protein	noghit	nogdomain	nogcat	nogname	nogbit	nogevalue	pfamhit	pfamname	pfambit	pfamevalue	eggvoghit	eggvogdomain	eggvogcat	eggvogname	eggvogbit	eggvogevalue	voghit	vogcat	vog2name	vogbit	vogevalue
3300000243_____SA_S2_NOR18_50mDRAFT_1000001	3300000243_____SA_S2_NOR18_50mDRAFT_1000001_1	COG1469	Bacteria	H	GTP cyclohydrolase I activity	24.2	4.4e-06	PF02649	THBO-biosyn; GCHY-1; Type I GTP cyclohydrolase folE2	20.4	7.8e-05	NA	NA	NA	NA	NA	NA	NA	NA	NA	NA	NA
3300000243_____SA_S2_NOR18_50mDRAFT_1000001	3300000243_____SA_S2_NOR18_50mDRAFT_1000001_10	arCOG00328	Archaea	L	DNA polymerase	123.5	1.8e-36	PF00136	DNA_pol_B-like; DNA_pol_B; DNA polymerase family B	58.5	1.2e-16	4QB40	Virus	S	DNA polymerase family B	151.1	1.1e-44	VOG00082	XhXr	sp|Q38087|DPOL_BPR69 DNA-directed DNA polymerase	203.2	1.8e-60
3300000243_____SA_S2_NOR18_50mDRAFT_1000001	3300000243_____SA_S2_NOR18_50mDRAFT_1000001_101	NA	NA	NA	NA	NA	NA	NA	NA	NA	NA	NA	NA	NA	NA	NA	NA	VOG00555	Xu	REFSEQ hypothetical protein	13.9	0.0004
3300000243_____SA_S2_NOR18_50mDRAFT_1000001	3300000243_____SA_S2_NOR18_50mDRAFT_1000001_102	NA	NA	NA	NA	NA	NA	NA	NA	NA	NA	NA	NA	NA	NA	NA	NA	VOG00555	Xu	REFSEQ hypothetical protein	14.8	0.00021
3300000243_____SA_S2_NOR18_50mDRAFT_1000001	3300000243_____SA_S2_NOR18_50mDRAFT_1000001_106	COG0826	Bacteria	O	peptidase U32	35.8	1e-09	NA	NA	NA	NA	NA	NA	NA	NA	NA	NA	VOG03105	Xu	REFSEQ hypothetical protein	21.2	2.1e-05
3300000243_____SA_S2_NOR18_50mDRAFT_1000001	3300000243_____SA_S2_NOR18_50mDRAFT_1000001_107	arCOG07703	Archaea	S	unknown	18.2	0.00074	NA	NA	NA	NA	NA	NA	NA	NA	NA	NA	NA	NA	NA	NA	NA
3300000243_____SA_S2_NOR18_50mDRAFT_1000001	3300000243_____SA_S2_NOR18_50mDRAFT_1000001_108	2Z7Y4	Bacteria	S	unknown	31.4	2.9e-08	PF00535	GT-A; Glycos_transf_2; Glycosyl transferase family 2	35.8	1.6e-09	NA	NA	NA	NA	NA	NA	VOG01489	Xu	REFSEQ glycosyltransferase	18.9	0.00015
3300000243_____SA_S2_NOR18_50mDRAFT_1000001	3300000243_____SA_S2_NOR18_50mDRAFT_1000001_11	KOG0970	Eukarya	L	leading strand elongation	27.8	1.3e-07	PF00136	DNA_pol_B-like; DNA_pol_B; DNA polymerase family B	37	4e-10	4QB40	Virus	S	DNA polymerase family B	45.8	7.1e-13	VOG00082	XhXr	sp|Q38087|DPOL_BPR69 DNA-directed DNA polymerase	60.8	1.9e-17
3300000243_____SA_S2_NOR18_50mDRAFT_1000001	3300000243_____SA_S2_NOR18_50mDRAFT_1000001_12	COG4951	Bacteria	L	DNA primase small subunit	129.1	4.1e-38	PF04851	P-loop_NTPase; ResIII; Type III restriction enzyme, res subunit	72.4	1.1e-20	4QB5I	Virus	S	N-methyltransferase activity	120.3	2.3e-35	VOG00649	XhXs	sp|P16712|A18_VACCW Transcript termination protein A18	182.7	3.7e-54
3300000243_____SA_S2_NOR18_50mDRAFT_1000001	3300000243_____SA_S2_NOR18_50mDRAFT_1000001_13	COG1573	Bacteria	L	uracil-dna glycosylase	33.9	7.2e-09	PF03167	; UDG; Uracil DNA glycosylase superfamily	39.7	1.1e-10	NA	NA	NA	NA	NA	NA	NA	NA	NA	NA	NA
3300000243_____SA_S2_NOR18_50mDRAFT_1000001	3300000243_____SA_S2_NOR18_50mDRAFT_1000001_14	KOG2108	Eukarya	L	ATP-dependent DNA helicase activity	434.8	1.2e-130	PF13361	P-loop_NTPase; UvrD_C; UvrD-like helicase C-terminal domain	202.7	2.7e-60	4QBY0	Virus	S	UvrD-like helicase C-terminal domain	25.7	1.5e-06	VOG09570	Xh	sp|F1ND48|FBH1_CHICK F-box DNA helicase 1	271.2	4.7e-81
3300000243_____SA_S2_NOR18_50mDRAFT_1000001	3300000243_____SA_S2_NOR18_50mDRAFT_1000001_15	COG2404	Bacteria	S	hydrolase activity, acting on ester bonds	142.1	9e-42	PF01368	HAD; DHH; DHH family	21.8	4.2e-05	4QB08	Virus	S		34.6	2.1e-09	VOG01452	Xu	sp|Q5UPH8|YR106_MIMIV Uncharacterized protein R106	111.9	8.3e-33
3300000243_____SA_S2_NOR18_50mDRAFT_1000001	3300000243_____SA_S2_NOR18_50mDRAFT_1000001_16	3465V	Bacteria	S	unknown	29.2	1.7e-07	NA	NA	NA	NA	NA	NA	NA	NA	NA	NA	VOG00185	Xu	sp|Q6QGG9|D5_BPT5 Putative transcription factor D5	31.6	2.9e-08
3300000243_____SA_S2_NOR18_50mDRAFT_1000001	3300000243_____SA_S2_NOR18_50mDRAFT_1000001_17	COG0187	Bacteria	L	DNA topoisomerase II activity	288.8	2.1e-86	PF01751	Toprim-like; Toprim; Toprim domain	36.8	8.9e-10	4QDCP	Virus	S	DNA gyrase B	249.5	1.6e-74	VOG00278	Xh	sp|P08096|TOP2_SCHPO DNA topoisomerase 2	271.9	2.5e-81
3300000243_____SA_S2_NOR18_50mDRAFT_1000001	3300000243_____SA_S2_NOR18_50mDRAFT_1000001_18	33CID	Bacteria	S	VRR-NUC domain	17.2	0.00091	NA	NA	NA	NA	NA	NA	NA	NA	NA	NA	NA	NA	NA	NA	NA
3300000243_____SA_S2_NOR18_50mDRAFT_1000001	3300000243_____SA_S2_NOR18_50mDRAFT_1000001_20	arCOG00469	Archaea	L	Part of the RFC clamp loader complex which loads the PCNA sliding clamp onto DNA	68.8	1e-19	PF00004	P-loop_NTPase; AAA; ATPase family associated with various cellular activities (AAA)	48.2	3.5e-13	4QAR1	Virus	S	ATPase activity	78.3	2e-22	VOG00667	XhXr	sp|P04526|DPA44_BPT4 Sliding-clamp-loader gp44 subunit	122.7	6.1e-36
3300000243_____SA_S2_NOR18_50mDRAFT_1000001	3300000243_____SA_S2_NOR18_50mDRAFT_1000001_23	arCOG00039	Archaea	H	Catalyzes the ATP-dependent conversion of 7-carboxy-7- deazaguanine (CDG) to 7-cyano-7-deazaguanine (preQ(0))	209.8	1.1e-62	PF06508	HUP; QueC; Queuosine biosynthesis protein QueC	195.2	2.4e-58	4QGHR	Virus	S	Queuosine biosynthesis protein QueC	191.8	3.3e-57	VOG00681	Xh	sp|A4XFR8|QUEC_CALS8 7-cyano-7-deazaguanine synthase	165.8	4.1e-49
3300000243_____SA_S2_NOR18_50mDRAFT_1000001	3300000243_____SA_S2_NOR18_50mDRAFT_1000001_25	COG2358	Bacteria	G	TRAP transporter, solute receptor (TAXI family	47	6.5e-13	NA	NA	NA	NA	NA	NA	NA	NA	NA	NA	VOG02044	Xu	REFSEQ hypothetical protein	44	5e-12
3300000243_____SA_S2_NOR18_50mDRAFT_1000001	3300000243_____SA_S2_NOR18_50mDRAFT_1000001_26	COG2358	Bacteria	G	TRAP transporter, solute receptor (TAXI family	82	1.5e-23	PF16868	PBP; NMT1_3; NMT1-like family	42.2	1.6e-11	NA	NA	NA	NA	NA	NA	VOG02044	Xu	REFSEQ hypothetical protein	104.4	1.9e-30
3300000243_____SA_S2_NOR18_50mDRAFT_1000001	3300000243_____SA_S2_NOR18_50mDRAFT_1000001_27	33IZX	Bacteria	S	Protein of unknown function (DUF1523)	73.7	2.6e-21	PF07509	; DUF1523; Protein of unknown function (DUF1523)	28.3	2.5e-07	4QF0K	Virus	S		42	1.9e-11	VOG01929	Xu	REFSEQ hypothetical protein	50.4	5e-14
3300000243_____SA_S2_NOR18_50mDRAFT_1000001	3300000243_____SA_S2_NOR18_50mDRAFT_1000001_28	COG0727	Bacteria	T	PFAM Uncharacterised protein family (UPF0153)	20.2	9.9e-05	PF03692	; CxxCxxCC; Putative zinc- or iron-chelating domain	18	0.0009	NA	NA	NA	NA	NA	NA	NA	NA	NA	NA	NA
3300000243_____SA_S2_NOR18_50mDRAFT_1000001	3300000243_____SA_S2_NOR18_50mDRAFT_1000001_30	COG0188	Bacteria	L	A type II topoisomerase that negatively supercoils closed circular double-stranded (ds) DNA in an ATP-dependent manner to modulate DNA topology and maintain chromosomes in an underwound state. Negative supercoiling favors strand separation, and DNA replication, transcription, recombination and repair, all of which involve strand separation. Also able to catalyze the interconversion of other topol…	118.5	9.1e-35	PF00521	; DNA_topoisoIV; DNA gyrase/topoisomerase IV, subunit A	136	4e-40	4QCR5	Virus	S	DNA gyrase/topoisomerase IV, subunit A	114.1	1.9e-33	VOG00278	Xh	sp|P08096|TOP2_SCHPO DNA topoisomerase 2	89	3.9e-26
3300000243_____SA_S2_NOR18_50mDRAFT_1000001	3300000243_____SA_S2_NOR18_50mDRAFT_1000001_32	COG0358	Bacteria	L	DNA primase activity	23.5	1.2e-05	NA	NA	NA	NA	4QBSJ	Virus	S	DNA primase activity	23.5	5.9e-06	VOG00060	XhXr	sp|P04520|PRIM_BPT4 DNA primase	33.7	3.8e-09
3300000243_____SA_S2_NOR18_50mDRAFT_1000001	3300000243_____SA_S2_NOR18_50mDRAFT_1000001_34	COG0720	Bacteria	H	synthase	89.5	3.5e-26	PF01242	THBO-biosyn; PTPS; 6-pyruvoyl tetrahydropterin synthase	98.3	7.2e-29	4QBB2	Virus	S	6-pyruvoyl tetrahydropterin synthase	77.9	2.3e-22	VOG01198	Xh	sp|Q1RHI6|QUED_RICBR 6-carboxy-5,6,7,8-tetrahydropterin synthase	89.7	4.9e-26
3300000243_____SA_S2_NOR18_50mDRAFT_1000001	3300000243_____SA_S2_NOR18_50mDRAFT_1000001_35	arCOG03411	Archaea	Q	methyltransferase activity	17.3	0.00042	NA	NA	NA	NA	NA	NA	NA	NA	NA	NA	NA	NA	NA	NA	NA
3300000243_____SA_S2_NOR18_50mDRAFT_1000001	3300000243_____SA_S2_NOR18_50mDRAFT_1000001_38	2ZZAU	Bacteria	S	unknown	19.7	0.00011	NA	NA	NA	NA	NA	NA	NA	NA	NA	NA	VOG07104	Xu	REFSEQ vp39	18	0.00032
3300000243_____SA_S2_NOR18_50mDRAFT_1000001	3300000243_____SA_S2_NOR18_50mDRAFT_1000001_4	335GW	Bacteria	S	unknown	34.6	3.1e-09	NA	NA	NA	NA	NA	NA	NA	NA	NA	NA	VOG00245	Xu	REFSEQ hypothetical protein	31.5	3.5e-08
3300000243_____SA_S2_NOR18_50mDRAFT_1000001	3300000243_____SA_S2_NOR18_50mDRAFT_1000001_40	COG0085	Bacteria	K	RNA polymerase activity	206.9	1.1e-61	PF00562	LEF-8-like; RNA_pol_Rpb2_6; RNA polymerase Rpb2, domain 6	91.6	1.4e-26	4QG8W	Virus	S		143.2	1.6e-42	VOG01055	XhXr	sp|P59642|RPOB_TROW8 DNA-directed RNA polymerase subunit beta	282.9	1.1e-84
3300000243_____SA_S2_NOR18_50mDRAFT_1000001	3300000243_____SA_S2_NOR18_50mDRAFT_1000001_41	32WFJ	Bacteria	S	unknown	18.4	0.00043	NA	NA	NA	NA	4QGVC	Virus	S		40.6	4.4e-11	VOG00402	Xh	sp|O48499|D14_BPT5 Protein D14	47.9	3.5e-13
3300000243_____SA_S2_NOR18_50mDRAFT_1000001	3300000243_____SA_S2_NOR18_50mDRAFT_1000001_42	3328X	Bacteria	S	unknown	51.5	2.4e-14	PF05207	Zn_Beta_Ribbon; zf-CSL; CSL zinc finger	19	0.00021	4QBHW	Virus	S		42.9	1.2e-11	VOG00097	Xu	REFSEQ hypothetical protein	35	2.3e-09
3300000243_____SA_S2_NOR18_50mDRAFT_1000001	3300000243_____SA_S2_NOR18_50mDRAFT_1000001_45	COG1728	Bacteria	S	Protein conserved in bacteria	23.2	1.5e-05	PF03885	; DUF327; Protein of unknown function (DUF327)	22.5	2.2e-05	4QHNH	Virus	S		15.9	0.00069	NA	NA	NA	NA	NA
3300000243_____SA_S2_NOR18_50mDRAFT_1000001	3300000243_____SA_S2_NOR18_50mDRAFT_1000001_47	COG0086	Bacteria	K	DNA-dependent RNA polymerase catalyzes the transcription of DNA into RNA using the four ribonucleoside triphosphates as substrates	86.5	2.7e-25	PF04998	; RNA_pol_Rpb1_5; RNA polymerase Rpb1, domain 5	18.1	0.00036	4QATC	Virus	S		70.5	2.8e-20	VOG09953	Xu	REFSEQ hypothetical protein	85.9	6.3e-25
3300000243_____SA_S2_NOR18_50mDRAFT_1000001	3300000243_____SA_S2_NOR18_50mDRAFT_1000001_48	arCOG03713	Archaea	F	Catalyzes the reduction of ribonucleotides to deoxyribonucleotides. May function to provide a pool of deoxyribonucleotide precursors for DNA repair during oxygen limitation and or for immediate growth after restoration of oxygen	485.1	1e-145	PF02867	PFL-like; Ribonuc_red_lgC; Ribonucleotide reductase, barrel domain	415.3	8.5e-125	4QAXQ	Virus	S	Ribonucleotide reductase, barrel domain	334.8	2.7e-100	VOG00103	XhXr	sp|P00452|RIR1_ECOLI Ribonucleoside-diphosphate reductase 1 subunit alpha	334.5	4.6e-100
3300000243_____SA_S2_NOR18_50mDRAFT_1000001	3300000243_____SA_S2_NOR18_50mDRAFT_1000001_49	COG1204	Bacteria	L	response to ionizing radiation	61.7	1.2e-17	PF00270	P-loop_NTPase; DEAD; DEAD/DEAH box helicase	17.5	0.00068	4QB5I	Virus	S	N-methyltransferase activity	49.5	8.2e-14	NA	NA	NA	NA	NA
3300000243_____SA_S2_NOR18_50mDRAFT_1000001	3300000243_____SA_S2_NOR18_50mDRAFT_1000001_5	COG2108	Bacteria	S	radical SAM	199.3	2.3e-59	PF04055	TIM_barrel; Radical_SAM; Radical SAM superfamily	39.3	2e-10	4QCT7	Virus	S	[formate-C-acetyltransferase]-activating enzyme activity	24.6	6.1e-06	VOG00344	Xh	sp|P07075|NRDG_BPT4 Anaerobic ribonucleoside-triphosphate reductase-activating protein	32.4	1.5e-08
3300000243_____SA_S2_NOR18_50mDRAFT_1000001	3300000243_____SA_S2_NOR18_50mDRAFT_1000001_50	COG0086	Bacteria	K	DNA-dependent RNA polymerase catalyzes the transcription of DNA into RNA using the four ribonucleoside triphosphates as substrates	68.4	7.9e-20	PF00623	; RNA_pol_Rpb1_2; RNA polymerase Rpb1, domain 2	63.7	5.7e-18	4QBYI	Virus	S		139.1	3e-41	VOG09921	Xu	REFSEQ putative DNA-directed RNA polymerase beta subunit	181.5	4.5e-54
3300000243_____SA_S2_NOR18_50mDRAFT_1000001	3300000243_____SA_S2_NOR18_50mDRAFT_1000001_51	arCOG02173	Archaea	H	Catalyzes the complex heterocyclic radical-mediated conversion of 6-carboxy-5,6,7,8-tetrahydropterin (CPH4) to 7- carboxy-7-deazaguanine (CDG), a step common to the biosynthetic pathways of all 7-deazapurine-containing compounds	100.8	2.3e-29	PF13394	4Fe-4S; Fer4_14; 4Fe-4S single cluster domain	50.3	6.1e-14	4QFBT	Virus	S	4Fe-4S single cluster domain	100.8	1.9e-29	VOG03593	Xh	sp|Q9ZCV2|QUEE_RICPR 7-carboxy-7-deazaguanine synthase	132	7.1e-39
3300000243_____SA_S2_NOR18_50mDRAFT_1000001	3300000243_____SA_S2_NOR18_50mDRAFT_1000001_52	COG1594	Bacteria	K	Catalyzes the reduction of ribonucleotides to deoxyribonucleotides. May function to provide a pool of deoxyribonucleotide precursors for DNA repair during oxygen limitation and or for immediate growth after restoration of oxygen	22.3	1.1e-05	NA	NA	NA	NA	NA	NA	NA	NA	NA	NA	NA	NA	NA	NA	NA
3300000243_____SA_S2_NOR18_50mDRAFT_1000001	3300000243_____SA_S2_NOR18_50mDRAFT_1000001_54	COG0279	Bacteria	G	D-glycero-D-manno-heptose 7-phosphate biosynthetic process	230.5	3e-69	PF13580	SIS; SIS_2; SIS domain	95.9	5e-28	4QBS4	Virus	S		17.6	0.00077	VOG17146	Xu	REFSEQ hypothetical protein	17.6	0.00075
3300000243_____SA_S2_NOR18_50mDRAFT_1000001	3300000243_____SA_S2_NOR18_50mDRAFT_1000001_55	33RU6	Bacteria	S	unknown	374.7	1.5e-112	NA	NA	NA	NA	NA	NA	NA	NA	NA	NA	VOG00660	Xu	sp|Q8QL48|Y306_SIRV1 Uncharacterized protein 306	22	2.4e-05
3300000243_____SA_S2_NOR18_50mDRAFT_1000001	3300000243_____SA_S2_NOR18_50mDRAFT_1000001_56	31BDU	Bacteria	S	HNH endonuclease	68	2e-19	PF13392	His-Me_finger; HNH_3; HNH endonuclease	34.1	4.2e-09	4QAIU	Virus	S	HNH endonuclease	32	3.1e-08	VOG00040	Xu	sp|P03795|Y28_BPT7 Protein 2.8	100	4e-29
3300000243_____SA_S2_NOR18_50mDRAFT_1000001	3300000243_____SA_S2_NOR18_50mDRAFT_1000001_59	COG1837	Bacteria	L	Belongs to the UPF0109 family	73.6	3.5e-21	PF13083	KH; KH_4; KH domain	73.1	3.2e-21	NA	NA	NA	NA	NA	NA	NA	NA	NA	NA	NA
3300000243_____SA_S2_NOR18_50mDRAFT_1000001	3300000243_____SA_S2_NOR18_50mDRAFT_1000001_6	335GW	Bacteria	S	unknown	42.3	1.3e-11	NA	NA	NA	NA	NA	NA	NA	NA	NA	NA	NA	NA	NA	NA	NA
3300000243_____SA_S2_NOR18_50mDRAFT_1000001	3300000243_____SA_S2_NOR18_50mDRAFT_1000001_60	31C2C	Bacteria	S	unknown	16.4	0.00099	NA	NA	NA	NA	NA	NA	NA	NA	NA	NA	NA	NA	NA	NA	NA
3300000243_____SA_S2_NOR18_50mDRAFT_1000001	3300000243_____SA_S2_NOR18_50mDRAFT_1000001_61	NA	NA	NA	NA	NA	NA	PF17517	; IgGFc_binding; IgGFc binding protein	17.9	0.00039	4QCS3	Virus	S		22.9	1.4e-05	VOG11216	Xu	REFSEQ hypothetical protein	75.4	1.3e-21
3300000243_____SA_S2_NOR18_50mDRAFT_1000001	3300000243_____SA_S2_NOR18_50mDRAFT_1000001_63	COG0258	Bacteria	L	In addition to polymerase activity, this DNA polymerase exhibits 5'-3' exonuclease activity	50.5	3e-14	PF01367	5_3_exonuc_C; 5_3_exonuc; 5'-3' exonuclease, C-terminal SAM fold	34.6	5.6e-09	4QAM2	Virus	S	catalytic activity	45.9	9.8e-13	VOG02686	Xr	sp|P13319|RNH_BPT4 Ribonuclease H	60.6	3.8e-17
3300000243_____SA_S2_NOR18_50mDRAFT_1000001	3300000243_____SA_S2_NOR18_50mDRAFT_1000001_64	COG2870	Bacteria	H	Catalyzes the ADP transfer from ATP to D-glycero-beta-D- manno-heptose 1-phosphate, yielding ADP-D-glycero-beta-D-manno- heptose	221.2	6.7e-66	PF00294	Ribokinase; PfkB; pfkB family carbohydrate kinase	96.9	3.4e-28	4QCJM	Virus	S	pfkB family carbohydrate kinase	105	1e-30	VOG17314	Xh	sp|A6Q4Z6|HLDE_NITSB Bifunctional protein HldE	130.8	1.3e-38
3300000243_____SA_S2_NOR18_50mDRAFT_1000001	3300000243_____SA_S2_NOR18_50mDRAFT_1000001_66	NA	NA	NA	NA	NA	NA	NA	NA	NA	NA	NA	NA	NA	NA	NA	NA	VOG01608	Xu	REFSEQ hypothetical protein	25.2	2.3e-06
3300000243_____SA_S2_NOR18_50mDRAFT_1000001	3300000243_____SA_S2_NOR18_50mDRAFT_1000001_67	2R1MG	Eukarya	S	Protein of unknown function (DUF1677)	20.7	7.4e-05	NA	NA	NA	NA	NA	NA	NA	NA	NA	NA	NA	NA	NA	NA	NA
3300000243_____SA_S2_NOR18_50mDRAFT_1000001	3300000243_____SA_S2_NOR18_50mDRAFT_1000001_71	arCOG04754	Archaea	L	DNA ligase that catalyzes the formation of phosphodiester linkages between 5'-phosphoryl and 3'-hydroxyl groups in double-stranded DNA using NAD as a coenzyme and as the energy source for the reaction. It is essential for DNA replication and repair of damaged DNA	240.5	8.3e-72	PF01653	DNA_ligase; DNA_ligase_aden; NAD-dependent DNA ligase adenylation domain	127.6	1.4e-37	4QBH7	Virus	S	DNA ligase (NAD+) activity	324.3	4.8e-97	VOG01590	XhXr	sp|Q5UPZ0|DNLJ_MIMIV DNA ligase	428	2.3e-128
3300000243_____SA_S2_NOR18_50mDRAFT_1000001	3300000243_____SA_S2_NOR18_50mDRAFT_1000001_72	COG0328	Bacteria	L	RNA-DNA hybrid ribonuclease activity	207	1.8e-61	PF00075	RNase_H; RNase_H; RNase H	155	3.6e-46	4QANQ	Virus	S	RNase H	173.5	1.6e-51	VOG00147	Xu	sp|B8HPS9|RNH_CYAP4 Ribonuclease H	192.1	3.8e-57
3300000243_____SA_S2_NOR18_50mDRAFT_1000001	3300000243_____SA_S2_NOR18_50mDRAFT_1000001_73	2ZCWW	Bacteria	S	unknown	17.2	0.00096	NA	NA	NA	NA	NA	NA	NA	NA	NA	NA	NA	NA	NA	NA	NA
3300000243_____SA_S2_NOR18_50mDRAFT_1000001	3300000243_____SA_S2_NOR18_50mDRAFT_1000001_74	2RC0B	Eukarya	S	Leucine rich repeats (6 copies)	16.3	0.00037	NA	NA	NA	NA	NA	NA	NA	NA	NA	NA	NA	NA	NA	NA	NA
3300000243_____SA_S2_NOR18_50mDRAFT_1000001	3300000243_____SA_S2_NOR18_50mDRAFT_1000001_75	2S5G6	Eukarya	L	Single-strand binding protein family	49.8	1.1e-13	PF00436	OB; SSB; Single-strand binding protein family	55.3	1.4e-15	4QAU9	Virus	S	Single-strand binding protein family	60.4	5.6e-17	VOG02837	Xu	sp|P9WGD4|SSB_MYCTO Single-stranded DNA-binding protein	41.2	4.7e-11
3300000243_____SA_S2_NOR18_50mDRAFT_1000001	3300000243_____SA_S2_NOR18_50mDRAFT_1000001_76	COG0085	Bacteria	K	RNA polymerase activity	162.2	3.3e-48	PF00562	LEF-8-like; RNA_pol_Rpb2_6; RNA polymerase Rpb2, domain 6	102.7	5.8e-30	4QDEE	Virus	L	RNA polymerase beta subunit	71.8	5.7e-21	VOG01055	XhXr	sp|P59642|RPOB_TROW8 DNA-directed RNA polymerase subunit beta	114.9	5.5e-34
3300000243_____SA_S2_NOR18_50mDRAFT_1000001	3300000243_____SA_S2_NOR18_50mDRAFT_1000001_78	COG0086	Bacteria	K	DNA-dependent RNA polymerase catalyzes the transcription of DNA into RNA using the four ribonucleoside triphosphates as substrates	199.3	2.2e-59	PF04998	; RNA_pol_Rpb1_5; RNA polymerase Rpb1, domain 5	68.2	1.9e-19	4QARB	Virus	S	RNA polymerase Rpb1, domain 4	104.5	7.9e-31	VOG00915	XhXrXs	sp|O57204|RP147_VACCA DNA-directed RNA polymerase 147 kDa polypeptide	127.4	1e-37
3300000243_____SA_S2_NOR18_50mDRAFT_1000001	3300000243_____SA_S2_NOR18_50mDRAFT_1000001_8	KOG4797	Eukarya	S	negative regulation of activation-induced cell death of T cells	25.8	1.6e-06	NA	NA	NA	NA	NA	NA	NA	NA	NA	NA	NA	NA	NA	NA	NA
3300000243_____SA_S2_NOR18_50mDRAFT_1000001	3300000243_____SA_S2_NOR18_50mDRAFT_1000001_81	2RM2F	Eukarya	S	basic region leucin zipper	18.5	0.00036	NA	NA	NA	NA	NA	NA	NA	NA	NA	NA	NA	NA	NA	NA	NA
3300000243_____SA_S2_NOR18_50mDRAFT_1000001	3300000243_____SA_S2_NOR18_50mDRAFT_1000001_82	33DGC	Bacteria	S	unknown	28.4	3.1e-07	PF06008	; Laminin_I; Laminin Domain I	28.9	2.2e-07	4QGS6	Virus	S		22.5	9.9e-06	VOG00207	XhXp	sp|O48470|HOL24_BPSPP Holin-like protein 24.1	19.4	0.00024
3300000243_____SA_S2_NOR18_50mDRAFT_1000001	3300000243_____SA_S2_NOR18_50mDRAFT_1000001_84	COG0317	Bacteria	KT	In eubacteria ppGpp (guanosine 3'-diphosphate 5-' diphosphate) is a mediator of the stringent response that coordinates a variety of cellular activities in response to changes in nutritional abundance	86.3	6.4e-25	PF13328	HD_PDEase; HD_4; HD domain	65.3	1.3e-18	4QCAC	Virus	S	HD domain	116.9	2.5e-34	VOG01072	Xh	sp|O87331|RELA_CORGL GTP pyrophosphokinase	106.6	3.7e-31
3300000243_____SA_S2_NOR18_50mDRAFT_1000001	3300000243_____SA_S2_NOR18_50mDRAFT_1000001_86	32S4H	Bacteria	S	unknown	30.8	5.2e-08	NA	NA	NA	NA	NA	NA	NA	NA	NA	NA	NA	NA	NA	NA	NA
3300000243_____SA_S2_NOR18_50mDRAFT_1000001	3300000243_____SA_S2_NOR18_50mDRAFT_1000001_87	33VDJ	Bacteria	S	unknown	23.3	8.5e-06	NA	NA	NA	NA	NA	NA	NA	NA	NA	NA	NA	NA	NA	NA	NA
3300000243_____SA_S2_NOR18_50mDRAFT_1000001	3300000243_____SA_S2_NOR18_50mDRAFT_1000001_9	KOG3070	Eukarya	K	DNA binding	85.4	1e-24	PF00313	OB; CSD; 'Cold-shock' DNA-binding domain	92.3	3.1e-27	NA	NA	NA	NA	NA	NA	VOG04534	Xh	sp|P0A361|CSPA_STRP8 Major cold shock protein	70.8	3.7e-20
3300000243_____SA_S2_NOR18_50mDRAFT_1000001	3300000243_____SA_S2_NOR18_50mDRAFT_1000001_93	NA	NA	NA	NA	NA	NA	NA	NA	NA	NA	4QB4N	Virus	S		111.1	6.1e-33	VOG02712	Xu	REFSEQ possible virion structural protein	119.4	3.7e-35
3300000243_____SA_S2_NOR18_50mDRAFT_1000001	3300000243_____SA_S2_NOR18_50mDRAFT_1000001_94	2S20X	Eukarya	S	unknown	14.3	0.00099	NA	NA	NA	NA	NA	NA	NA	NA	NA	NA	NA	NA	NA	NA	NA
3300000243_____SA_S2_NOR18_50mDRAFT_1000001	3300000243_____SA_S2_NOR18_50mDRAFT_1000001_95	NA	NA	NA	NA	NA	NA	NA	NA	NA	NA	4QB4N	Virus	S		46.7	1.6e-13	VOG02712	Xu	REFSEQ possible virion structural protein	83.8	2.4e-24
3300000243_____SA_S2_NOR18_50mDRAFT_1000001	3300000243_____SA_S2_NOR18_50mDRAFT_1000001_97	KOG3544	Eukarya	D	structural constituent of cuticle	743.6	2.5e-224	PF01391	; Collagen; Collagen triple helix repeat (20 copies)	49.5	6.9e-14	NA	NA	NA	NA	NA	NA	VOG00610	XhXs	sp|Q5UQ13|COLL2_MIMIV Collagen-like protein 2	174.3	8.6e-52
3300000243_____SA_S2_NOR18_50mDRAFT_1000001	3300000243_____SA_S2_NOR18_50mDRAFT_1000001_98	COG0859	Bacteria	M	PFAM glycosyl transferase family 9	22.5	9.6e-06	NA	NA	NA	NA	NA	NA	NA	NA	NA	NA	NA	NA	NA	NA	NA
3300000786_____WSSedA2C2DRAFT_1000021	3300000786_____WSSedA2C2DRAFT_1000021_10	COG0085	Bacteria	K	RNA polymerase activity	362.5	1.1e-108	PF00562	LEF-8-like; RNA_pol_Rpb2_6; RNA polymerase Rpb2, domain 6	187.9	7.8e-56	4QDEE	Virus	L	RNA polymerase beta subunit	120.5	1.1e-35	VOG01055	XhXr	sp|P59642|RPOB_TROW8 DNA-directed RNA polymerase subunit beta	266.3	1.1e-79
3300000786_____WSSedA2C2DRAFT_1000021	3300000786_____WSSedA2C2DRAFT_1000021_11	33SBF	Bacteria	S	unknown	18	0.00033	PF17279	EsxAB; DUF5344; Family of unknown function (DUF5344)	20.8	0.00011	NA	NA	NA	NA	NA	NA	NA	NA	NA	NA	NA
3300000786_____WSSedA2C2DRAFT_1000021	3300000786_____WSSedA2C2DRAFT_1000021_12	32N3I	Bacteria	S	unknown	18.5	0.00035	PF17006	; DUF5087; Domain of unknown function (DUF5087)	17.9	0.00044	NA	NA	NA	NA	NA	NA	NA	NA	NA	NA	NA
3300000786_____WSSedA2C2DRAFT_1000021	3300000786_____WSSedA2C2DRAFT_1000021_14	2Z93N	Bacteria	S	unknown	45.2	1.4e-12	NA	NA	NA	NA	NA	NA	NA	NA	NA	NA	NA	NA	NA	NA	NA
3300000786_____WSSedA2C2DRAFT_1000021	3300000786_____WSSedA2C2DRAFT_1000021_2	COG2870	Bacteria	H	Catalyzes the ADP transfer from ATP to D-glycero-beta-D- manno-heptose 1-phosphate, yielding ADP-D-glycero-beta-D-manno- heptose	237.9	5.7e-71	PF00294	Ribokinase; PfkB; pfkB family carbohydrate kinase	102.5	6.6e-30	4QCJM	Virus	S	pfkB family carbohydrate kinase	106.1	4.5e-31	VOG17314	Xh	sp|A6Q4Z6|HLDE_NITSB Bifunctional protein HldE	135.6	4.4e-40
3300000786_____WSSedA2C2DRAFT_1000021	3300000786_____WSSedA2C2DRAFT_1000021_5	32TXM	Bacteria	S	unknown	31.7	3.6e-08	NA	NA	NA	NA	NA	NA	NA	NA	NA	NA	NA	NA	NA	NA	NA
3300000786_____WSSedA2C2DRAFT_1000021	3300000786_____WSSedA2C2DRAFT_1000021_7	NA	NA	NA	NA	NA	NA	NA	NA	NA	NA	4QAWY	Virus	S		18.7	0.0003	VOG15981	Xu	REFSEQ hypothetical protein	42.5	1.1e-11
3300000786_____WSSedA2C2DRAFT_1000021	3300000786_____WSSedA2C2DRAFT_1000021_9	COG0086	Bacteria	K	DNA-dependent RNA polymerase catalyzes the transcription of DNA into RNA using the four ribonucleoside triphosphates as substrates	370.5	4.6e-111	PF00623	; RNA_pol_Rpb1_2; RNA polymerase Rpb1, domain 2	99.5	6.1e-29	4QARB	Virus	S	RNA polymerase Rpb1, domain 4	171.7	4e-51	VOG00915	XhXrXs	sp|O57204|RP147_VACCA DNA-directed RNA polymerase 147 kDa polypeptide	190.9	6.9e-57
3300001687_____WOR8_10000361	3300001687_____WOR8_10000361_1	3346P	Bacteria	S	BA14K-like protein	18.2	0.00059	NA	NA	NA	NA	NA	NA	NA	NA	NA	NA	NA	NA	NA	NA	NA
3300001687_____WOR8_10000361	3300001687_____WOR8_10000361_10	NA	NA	NA	NA	NA	NA	NA	NA	NA	NA	4QBY4	Virus	S		22.4	7.9e-06	VOG02011	Xu	REFSEQ hypothetical protein	49.1	7.1e-14
3300001687_____WOR8_10000361	3300001687_____WOR8_10000361_11	33X84	Bacteria	S	unknown	17.3	0.00045	NA	NA	NA	NA	NA	NA	NA	NA	NA	NA	NA	NA	NA	NA	NA
3300001687_____WOR8_10000361	3300001687_____WOR8_10000361_12	arCOG02625	Archaea	S	Metal-dependent hydrolase	19.2	8.3e-05	NA	NA	NA	NA	NA	NA	NA	NA	NA	NA	VOG01372	Xu	sp|Q197B8|VF136_IIV3 Uncharacterized protein 042R	17.9	0.00052
3300001687_____WOR8_10000361	3300001687_____WOR8_10000361_13	COG4373	Bacteria	L	Mu-like prophage FluMu protein gp28	135.2	7.4e-40	PF03237	P-loop_NTPase; Terminase_6; Terminase-like family	31.2	4.1e-08	4QHDM	Virus	S	Terminase-like family	194.7	6.4e-58	VOG09517	Xu	sp|Q05219|VG13_BPML5 Gene 13 protein	97.8	2.1e-28
3300001687_____WOR8_10000361	3300001687_____WOR8_10000361_14	2RU1F	Eukarya	S	unknown	18	0.00036	NA	NA	NA	NA	NA	NA	NA	NA	NA	NA	VOG19503	Xu	REFSEQ hypothetical protein	26.3	7.4e-07
3300001687_____WOR8_10000361	3300001687_____WOR8_10000361_15	COG4627	Bacteria	Q	Pfam Methyltransferase	23.3	5.5e-06	NA	NA	NA	NA	NA	NA	NA	NA	NA	NA	NA	NA	NA	NA	NA
3300001687_____WOR8_10000361	3300001687_____WOR8_10000361_16	2ZNXQ	Bacteria	S	unknown	19.1	0.00019	NA	NA	NA	NA	NA	NA	NA	NA	NA	NA	NA	NA	NA	NA	NA
3300001687_____WOR8_10000361	3300001687_____WOR8_10000361_19	2ZDPJ	Bacteria	S	unknown	17.8	0.0008	NA	NA	NA	NA	NA	NA	NA	NA	NA	NA	NA	NA	NA	NA	NA
3300001687_____WOR8_10000361	3300001687_____WOR8_10000361_2	30YGA	Bacteria	S	unknown	35.8	1.7e-09	NA	NA	NA	NA	4QAX9	Virus	S	T4 bacteriophage base plate protein	25.6	2.1e-06	VOG11200	Xu	REFSEQ hypothetical protein	33.2	5.7e-09
3300001687_____WOR8_10000361	3300001687_____WOR8_10000361_23	2ZTFT	Bacteria	S	unknown	19.4	0.00026	NA	NA	NA	NA	NA	NA	NA	NA	NA	NA	NA	NA	NA	NA	NA
3300001687_____WOR8_10000361	3300001687_____WOR8_10000361_28	330CF	Bacteria	S	unknown	21.6	4.9e-05	NA	NA	NA	NA	NA	NA	NA	NA	NA	NA	NA	NA	NA	NA	NA
3300001687_____WOR8_10000361	3300001687_____WOR8_10000361_29	32NSY	Bacteria	S	unknown	21.7	4.2e-05	NA	NA	NA	NA	4QB7T	Virus	S	Uncharacterized protein conserved in bacteria (DUF2321)	17.8	0.00054	NA	NA	NA	NA	NA
3300001687_____WOR8_10000361	3300001687_____WOR8_10000361_3	COG3628	Bacteria	L	GPW Gp25 family protein	65.1	2.1e-18	PF04965	; GPW_gp25; Gene 25-like lysozyme	30.3	6.8e-08	4QB1K	Virus	S	Gene 25-like lysozyme	67.8	1.5e-19	VOG00109	XhXs	sp|P09425|BP25_BPT4 Baseplate wedge protein gp25	67.4	3.3e-19
3300001687_____WOR8_10000361	3300001687_____WOR8_10000361_35	arCOG06896	Archaea	S	RNA recognition motif	76.2	4.5e-22	PF00076	RRM; RRM_1; RNA recognition motif. (a.k.a. RRM, RBD, or RNP domain)	59	7.7e-17	NA	NA	NA	NA	NA	NA	NA	NA	NA	NA	NA
3300001687_____WOR8_10000361	3300001687_____WOR8_10000361_36	NA	NA	NA	NA	NA	NA	NA	NA	NA	NA	NA	NA	NA	NA	NA	NA	VOG09828	XhXr	sp|P03687|VG18_BPP22 DNA replication protein gp18	17.2	0.00087
3300001687_____WOR8_10000361	3300001687_____WOR8_10000361_37	arCOG00940	Archaea	S	Radical SAM	87	3.1e-25	PF04055	TIM_barrel; Radical_SAM; Radical SAM superfamily	21.3	6.9e-05	4QH86	Virus	S	Iron-sulfur cluster-binding domain	99	6.9e-29	VOG12497	Xu	REFSEQ hypothetical protein	106.8	2.8e-31
3300001687_____WOR8_10000361	3300001687_____WOR8_10000361_4	2ZFKU	Bacteria	S	unknown	17.8	0.00056	NA	NA	NA	NA	NA	NA	NA	NA	NA	NA	NA	NA	NA	NA	NA
3300001687_____WOR8_10000361	3300001687_____WOR8_10000361_42	2ZGE5	Bacteria	S	unknown	18.7	0.00045	NA	NA	NA	NA	NA	NA	NA	NA	NA	NA	NA	NA	NA	NA	NA
3300001687_____WOR8_10000361	3300001687_____WOR8_10000361_44	3278R	Bacteria	S	unknown	20.8	8.3e-05	NA	NA	NA	NA	NA	NA	NA	NA	NA	NA	NA	NA	NA	NA	NA
3300001687_____WOR8_10000361	3300001687_____WOR8_10000361_45	30ZNU	Bacteria	S	Domain of unknown function (DUF932)	320.8	2.4e-96	NA	NA	NA	NA	4QGWG	Virus	S		55.1	1.9e-15	VOG04797	Xu	REFSEQ hypothetical protein	88.8	8.2e-26
3300001687_____WOR8_10000361	3300001687_____WOR8_10000361_46	32F55	Bacteria	S	unknown	18.2	0.00049	NA	NA	NA	NA	NA	NA	NA	NA	NA	NA	NA	NA	NA	NA	NA
3300001687_____WOR8_10000361	3300001687_____WOR8_10000361_49	COG1469	Bacteria	H	GTP cyclohydrolase I activity	227.8	3.5e-68	PF02649	THBO-biosyn; GCHY-1; Type I GTP cyclohydrolase folE2	214.3	5.2e-64	NA	NA	NA	NA	NA	NA	NA	NA	NA	NA	NA
3300001687_____WOR8_10000361	3300001687_____WOR8_10000361_51	COG0085	Bacteria	K	RNA polymerase activity	425.9	7.8e-128	PF00562	LEF-8-like; RNA_pol_Rpb2_6; RNA polymerase Rpb2, domain 6	198.5	4.5e-59	4QDEE	Virus	L	RNA polymerase beta subunit	130.5	1.1e-38	VOG01055	XhXr	sp|P59642|RPOB_TROW8 DNA-directed RNA polymerase subunit beta	171.4	4.8e-51
3300001687_____WOR8_10000361	3300001687_____WOR8_10000361_52	COG0086	Bacteria	K	DNA-dependent RNA polymerase catalyzes the transcription of DNA into RNA using the four ribonucleoside triphosphates as substrates	489.3	6e-147	PF00623	; RNA_pol_Rpb1_2; RNA polymerase Rpb1, domain 2	120.8	1.7e-35	4QARB	Virus	S	RNA polymerase Rpb1, domain 4	219	2.1e-65	VOG00915	XhXrXs	sp|O57204|RP147_VACCA DNA-directed RNA polymerase 147 kDa polypeptide	230.6	7.4e-69
3300001687_____WOR8_10000361	3300001687_____WOR8_10000361_55	COG4186	Bacteria	S	nucleotidyltransferase activity	29.4	1.2e-07	NA	NA	NA	NA	NA	NA	NA	NA	NA	NA	VOG02551	Xu	sp|Q05280|VG66_BPML5 Gene 66 protein	36.2	9e-10
3300001687_____WOR8_10000361	3300001687_____WOR8_10000361_56	arCOG01154	Archaea	S	PFAM metallophosphoesterase	80	4.3e-23	NA	NA	NA	NA	4QFWP	Virus	S		18.5	0.00032	VOG02551	Xu	sp|Q05280|VG66_BPML5 Gene 66 protein	64.1	2.6e-18
3300001687_____WOR8_10000361	3300001687_____WOR8_10000361_61	2ZF7T	Bacteria	S	unknown	17.3	0.00091	NA	NA	NA	NA	NA	NA	NA	NA	NA	NA	NA	NA	NA	NA	NA
3300001687_____WOR8_10000361	3300001687_____WOR8_10000361_62	arCOG11172	Archaea	S	unknown	17.1	0.00094	NA	NA	NA	NA	NA	NA	NA	NA	NA	NA	NA	NA	NA	NA	NA
3300001687_____WOR8_10000361	3300001687_____WOR8_10000361_64	COG3236	Bacteria	O	hydrolase activity, hydrolyzing N-glycosyl compounds	94.6	1.5e-27	PF08719	; DUF1768; Domain of unknown function (DUF1768)	69.4	1.1e-19	4QDCQ	Virus	S	Domain of unknown function (DUF1768)	72	1.5e-20	VOG01047	Xu	sp|P32276|Y12G_BPT4 Uncharacterized 17.1 kDa protein in Gp30-rIII intergenic region	73.4	4.7e-21
3300001687_____WOR8_10000361	3300001687_____WOR8_10000361_66	NA	NA	NA	NA	NA	NA	NA	NA	NA	NA	NA	NA	NA	NA	NA	NA	VOG12824	Xu	REFSEQ hypothetical protein	20	0.00018
3300001687_____WOR8_10000361	3300001687_____WOR8_10000361_68	34C8E	Bacteria	S	unknown	20.4	0.00013	NA	NA	NA	NA	NA	NA	NA	NA	NA	NA	NA	NA	NA	NA	NA
3300001687_____WOR8_10000361	3300001687_____WOR8_10000361_69	2QVTA	Eukarya	S	prolactin secretion	18.9	0.00025	NA	NA	NA	NA	NA	NA	NA	NA	NA	NA	NA	NA	NA	NA	NA
3300001687_____WOR8_10000361	3300001687_____WOR8_10000361_7	34C25	Bacteria	S	unknown	18.3	0.00046	NA	NA	NA	NA	4QGUU	Virus	S		18.1	0.00054	NA	NA	NA	NA	NA
3300001687_____WOR8_10000361	3300001687_____WOR8_10000361_72	2ZT4V	Bacteria	S	unknown	16.9	0.00073	NA	NA	NA	NA	NA	NA	NA	NA	NA	NA	NA	NA	NA	NA	NA
3300001687_____WOR8_10000361	3300001687_____WOR8_10000361_77	arCOG00039	Archaea	H	Catalyzes the ATP-dependent conversion of 7-carboxy-7- deazaguanine (CDG) to 7-cyano-7-deazaguanine (preQ(0))	83.6	3.9e-24	PF06508	HUP; QueC; Queuosine biosynthesis protein QueC	83.3	4.1e-24	4QGHR	Virus	S	Queuosine biosynthesis protein QueC	84	2.7e-24	VOG00681	Xh	sp|A4XFR8|QUEC_CALS8 7-cyano-7-deazaguanine synthase	63	6.2e-18
3300001687_____WOR8_10000361	3300001687_____WOR8_10000361_78	2N5BF	Archaea	S	unknown	19.2	0.00015	NA	NA	NA	NA	NA	NA	NA	NA	NA	NA	VOG21719	Xu	REFSEQ hypothetical protein	23.3	6.8e-06
3300001687_____WOR8_10000361	3300001687_____WOR8_10000361_8	COG3299	Bacteria	G	homolog of phage Mu protein gp47	55.8	8.3e-16	PF10983	; DUF2793; Protein of unknown function (DUF2793)	37.4	4.2e-10	4QF7I	Virus	S		72.4	6.6e-21	VOG00941	Xs	sp|P19060|BP06_BPT4 Baseplate wedge protein gp6	109.7	3.3e-32
3300001687_____WOR8_10000361	3300001687_____WOR8_10000361_80	31XGJ	Bacteria	S	unknown	71	1.9e-20	NA	NA	NA	NA	NA	NA	NA	NA	NA	NA	VOG21720	Xu	REFSEQ hypothetical protein	46.8	5.4e-13
3300001687_____WOR8_10000361	3300001687_____WOR8_10000361_81	31ZFG	Bacteria	S	unknown	22.6	3.4e-05	NA	NA	NA	NA	NA	NA	NA	NA	NA	NA	NA	NA	NA	NA	NA
3300001687_____WOR8_10000361	3300001687_____WOR8_10000361_82	32XI3	Bacteria	S	WYL_2, Sm-like SH3 beta-barrel fold	20.1	0.00014	PF10902	WYL; WYL_2; WYL_2, Sm-like SH3 beta-barrel fold	34.5	5.2e-09	4QD0I	Virus	S	Pfam:WYL_2	43.7	4.5e-12	VOG00597	Xu	sp|P17308|Y13B_BPT4 Uncharacterized 11.5 kDa protein in Gp31-cd intergenic region	61.6	1.5e-17
3300001687_____WOR8_10000361	3300001687_____WOR8_10000361_83	arCOG00938	Archaea	P	PFAM Radical SAM domain protein	64.7	2.1e-18	PF04055	TIM_barrel; Radical_SAM; Radical SAM superfamily	33.8	1e-08	NA	NA	NA	NA	NA	NA	NA	NA	NA	NA	NA
3300001687_____WOR8_10000361	3300001687_____WOR8_10000361_84	334NR	Bacteria	S	unknown	18	0.00075	NA	NA	NA	NA	NA	NA	NA	NA	NA	NA	NA	NA	NA	NA	NA
3300001687_____WOR8_10000361	3300001687_____WOR8_10000361_86	2RINM	Eukarya	S	unknown	18.9	0.00024	NA	NA	NA	NA	NA	NA	NA	NA	NA	NA	NA	NA	NA	NA	NA
3300001687_____WOR8_10000361	3300001687_____WOR8_10000361_9	30CSY	Bacteria	S	unknown	17.5	0.00071	NA	NA	NA	NA	NA	NA	NA	NA	NA	NA	VOG02670	Xu	REFSEQ hypothetical protein	26.5	7.2e-07
3300001782_____WOR52_10000459	3300001782_____WOR52_10000459_1	arCOG01383	Archaea	M	PFAM Glycosyl transferase family 2	25.2	2.3e-06	PF00535	GT-A; Glycos_transf_2; Glycosyl transferase family 2	19	0.00024	NA	NA	NA	NA	NA	NA	NA	NA	NA	NA	NA
3300001782_____WOR52_10000459	3300001782_____WOR52_10000459_10	332T0	Bacteria	S	unknown	32.2	2.9e-08	NA	NA	NA	NA	4QAKN	Virus	S		20.2	0.00011	VOG11203	Xu	REFSEQ hypothetical protein	50.8	6e-14
3300001782_____WOR52_10000459	3300001782_____WOR52_10000459_100	32V96	Bacteria	S	unknown	99.3	8.6e-29	PF14464	JAB; Prok-JAB; Prokaryotic homologs of the JAB domain	23.3	1.1e-05	NA	NA	NA	NA	NA	NA	NA	NA	NA	NA	NA
3300001782_____WOR52_10000459	3300001782_____WOR52_10000459_102	31IWM	Bacteria	S	unknown	17.6	0.00076	NA	NA	NA	NA	NA	NA	NA	NA	NA	NA	NA	NA	NA	NA	NA
3300001782_____WOR52_10000459	3300001782_____WOR52_10000459_103	31WU7	Bacteria	S	unknown	18.2	0.00032	NA	NA	NA	NA	NA	NA	NA	NA	NA	NA	NA	NA	NA	NA	NA
3300001782_____WOR52_10000459	3300001782_____WOR52_10000459_105	NA	NA	NA	NA	NA	NA	PF10902	WYL; WYL_2; WYL_2, Sm-like SH3 beta-barrel fold	29.5	1.8e-07	4QD0I	Virus	S	Pfam:WYL_2	39.3	1e-10	VOG00597	Xu	sp|P17308|Y13B_BPT4 Uncharacterized 11.5 kDa protein in Gp31-cd intergenic region	52	1.4e-14
3300001782_____WOR52_10000459	3300001782_____WOR52_10000459_106	2T2QE	Eukarya	S	unknown	18.3	0.00055	NA	NA	NA	NA	NA	NA	NA	NA	NA	NA	NA	NA	NA	NA	NA
3300001782_____WOR52_10000459	3300001782_____WOR52_10000459_107	arCOG00938	Archaea	P	PFAM Radical SAM domain protein	94.2	2.4e-27	PF04055	TIM_barrel; Radical_SAM; Radical SAM superfamily	31.5	5.2e-08	NA	NA	NA	NA	NA	NA	VOG00344	Xh	sp|P07075|NRDG_BPT4 Anaerobic ribonucleoside-triphosphate reductase-activating protein	29.2	1.4e-07
3300001782_____WOR52_10000459	3300001782_____WOR52_10000459_109	2QQZZ	Eukarya	S	unknown	164.5	7.8e-49	PF13476	P-loop_NTPase; AAA_23; AAA domain	44.4	6.7e-12	4QAKZ	Virus	S	N-acetyltransferase activity	92.6	7e-27	VOG00653	XhXp	sp|P04522|EXO2_BPT4 Exonuclease subunit 2	286.9	1e-85
3300001782_____WOR52_10000459	3300001782_____WOR52_10000459_11	COG3497	Bacteria	M	tail sheath protein	118.3	8.7e-35	PF04984	; Phage_sheath_1; Phage tail sheath protein subtilisin-like domain	39.6	1.2e-10	4QAZ6	Virus	S	Phage tail sheath protein	178.9	4.5e-53	VOG00338	XpXrXs	sp|P13332|TSP_BPT4 Tail sheath protein	251.9	3.2e-75
3300001782_____WOR52_10000459	3300001782_____WOR52_10000459_111	COG0420	Bacteria	L	3'-5' exonuclease activity	92.6	6.6e-27	PF12850	Calcineurin; Metallophos_2; Calcineurin-like phosphoesterase superfamily domain	29.8	1.5e-07	4QAIK	Virus	S	bis(5'-nucleosyl)-tetraphosphatase (symmetrical) activity	48.7	2.4e-13	VOG00281	Xp	sp|P04521|EXO1_BPT4 Exonuclease subunit 1	94.4	9.6e-28
3300001782_____WOR52_10000459	3300001782_____WOR52_10000459_113	COG4951	Bacteria	L	DNA primase small subunit	152.3	4e-45	PF04851	P-loop_NTPase; ResIII; Type III restriction enzyme, res subunit	60.1	6.8e-17	4QB5I	Virus	S	N-methyltransferase activity	108.4	1e-31	VOG00649	XhXs	sp|P16712|A18_VACCW Transcript termination protein A18	189.9	2.5e-56
3300001782_____WOR52_10000459	3300001782_____WOR52_10000459_114	arCOG02172	Archaea	H	synthase	100.9	1.5e-29	PF01242	THBO-biosyn; PTPS; 6-pyruvoyl tetrahydropterin synthase	113.2	1.8e-33	4QBB2	Virus	S	6-pyruvoyl tetrahydropterin synthase	96.7	3.7e-28	VOG01198	Xh	sp|Q1RHI6|QUED_RICBR 6-carboxy-5,6,7,8-tetrahydropterin synthase	102.9	4.1e-30
3300001782_____WOR52_10000459	3300001782_____WOR52_10000459_115	NA	NA	NA	NA	NA	NA	NA	NA	NA	NA	NA	NA	NA	NA	NA	NA	VOG00995	Xu	REFSEQ hypothetical protein	23.2	1.2e-05
3300001782_____WOR52_10000459	3300001782_____WOR52_10000459_116	COG0188	Bacteria	L	A type II topoisomerase that negatively supercoils closed circular double-stranded (ds) DNA in an ATP-dependent manner to modulate DNA topology and maintain chromosomes in an underwound state. Negative supercoiling favors strand separation, and DNA replication, transcription, recombination and repair, all of which involve strand separation. Also able to catalyze the interconversion of other topol…	129.8	3.5e-38	PF00521	; DNA_topoisoIV; DNA gyrase/topoisomerase IV, subunit A	152.9	3.2e-45	4QCR5	Virus	S	DNA gyrase/topoisomerase IV, subunit A	157.5	1.3e-46	VOG00278	Xh	sp|P08096|TOP2_SCHPO DNA topoisomerase 2	129.5	2.4e-38
3300001782_____WOR52_10000459	3300001782_____WOR52_10000459_117	COG3779	Bacteria	E	Protein conserved in bacteria	25.2	2.3e-06	NA	NA	NA	NA	NA	NA	NA	NA	NA	NA	NA	NA	NA	NA	NA
3300001782_____WOR52_10000459	3300001782_____WOR52_10000459_118	COG0187	Bacteria	L	DNA topoisomerase II activity	398.7	1.1e-119	PF00204	S5; DNA_gyraseB; DNA gyrase B	51.3	2.4e-14	4QDCP	Virus	S	DNA gyrase B	317.9	3e-95	VOG00278	Xh	sp|P08096|TOP2_SCHPO DNA topoisomerase 2	372	1.6e-111
3300001782_____WOR52_10000459	3300001782_____WOR52_10000459_119	arCOG04219	Archaea	J	carbon-nitrogen ligase activity, with glutamine as amido-N-donor	26.4	6.5e-07	NA	NA	NA	NA	NA	NA	NA	NA	NA	NA	VOG05098	Xu	sp|P41467|AC66_NPVAC Protein Ac66	19.9	5.3e-05
3300001782_____WOR52_10000459	3300001782_____WOR52_10000459_12	32QZU	Bacteria	S	unknown	20	0.00012	NA	NA	NA	NA	NA	NA	NA	NA	NA	NA	NA	NA	NA	NA	NA
3300001782_____WOR52_10000459	3300001782_____WOR52_10000459_121	COG3864	Bacteria	L	Putative metallopeptidase domain	170.4	1.5e-50	PF13203	Peptidase_MA; DUF2201_N; Putative metallopeptidase domain	53.9	5e-15	4QB3X	Virus	S	VWA-like domain (DUF2201)	129.4	4.2e-38	VOG03133	Xu	REFSEQ hypothetical protein	161.8	6.5e-48
3300001782_____WOR52_10000459	3300001782_____WOR52_10000459_122	arCOG04159	Archaea	S	ATPase activity	44.3	3.1e-12	PF13245	P-loop_NTPase; AAA_19; AAA domain	17.9	0.00076	4QGDW	Virus	S		69.4	5.5e-20	VOG01032	XhXr	sp|Q58294|RFCL_METJA Replication factor C large subunit	84	2.3e-24
3300001782_____WOR52_10000459	3300001782_____WOR52_10000459_130	COG0085	Bacteria	K	RNA polymerase activity	365.5	1.4e-109	PF00562	LEF-8-like; RNA_pol_Rpb2_6; RNA polymerase Rpb2, domain 6	176.5	2.2e-52	4QDEE	Virus	L	RNA polymerase beta subunit	123.4	1.5e-36	VOG01055	XhXr	sp|P59642|RPOB_TROW8 DNA-directed RNA polymerase subunit beta	233.8	7.3e-70
3300001782_____WOR52_10000459	3300001782_____WOR52_10000459_131	arCOG03003	Archaea	G	PFAM Cupin 2, conserved barrel domain protein	54.7	2.5e-15	PF07883	Cupin; Cupin_2; Cupin domain	39.2	1e-10	4QEAX	Virus	S	Cupin domain	37.9	3.2e-10	VOG17315	Xu	REFSEQ putative nucleotidyltransferase	77.1	2.5e-22
3300001782_____WOR52_10000459	3300001782_____WOR52_10000459_132	COG0086	Bacteria	K	DNA-dependent RNA polymerase catalyzes the transcription of DNA into RNA using the four ribonucleoside triphosphates as substrates	361.9	1.8e-108	PF00623	; RNA_pol_Rpb1_2; RNA polymerase Rpb1, domain 2	105.7	7e-31	4QARB	Virus	S	RNA polymerase Rpb1, domain 4	150.5	1e-44	VOG09921	Xu	REFSEQ putative DNA-directed RNA polymerase beta subunit	162.3	2.9e-48
3300001782_____WOR52_10000459	3300001782_____WOR52_10000459_134	arCOG02391	Archaea	T	response regulator, receiver	19.3	4.9e-05	PF00072	CheY; Response_reg; Response regulator receiver domain	26.7	1.2e-06	NA	NA	NA	NA	NA	NA	NA	NA	NA	NA	NA
3300001782_____WOR52_10000459	3300001782_____WOR52_10000459_135	arCOG04110	Archaea	F	Catalytic subunit of DNA primase, an RNA polymerase that catalyzes the synthesis of short RNA molecules used as primers for DNA polymerase during DNA replication. The small subunit contains the primase catalytic core and has DNA synthesis activity on its own. Binding to the large subunit stabilizes and modulates the activity, increasing the rate of DNA synthesis while decreasing the length of the…	25.7	1.6e-06	PF14574	Actin_ATPase; RACo_C_ter; C-terminal domain of RACo the ASKHA domain	16.4	0.00091	NA	NA	NA	NA	NA	NA	NA	NA	NA	NA	NA
3300001782_____WOR52_10000459	3300001782_____WOR52_10000459_136	33VSN	Bacteria	L	unknown	91	1.8e-26	PF01068	DNA_ligase; DNA_ligase_A_M; ATP dependent DNA ligase domain	39.9	9e-11	NA	NA	NA	NA	NA	NA	VOG00071	XhXr	sp|P00970|DNLI_BPT4 DNA ligase	62.1	1.1e-17
3300001782_____WOR52_10000459	3300001782_____WOR52_10000459_138	33IY2	Bacteria	S	unknown	19.9	0.00017	NA	NA	NA	NA	NA	NA	NA	NA	NA	NA	NA	NA	NA	NA	NA
3300001782_____WOR52_10000459	3300001782_____WOR52_10000459_139	348XZ	Bacteria	S	unknown	69.5	4.6e-20	NA	NA	NA	NA	NA	NA	NA	NA	NA	NA	NA	NA	NA	NA	NA
3300001782_____WOR52_10000459	3300001782_____WOR52_10000459_141	30777	Bacteria	S	VanZ like family	20.9	3.1e-05	PF04892	; VanZ; VanZ like family	20.4	0.00016	NA	NA	NA	NA	NA	NA	NA	NA	NA	NA	NA
3300001782_____WOR52_10000459	3300001782_____WOR52_10000459_144	32Z82	Bacteria	S	unknown	77.3	1.9e-22	NA	NA	NA	NA	NA	NA	NA	NA	NA	NA	VOG10139	Xu	REFSEQ hypothetical protein	23.8	5.4e-06
3300001782_____WOR52_10000459	3300001782_____WOR52_10000459_15	COG3215	Bacteria	NU	Pilus assembly protein PilZ	52.2	1.2e-14	PF07238	; PilZ; PilZ domain	58	2.3e-16	NA	NA	NA	NA	NA	NA	NA	NA	NA	NA	NA
3300001782_____WOR52_10000459	3300001782_____WOR52_10000459_150	2SIEE	Eukarya	S	Alpha/beta hydrolase family	17.8	0.00029	NA	NA	NA	NA	NA	NA	NA	NA	NA	NA	NA	NA	NA	NA	NA
3300001782_____WOR52_10000459	3300001782_____WOR52_10000459_151	NA	NA	NA	NA	NA	NA	PF15330	; SIT; SHP2-interacting transmembrane adaptor protein, SIT	17.7	0.00093	NA	NA	NA	NA	NA	NA	NA	NA	NA	NA	NA
3300001782_____WOR52_10000459	3300001782_____WOR52_10000459_153	arCOG04126	Archaea	J	Binds to the 23S rRNA	19.3	0.00018	PF01907	Zn_Beta_Ribbon; Ribosomal_L37e; Ribosomal protein L37e	18.9	0.00033	NA	NA	NA	NA	NA	NA	NA	NA	NA	NA	NA
3300001782_____WOR52_10000459	3300001782_____WOR52_10000459_155	2ZWRE	Bacteria	S	unknown	37.4	4.9e-10	NA	NA	NA	NA	NA	NA	NA	NA	NA	NA	NA	NA	NA	NA	NA
3300001782_____WOR52_10000459	3300001782_____WOR52_10000459_156	3222S	Bacteria	S	unknown	17.5	0.00043	NA	NA	NA	NA	NA	NA	NA	NA	NA	NA	NA	NA	NA	NA	NA
3300001782_____WOR52_10000459	3300001782_____WOR52_10000459_157	34AJP	Bacteria	L	unknown	25.3	2e-06	NA	NA	NA	NA	NA	NA	NA	NA	NA	NA	NA	NA	NA	NA	NA
3300001782_____WOR52_10000459	3300001782_____WOR52_10000459_159	2T9VY	Eukarya	S	Insect cuticle protein	19.1	0.00028	NA	NA	NA	NA	NA	NA	NA	NA	NA	NA	NA	NA	NA	NA	NA
3300001782_____WOR52_10000459	3300001782_____WOR52_10000459_16	COG5581	Bacteria	M	Acts as a flagellar brake, regulating swimming and swarming in a bis-(3'-5') cyclic diguanylic acid (c-di-GMP)- dependent manner. Binds 1 c-di-GMP dimer per subunit. Increasing levels of c-di-GMP lead to decreased motility	33.7	6.4e-09	PF07238	; PilZ; PilZ domain	41.1	4.3e-11	NA	NA	NA	NA	NA	NA	NA	NA	NA	NA	NA
3300001782_____WOR52_10000459	3300001782_____WOR52_10000459_161	NA	NA	NA	NA	NA	NA	NA	NA	NA	NA	NA	NA	NA	NA	NA	NA	VOG13674	Xu	REFSEQ hypothetical protein	19.1	0.00025
3300001782_____WOR52_10000459	3300001782_____WOR52_10000459_162	NA	NA	NA	NA	NA	NA	NA	NA	NA	NA	NA	NA	NA	NA	NA	NA	VOG16168	Xu	REFSEQ hypothetical protein	18	0.0006
3300001782_____WOR52_10000459	3300001782_____WOR52_10000459_167	COG5632	Bacteria	M	N-Acetylmuramoyl-L-alanine amidase	19.9	0.00012	PF01510	; Amidase_2; N-acetylmuramoyl-L-alanine amidase	39.5	1.7e-10	NA	NA	NA	NA	NA	NA	VOG01137	XhXp	sp|P20331|ENLYS_BPT3 Endolysin	28.5	4.1e-07
3300001782_____WOR52_10000459	3300001782_____WOR52_10000459_168	arCOG10240	Archaea	S	protein conserved in bacteria	29.9	8.5e-08	PF10106	; DUF2345; Uncharacterized protein conserved in bacteria (DUF2345)	19.1	0.00024	4QCR0	Virus	S	Gp5 N-terminal OB domain	16.5	0.00078	VOG02489	Xu	REFSEQ putative virion protein and lysozyme murein	36.7	3.5e-10
3300001782_____WOR52_10000459	3300001782_____WOR52_10000459_17	32Z73	Bacteria	S	Histone H1	28.2	3.8e-07	NA	NA	NA	NA	NA	NA	NA	NA	NA	NA	NA	NA	NA	NA	NA
3300001782_____WOR52_10000459	3300001782_____WOR52_10000459_170	31DGY	Bacteria	S	unknown	17.2	0.00086	NA	NA	NA	NA	NA	NA	NA	NA	NA	NA	NA	NA	NA	NA	NA
3300001782_____WOR52_10000459	3300001782_____WOR52_10000459_171	2R2KU	Eukarya	S	unknown	19.9	9.1e-05	NA	NA	NA	NA	NA	NA	NA	NA	NA	NA	VOG06917	Xu	REFSEQ hypothetical protein	17.3	0.00075
3300001782_____WOR52_10000459	3300001782_____WOR52_10000459_173	NA	NA	NA	NA	NA	NA	NA	NA	NA	NA	NA	NA	NA	NA	NA	NA	VOG19549	Xu	REFSEQ base plate wedge protein	19.1	7.1e-05
3300001782_____WOR52_10000459	3300001782_____WOR52_10000459_174	2ZFRT	Bacteria	S	NVEALA protein	17.6	0.0009	NA	NA	NA	NA	NA	NA	NA	NA	NA	NA	VOG02844	Xu	REFSEQ hypothetical protein	99.4	4.6e-29
3300001782_____WOR52_10000459	3300001782_____WOR52_10000459_175	2SQQI	Eukarya	S	unknown	31.1	2.3e-08	NA	NA	NA	NA	NA	NA	NA	NA	NA	NA	NA	NA	NA	NA	NA
3300001782_____WOR52_10000459	3300001782_____WOR52_10000459_176	arCOG00790	Archaea	L	CRISPR-associated protein Cas4	85.3	1.2e-24	PF12705	PDDEXK; PDDEXK_1; PD-(D/E)XK nuclease superfamily	32.8	1.6e-08	4QC9Z	Virus	S	Domain of unknown function DUF83	53.9	5.9e-15	VOG01435	Xu	sp|Q8QL42|Y207_SIRV1 Uncharacterized protein 207	75.2	1.4e-21
3300001782_____WOR52_10000459	3300001782_____WOR52_10000459_177	2SCY9	Eukarya	S	unknown	18	0.00023	NA	NA	NA	NA	NA	NA	NA	NA	NA	NA	NA	NA	NA	NA	NA
3300001782_____WOR52_10000459	3300001782_____WOR52_10000459_178	COG1837	Bacteria	L	Belongs to the UPF0109 family	70.1	4.2e-20	PF13083	KH; KH_4; KH domain	65.5	7.4e-19	NA	NA	NA	NA	NA	NA	NA	NA	NA	NA	NA
3300001782_____WOR52_10000459	3300001782_____WOR52_10000459_179	KOG1433	Eukarya	L	recombinase activity	58.5	1.2e-16	PF00154	P-loop_NTPase; RecA; recA bacterial DNA recombination protein	60.2	5.3e-17	4QASV	Virus	S	recA bacterial DNA recombination protein	152.2	4.6e-45	VOG00954	XhXr	sp|P04529|UVSX_BPT4 Recombination and repair protein	174.9	7.8e-52
3300001782_____WOR52_10000459	3300001782_____WOR52_10000459_18	33EXX	Bacteria	S	unknown	22.3	3.4e-05	NA	NA	NA	NA	NA	NA	NA	NA	NA	NA	NA	NA	NA	NA	NA
3300001782_____WOR52_10000459	3300001782_____WOR52_10000459_180	NA	NA	NA	NA	NA	NA	PF03999	; MAP65_ASE1; Microtubule associated protein (MAP65/ASE1 family)	16.2	0.00085	NA	NA	NA	NA	NA	NA	NA	NA	NA	NA	NA
3300001782_____WOR52_10000459	3300001782_____WOR52_10000459_182	arCOG03713	Archaea	F	Catalyzes the reduction of ribonucleotides to deoxyribonucleotides. May function to provide a pool of deoxyribonucleotide precursors for DNA repair during oxygen limitation and or for immediate growth after restoration of oxygen	444.2	2.3e-133	PF02867	PFL-like; Ribonuc_red_lgC; Ribonucleotide reductase, barrel domain	398.9	8e-120	4QAXQ	Virus	S	Ribonucleotide reductase, barrel domain	364.3	3.3e-109	VOG00103	XhXr	sp|P00452|RIR1_ECOLI Ribonucleoside-diphosphate reductase 1 subunit alpha	366.9	7.4e-110
3300001782_____WOR52_10000459	3300001782_____WOR52_10000459_183	arCOG05256	Archaea	L	DNA ligase D, 3-phosphoesterase domain	78.5	9.6e-23	PF13298	; LigD_N; DNA polymerase Ligase (LigD)	47.8	3.7e-13	NA	NA	NA	NA	NA	NA	NA	NA	NA	NA	NA
3300001782_____WOR52_10000459	3300001782_____WOR52_10000459_184	324KK	Bacteria	S	unknown	102.4	6.3e-30	PF02075	RNase_H; RuvC; Crossover junction endodeoxyribonuclease RuvC	28.5	3.1e-07	4QCUC	Virus	S	endodeoxyribonuclease activity	74.7	2e-21	VOG00055	Xu	sp|P13004|YLYS_BPPHV Uncharacterized protein near lysin gene (Fragment)	102.3	7.2e-30
3300001782_____WOR52_10000459	3300001782_____WOR52_10000459_185	NA	NA	NA	NA	NA	NA	NA	NA	NA	NA	NA	NA	NA	NA	NA	NA	VOG11216	Xu	REFSEQ hypothetical protein	82.2	1.1e-23
3300001782_____WOR52_10000459	3300001782_____WOR52_10000459_186	COG0258	Bacteria	L	In addition to polymerase activity, this DNA polymerase exhibits 5'-3' exonuclease activity	63.6	3.2e-18	PF02739	PIN; 5_3_exonuc_N; 5'-3' exonuclease, N-terminal resolvase-like domain	36.6	9.9e-10	4QAM2	Virus	S	catalytic activity	45.3	1.5e-12	VOG02686	Xr	sp|P13319|RNH_BPT4 Ribonuclease H	45.1	2e-12
3300001782_____WOR52_10000459	3300001782_____WOR52_10000459_190	33IH0	Bacteria	S	unknown	34.8	3.6e-09	NA	NA	NA	NA	NA	NA	NA	NA	NA	NA	VOG11196	Xu	REFSEQ DNA primase	54.5	2.6e-15
3300001782_____WOR52_10000459	3300001782_____WOR52_10000459_193	2ZS83	Bacteria	K	Tryptophan RNA-binding attenuator protein inhibitory protein	19	0.00028	PF00684	; DnaJ_CXXCXGXG; DnaJ central domain	24.8	5.4e-06	NA	NA	NA	NA	NA	NA	VOG02914	Xu	REFSEQ hypothetical protein	25.3	3.1e-06
3300001782_____WOR52_10000459	3300001782_____WOR52_10000459_194	arCOG00469	Archaea	L	Part of the RFC clamp loader complex which loads the PCNA sliding clamp onto DNA	148.2	8.9e-44	PF00004	P-loop_NTPase; AAA; ATPase family associated with various cellular activities (AAA)	52.8	1.4e-14	4QAR1	Virus	S	ATPase activity	99.8	5.7e-29	VOG00667	XhXr	sp|P04526|DPA44_BPT4 Sliding-clamp-loader gp44 subunit	214.3	8.3e-64
3300001782_____WOR52_10000459	3300001782_____WOR52_10000459_195	329K8	Bacteria	S	unknown	19.3	0.00013	NA	NA	NA	NA	NA	NA	NA	NA	NA	NA	NA	NA	NA	NA	NA
3300001782_____WOR52_10000459	3300001782_____WOR52_10000459_197	COG0461	Bacteria	F	Catalyzes the transfer of a ribosyl phosphate group from 5-phosphoribose 1-diphosphate to orotate, leading to the formation of orotidine monophosphate (OMP)	69	1.2e-19	PF00156	PRTase-like; Pribosyltran; Phosphoribosyl transferase domain	39.5	9.8e-11	NA	NA	NA	NA	NA	NA	NA	NA	NA	NA	NA
3300001782_____WOR52_10000459	3300001782_____WOR52_10000459_198	32TXM	Bacteria	S	unknown	93.2	2.9e-27	PF03013	; Pyr_excise; Pyrimidine dimer DNA glycosylase	42.1	1.9e-11	4QB0E	Virus	S	Pyrimidine dimer DNA glycosylase	28.4	3.1e-07	VOG02991	Xh	sp|P04418|END5_BPT4 Endonuclease V	26.4	1.2e-06
3300001782_____WOR52_10000459	3300001782_____WOR52_10000459_199	COG0632	Bacteria	L	four-way junction helicase activity	74.9	1.2e-21	PF13538	P-loop_NTPase; UvrD_C_2; UvrD-like helicase C-terminal domain	64.7	1.2e-18	4QBY0	Virus	S	UvrD-like helicase C-terminal domain	253.8	8.6e-76	VOG00058	XhXr	sp|P32270|DDA_BPT4 ATP-dependent DNA helicase dda	207.3	1.2e-61
3300001782_____WOR52_10000459	3300001782_____WOR52_10000459_2	2S9IS	Eukarya	S	chitin binding	55	1.2e-15	NA	NA	NA	NA	NA	NA	NA	NA	NA	NA	NA	NA	NA	NA	NA
3300001782_____WOR52_10000459	3300001782_____WOR52_10000459_20	2ZGPT	Bacteria	S	unknown	110.1	3.6e-32	NA	NA	NA	NA	NA	NA	NA	NA	NA	NA	NA	NA	NA	NA	NA
3300001782_____WOR52_10000459	3300001782_____WOR52_10000459_204	33J9W	Bacteria	S	unknown	44.5	2.7e-12	NA	NA	NA	NA	NA	NA	NA	NA	NA	NA	VOG10784	Xu	REFSEQ hypothetical protein	70.3	3.2e-20
3300001782_____WOR52_10000459	3300001782_____WOR52_10000459_211	2S8JU	Eukarya	S	NUDIX domain	72.3	9.9e-21	PF00293	NUDIX; NUDIX; NUDIX domain	60.9	3.2e-17	4QAQH	Virus	S	phosphatase activity	53.7	7.4e-15	VOG00064	Xu	sp|P32271|Y06L_BPT4 Uncharacterized 17.7 kDa protein in e-segB intergenic region	49.3	1.2e-13
3300001782_____WOR52_10000459	3300001782_____WOR52_10000459_212	arCOG03213	Archaea	S	PFAM Uncharacterised conserved protein UCP019262	16.9	0.00072	PF16043	; DUF4795; Domain of unknown function (DUF4795)	17.5	0.0006	NA	NA	NA	NA	NA	NA	NA	NA	NA	NA	NA
3300001782_____WOR52_10000459	3300001782_____WOR52_10000459_213	arCOG06187	Archaea	L	COG1077 Actin-like ATPase involved in cell morphogenesis	225.1	4.6e-67	PF06723	Actin_ATPase; MreB_Mbl; MreB/Mbl protein	21.2	2.6e-05	NA	NA	NA	NA	NA	NA	NA	NA	NA	NA	NA
3300001782_____WOR52_10000459	3300001782_____WOR52_10000459_214	NA	NA	NA	NA	NA	NA	NA	NA	NA	NA	NA	NA	NA	NA	NA	NA	VOG07068	XhXpXr	sp|Q66431|L_DUGBA RNA-directed RNA polymerase L	16.6	0.00013
3300001782_____WOR52_10000459	3300001782_____WOR52_10000459_215	COG0859	Bacteria	M	PFAM glycosyl transferase family 9	86.3	4.6e-25	PF01075	GT-B; Glyco_transf_9; Glycosyltransferase family 9 (heptosyltransferase)	30.6	5.2e-08	NA	NA	NA	NA	NA	NA	NA	NA	NA	NA	NA
3300001782_____WOR52_10000459	3300001782_____WOR52_10000459_218	32Z97	Bacteria	S	unknown	20.2	9.6e-05	PF05812	; Herpes_BLRF2; Herpesvirus BLRF2 protein	17.9	0.00064	4QBMB	Virus	S	Herpesvirus BLRF2 protein	21.8	3.8e-05	VOG02034	Xu	sp|O36402|VG52_ALHV1 Uncharacterized gene 52 protein	23.3	1e-05
3300001782_____WOR52_10000459	3300001782_____WOR52_10000459_219	346J3	Bacteria	S	unknown	17.7	0.00076	NA	NA	NA	NA	NA	NA	NA	NA	NA	NA	NA	NA	NA	NA	NA
3300001782_____WOR52_10000459	3300001782_____WOR52_10000459_22	32VWS	Bacteria	S	Protein of unknown function, DUF600	20.2	0.0001	NA	NA	NA	NA	NA	NA	NA	NA	NA	NA	NA	NA	NA	NA	NA
3300001782_____WOR52_10000459	3300001782_____WOR52_10000459_220	2ZGVM	Bacteria	S	PAAR motif	43.7	5.9e-12	PF05488	; PAAR_motif; PAAR motif	28.2	4.1e-07	4QFH4	Virus	S		33.2	1.1e-08	VOG00981	Xs	sp|P39234|NEEDL_BPT4 Baseplate puncturing device gp5.4	34.5	4.6e-09
3300001782_____WOR52_10000459	3300001782_____WOR52_10000459_221	2TCNP	Eukarya	S	unknown	18.2	0.00042	NA	NA	NA	NA	NA	NA	NA	NA	NA	NA	NA	NA	NA	NA	NA
3300001782_____WOR52_10000459	3300001782_____WOR52_10000459_222	arCOG07747	Archaea	S	unknown	18.5	0.00029	NA	NA	NA	NA	NA	NA	NA	NA	NA	NA	NA	NA	NA	NA	NA
3300001782_____WOR52_10000459	3300001782_____WOR52_10000459_223	31QAN	Bacteria	S	unknown	19.5	0.00017	NA	NA	NA	NA	NA	NA	NA	NA	NA	NA	NA	NA	NA	NA	NA
3300001782_____WOR52_10000459	3300001782_____WOR52_10000459_224	2T833	Eukarya	S	unknown	17.7	0.00068	NA	NA	NA	NA	NA	NA	NA	NA	NA	NA	NA	NA	NA	NA	NA
3300001782_____WOR52_10000459	3300001782_____WOR52_10000459_225	32TRQ	Bacteria	S	PFAM Type IV pilus assembly PilZ	80.3	3.3e-23	PF07238	; PilZ; PilZ domain	24.9	4.9e-06	NA	NA	NA	NA	NA	NA	NA	NA	NA	NA	NA
3300001782_____WOR52_10000459	3300001782_____WOR52_10000459_227	2N60K	Archaea	S	unknown	22.1	4.3e-05	NA	NA	NA	NA	NA	NA	NA	NA	NA	NA	NA	NA	NA	NA	NA
3300001782_____WOR52_10000459	3300001782_____WOR52_10000459_228	arCOG01403	Archaea	M	PFAM Glycosyl transferase, group 1	69.7	7.2e-20	PF13692	GT-B; Glyco_trans_1_4; Glycosyl transferases group 1	43.1	1.4e-11	4QBAP	Virus	S	transferase activity	37.9	3.7e-10	VOG00096	Xh	sp|Q8QL34|Y335_SIRV1 Uncharacterized glycosyltransferase 335	47.2	5.1e-13
3300001782_____WOR52_10000459	3300001782_____WOR52_10000459_229	331V3	Bacteria	S	Domain of unknown function (DUF5017)	19.9	7.2e-05	NA	NA	NA	NA	NA	NA	NA	NA	NA	NA	NA	NA	NA	NA	NA
3300001782_____WOR52_10000459	3300001782_____WOR52_10000459_23	NA	NA	NA	NA	NA	NA	PF01155	; HypA; Hydrogenase/urease nickel incorporation, metallochaperone, hypA	17.3	0.00089	NA	NA	NA	NA	NA	NA	NA	NA	NA	NA	NA
3300001782_____WOR52_10000459	3300001782_____WOR52_10000459_230	32HHJ	Bacteria	S	unknown	97.2	2.3e-28	NA	NA	NA	NA	NA	NA	NA	NA	NA	NA	NA	NA	NA	NA	NA
3300001782_____WOR52_10000459	3300001782_____WOR52_10000459_231	2RTMZ	Eukarya	S	Polysaccharide pyruvyl transferase	154.2	7.7e-46	PF04230	GT-B; PS_pyruv_trans; Polysaccharide pyruvyl transferase	41	5.2e-11	NA	NA	NA	NA	NA	NA	VOG07848	Xu	sp|Q5URA5|YL143_MIMIV Uncharacterized protein L143	100.5	3.3e-29
3300001782_____WOR52_10000459	3300001782_____WOR52_10000459_232	arCOG01356	Archaea	C	SMART Elongator protein 3 MiaB NifB	237.7	5.4e-71	PF04055	TIM_barrel; Radical_SAM; Radical SAM superfamily	82.1	1.4e-23	4QC8C	Virus	S	iron-sulfur cluster binding	19.1	9.6e-05	VOG06860	Xu	REFSEQ ELP3-like acetyltransferase	20.5	3.7e-05
3300001782_____WOR52_10000459	3300001782_____WOR52_10000459_233	arCOG04347	Archaea	Q	Methyltransferase type 11	61	2.5e-17	PF13489	NADP_Rossmann; Methyltransf_23; Methyltransferase domain	52.7	1.1e-14	NA	NA	NA	NA	NA	NA	VOG01376	Xh	sp|Q07G10|ALKB8_XENTR Alkylated DNA repair protein alkB homolog 8	24.4	5.2e-06
3300001782_____WOR52_10000459	3300001782_____WOR52_10000459_234	arCOG04347	Archaea	Q	Methyltransferase type 11	30.8	3.5e-08	PF08241	NADP_Rossmann; Methyltransf_11; Methyltransferase domain	29.1	2.9e-07	NA	NA	NA	NA	NA	NA	VOG17250	Xu	REFSEQ hypothetical protein	20.1	0.00011
3300001782_____WOR52_10000459	3300001782_____WOR52_10000459_235	COG4641	Bacteria	M	Protein conserved in bacteria	103.4	3.7e-30	PF13524	GT-B; Glyco_trans_1_2; Glycosyl transferases group 1	67.4	2.8e-19	NA	NA	NA	NA	NA	NA	NA	NA	NA	NA	NA
3300001782_____WOR52_10000459	3300001782_____WOR52_10000459_236	arCOG01403	Archaea	M	PFAM Glycosyl transferase, group 1	52.1	1.6e-14	PF13692	GT-B; Glyco_trans_1_4; Glycosyl transferases group 1	44.1	6.4e-12	NA	NA	NA	NA	NA	NA	NA	NA	NA	NA	NA
3300001782_____WOR52_10000459	3300001782_____WOR52_10000459_237	2S6FV	Eukarya	S	unknown	17.1	0.00034	NA	NA	NA	NA	NA	NA	NA	NA	NA	NA	NA	NA	NA	NA	NA
3300001782_____WOR52_10000459	3300001782_____WOR52_10000459_239	arCOG00039	Archaea	H	Catalyzes the ATP-dependent conversion of 7-carboxy-7- deazaguanine (CDG) to 7-cyano-7-deazaguanine (preQ(0))	90.4	3.4e-26	PF06508	HUP; QueC; Queuosine biosynthesis protein QueC	102.3	6.4e-30	4QGHR	Virus	S	Queuosine biosynthesis protein QueC	82.3	9.4e-24	VOG00681	Xh	sp|A4XFR8|QUEC_CALS8 7-cyano-7-deazaguanine synthase	80.1	4.2e-23
3300001782_____WOR52_10000459	3300001782_____WOR52_10000459_24	33AN6	Bacteria	S	Helix-turn-helix domain	19.2	0.00021	PF15731	HTH; MqsA_antitoxin; Antitoxin component of bacterial toxin-antitoxin system, MqsA	29.6	1.6e-07	NA	NA	NA	NA	NA	NA	VOG20121	Xu	REFSEQ hypothetical protein	20.1	9.8e-05
3300001782_____WOR52_10000459	3300001782_____WOR52_10000459_240	2ZP46	Bacteria	S	unknown	25.7	1.7e-06	NA	NA	NA	NA	NA	NA	NA	NA	NA	NA	NA	NA	NA	NA	NA
3300001782_____WOR52_10000459	3300001782_____WOR52_10000459_241	COG4968	Bacteria	NU	Prepilin-type N-terminal cleavage methylation domain	42.5	7.5e-12	PF07963	; N_methyl; Prokaryotic N-terminal methylation motif	26.5	7.6e-07	NA	NA	NA	NA	NA	NA	VOG00593	Xu	REFSEQ hypothetical protein	29.5	2e-07
3300001782_____WOR52_10000459	3300001782_____WOR52_10000459_242	3034Y	Bacteria	S	unknown	30.3	6.8e-08	PF10686	SLOG; YAcAr; YspA, cpYpsA-related SLOG family	29.9	1e-07	4QB07	Virus	S		44.3	1.9e-12	VOG00180	Xu	sp|O64253|VG61_BPMD2 Gene 61 protein	25.7	7.8e-07
3300001782_____WOR52_10000459	3300001782_____WOR52_10000459_243	COG3613	Bacteria	F	nucleoside 2-deoxyribosyltransferase	22.4	1e-05	PF18306	SLOG; LDcluster4; SLOG cluster4 family	17.2	0.00072	NA	NA	NA	NA	NA	NA	NA	NA	NA	NA	NA
3300001782_____WOR52_10000459	3300001782_____WOR52_10000459_245	2ZMF4	Bacteria	S	unknown	18.1	0.0005	NA	NA	NA	NA	NA	NA	NA	NA	NA	NA	NA	NA	NA	NA	NA
3300001782_____WOR52_10000459	3300001782_____WOR52_10000459_247	33MH7	Bacteria	S	Putative zinc-finger	26.5	1.5e-06	PF13490	Anti-sigma_N; zf-HC2; Putative zinc-finger	20.4	0.00012	NA	NA	NA	NA	NA	NA	VOG16952	Xu	REFSEQ hypothetical protein	18.6	0.00038
3300001782_____WOR52_10000459	3300001782_____WOR52_10000459_249	3090H	Bacteria	S	Protein of unknown function (DUF3278)	20.8	7.1e-05	NA	NA	NA	NA	NA	NA	NA	NA	NA	NA	NA	NA	NA	NA	NA
3300001782_____WOR52_10000459	3300001782_____WOR52_10000459_25	34C8E	Bacteria	S	unknown	26.3	1.9e-06	NA	NA	NA	NA	NA	NA	NA	NA	NA	NA	NA	NA	NA	NA	NA
3300001782_____WOR52_10000459	3300001782_____WOR52_10000459_252	COG2120	Bacteria	Q	A mycothiol (MSH, N-acetylcysteinyl-glucosaminyl- inositol) S-conjugate amidase, it recycles conjugated MSH to the N-acetyl cysteine conjugate (AcCys S-conjugate, a mercapturic acid) and the MSH precursor. Involved in MSH-dependent detoxification of a number of alkylating agents and antibiotics	21.4	2.7e-05	NA	NA	NA	NA	NA	NA	NA	NA	NA	NA	VOG03261	Xu	REFSEQ hypothetical protein	21.9	3.5e-05
3300001782_____WOR52_10000459	3300001782_____WOR52_10000459_253	2QQJ3	Eukarya	S	glycosyltransferase-like domain-containing protein 1	37.5	3.4e-10	NA	NA	NA	NA	NA	NA	NA	NA	NA	NA	NA	NA	NA	NA	NA
3300001782_____WOR52_10000459	3300001782_____WOR52_10000459_255	KOG0712	Eukarya	O	heat shock protein binding	30.1	3.8e-08	PF00684	; DnaJ_CXXCXGXG; DnaJ central domain	41	4.6e-11	4QEKE	Virus	S	Pfam:DnaJ_C	24.3	3.6e-06	VOG01339	Xu	REFSEQ hypothetical protein	34.4	3.7e-09
3300001782_____WOR52_10000459	3300001782_____WOR52_10000459_256	arCOG00328	Archaea	L	DNA polymerase	251.5	3.6e-75	PF00136	DNA_pol_B-like; DNA_pol_B; DNA polymerase family B	141.6	7.6e-42	4QB40	Virus	S	DNA polymerase family B	323.3	9.3e-97	VOG00082	XhXr	sp|Q38087|DPOL_BPR69 DNA-directed DNA polymerase	385.7	1.4e-115
3300001782_____WOR52_10000459	3300001782_____WOR52_10000459_258	arCOG13009	Archaea	S	unknown	18.3	0.00042	NA	NA	NA	NA	NA	NA	NA	NA	NA	NA	NA	NA	NA	NA	NA
3300001782_____WOR52_10000459	3300001782_____WOR52_10000459_260	COG0602	Bacteria	H	queuosine metabolic process	66.4	6.4e-19	PF04055	TIM_barrel; Radical_SAM; Radical SAM superfamily	36.1	2e-09	4QFBT	Virus	S	4Fe-4S single cluster domain	80.3	3.3e-23	VOG03593	Xh	sp|Q9ZCV2|QUEE_RICPR 7-carboxy-7-deazaguanine synthase	91.8	1.3e-26
3300001782_____WOR52_10000459	3300001782_____WOR52_10000459_261	COG0234	Bacteria	O	Binds to Cpn60 in the presence of Mg-ATP and suppresses the ATPase activity of the latter	47.8	3e-13	PF00166	GroES; Cpn10; Chaperonin 10 Kd subunit	51.4	2.2e-14	4QAN5	Virus	S	Chaperonin 10 Kd subunit	25.6	2.4e-06	VOG01228	Xu	sp|Q3YUJ8|CH10_SHISS 10 kDa chaperonin	37.9	3.4e-10
3300001782_____WOR52_10000459	3300001782_____WOR52_10000459_262	2S4JS	Eukarya	S	unknown	19.1	6.8e-05	NA	NA	NA	NA	NA	NA	NA	NA	NA	NA	NA	NA	NA	NA	NA
3300001782_____WOR52_10000459	3300001782_____WOR52_10000459_263	COG0207	Bacteria	F	Catalyzes the reductive methylation of 2'-deoxyuridine- 5'-monophosphate (dUMP) to 2'-deoxythymidine-5'-monophosphate (dTMP) while utilizing 5,10-methylenetetrahydrofolate (mTHF) as the methyl donor and reductant in the reaction, yielding dihydrofolate (DHF) as a by-product. This enzymatic reaction provides an intracellular de novo source of dTMP, an essential precursor for DNA biosynthesis	109.7	3.8e-32	PF00303	; Thymidylat_synt; Thymidylate synthase	41.2	2.6e-11	4QBA2	Virus	S	Thymidylate synthase	57.6	2.5e-16	VOG00640	Xr	sp|P00471|TYSY_BPT4 Thymidylate synthase	48.4	1.4e-13
3300001782_____WOR52_10000459	3300001782_____WOR52_10000459_264	NA	NA	NA	NA	NA	NA	PF12918	; TcdB_N; TcdB toxin N-terminal helical domain	17.6	0.00091	NA	NA	NA	NA	NA	NA	NA	NA	NA	NA	NA
3300001782_____WOR52_10000459	3300001782_____WOR52_10000459_265	32TUD	Bacteria	S	unknown	153.1	1.1e-45	NA	NA	NA	NA	4QF9Q	Virus	S		137.3	1.1e-40	VOG00292	Xu	sp|P13309|Y06D_BPT4 Uncharacterized 17.5 kDa protein in tk-vs intergenic region	77.5	3.1e-22
3300001782_____WOR52_10000459	3300001782_____WOR52_10000459_266	33RU6	Bacteria	S	unknown	49.5	7.3e-14	NA	NA	NA	NA	NA	NA	NA	NA	NA	NA	NA	NA	NA	NA	NA
3300001782_____WOR52_10000459	3300001782_____WOR52_10000459_267	33YZ4	Bacteria	S	unknown	21.3	5.5e-05	PF00684	; DnaJ_CXXCXGXG; DnaJ central domain	24.5	6.4e-06	NA	NA	NA	NA	NA	NA	VOG15372	Xu	REFSEQ hypothetical protein	18.1	0.00061
3300001782_____WOR52_10000459	3300001782_____WOR52_10000459_268	COG3926	Bacteria	NU	Glycosyl hydrolase 108	131.5	1.6e-38	PF05838	Lysozyme; Glyco_hydro_108; Glycosyl hydrolase 108	79.9	3.8e-23	4QCX5	Virus	S	Glycosyl hydrolase 108	115.8	4.2e-34	VOG09879	Xu	REFSEQ hypothetical protein	153.9	1.8e-45
3300001782_____WOR52_10000459	3300001782_____WOR52_10000459_269	30EUR	Bacteria	S	unknown	19.8	0.00016	PF00684	; DnaJ_CXXCXGXG; DnaJ central domain	21.1	7.6e-05	NA	NA	NA	NA	NA	NA	VOG01339	Xu	REFSEQ hypothetical protein	21.2	4.2e-05
3300001782_____WOR52_10000459	3300001782_____WOR52_10000459_27	2SIBB	Eukarya	S	OmpA family	87.5	2.7e-25	PF00691	; OmpA; OmpA family	73.7	3e-21	NA	NA	NA	NA	NA	NA	VOG15814	Xu	REFSEQ outer-membrane protein OmpA domain containing protein	20.6	3.8e-05
3300001782_____WOR52_10000459	3300001782_____WOR52_10000459_270	2ZDPW	Bacteria	S	unknown	19.1	0.00031	PF00684	; DnaJ_CXXCXGXG; DnaJ central domain	25.7	2.7e-06	NA	NA	NA	NA	NA	NA	VOG00995	Xu	REFSEQ hypothetical protein	21.8	3.3e-05
3300001782_____WOR52_10000459	3300001782_____WOR52_10000459_271	31D5A	Bacteria	S	unknown	17.9	0.00054	NA	NA	NA	NA	NA	NA	NA	NA	NA	NA	NA	NA	NA	NA	NA
3300001782_____WOR52_10000459	3300001782_____WOR52_10000459_272	2ZDUS	Bacteria	S	Family of unknown function (DUF5351)	21.5	5.2e-05	PF15777	; Anti-TRAP; Tryptophan RNA-binding attenuator protein inhibitory protein	19.7	0.00015	NA	NA	NA	NA	NA	NA	VOG00995	Xu	REFSEQ hypothetical protein	23.7	8.8e-06
3300001782_____WOR52_10000459	3300001782_____WOR52_10000459_273	307HU	Bacteria	S	unknown	22.4	3.1e-05	PF00684	; DnaJ_CXXCXGXG; DnaJ central domain	23.4	1.5e-05	NA	NA	NA	NA	NA	NA	VOG00995	Xu	REFSEQ hypothetical protein	19.5	0.00017
3300001782_____WOR52_10000459	3300001782_____WOR52_10000459_274	2QRXQ	Eukarya	L	DnaB-like helicase C terminal domain	40.5	1.3e-11	PF03796	P-loop_NTPase; DnaB_C; DnaB-like helicase C terminal domain	61.5	1.9e-17	4QAWG	Virus	S	DnaB-like helicase C terminal domain	123.1	4.3e-36	VOG00978	XhXr	sp|P04530|VG41_BPT4 ATP-dependent helicase 41	128.5	1.1e-37
3300001782_____WOR52_10000459	3300001782_____WOR52_10000459_279	NA	NA	NA	NA	NA	NA	PF07230	; Peptidase_S80; Bacteriophage T4-like capsid assembly protein (Gp20)	39.5	5.5e-11	4QBAK	Virus	S	Bacteriophage T4-like capsid assembly protein (Gp20)	74.2	1.9e-21	VOG00676	XpXrXs	sp|P13334|PORTL_BPT4 Portal protein	102.9	4.2e-30
3300001782_____WOR52_10000459	3300001782_____WOR52_10000459_28	30G2M	Bacteria	S	Firmicute plasmid replication protein (RepL)	19.6	0.00014	PF07910	Peptidase_CA; Peptidase_C78; Peptidase family C78	17.4	0.00059	NA	NA	NA	NA	NA	NA	NA	NA	NA	NA	NA
3300001782_____WOR52_10000459	3300001782_____WOR52_10000459_280	KOG3546	Eukarya	L	biological adhesion	19	6.5e-05	NA	NA	NA	NA	NA	NA	NA	NA	NA	NA	VOG00043	Xh	sp|B2RNN3|C1T9B_HUMAN Complement C1q and tumor necrosis factor-related protein 9B	16.9	0.00092
3300001782_____WOR52_10000459	3300001782_____WOR52_10000459_281	2S8PN	Eukarya	O	Belongs to the peptidase C1 family	157.4	1.5e-46	PF00112	Peptidase_CA; Peptidase_C1; Papain family cysteine protease	65.9	1.4e-18	4QGXM	Virus	S	Papain family cysteine protease	34.2	4.4e-09	VOG01399	Xh	sp|Q91CL9|CATV_NPVAP Viral cathepsin	101.2	1.9e-29
3300001782_____WOR52_10000459	3300001782_____WOR52_10000459_282	2SNXY	Eukarya	S	Prohead core protein serine protease	79.4	5.6e-23	PF03420	Peptidase_SH; Peptidase_S77; Prohead core protein serine protease	47	5.8e-13	4QAWI	Virus	S	Pfam:Peptidase_S77	81.8	1.1e-23	VOG02572	XhXs	sp|P06807|PCPP_BPT4 Prohead core protein protease	103.2	2.9e-30
3300001782_____WOR52_10000459	3300001782_____WOR52_10000459_283	2SYG7	Eukarya	S	unknown	19.7	0.00015	NA	NA	NA	NA	NA	NA	NA	NA	NA	NA	VOG07261	XhXrXs	sp|Q83034|POLG_RTSVA Genome polyprotein	16	0.00069
3300001782_____WOR52_10000459	3300001782_____WOR52_10000459_284	335F1	Bacteria	S	unknown	21.4	5.7e-05	PF10498	; IFT57; Intra-flagellar transport protein 57	16.4	0.00088	4QE33	Virus	S		16.9	0.00091	NA	NA	NA	NA	NA
3300001782_____WOR52_10000459	3300001782_____WOR52_10000459_285	30YCV	Bacteria	S	unknown	22.9	7.6e-06	PF07068	Phage-coat; Gp23; Major capsid protein Gp23	51.2	2.1e-14	4QAJ5	Virus	S	Major capsid protein Gp23	99.8	4.7e-29	VOG11186	Xu	REFSEQ major capsid protein	131.9	6.7e-39
3300001782_____WOR52_10000459	3300001782_____WOR52_10000459_287	2ZUXZ	Bacteria	S	unknown	18.7	0.00022	NA	NA	NA	NA	NA	NA	NA	NA	NA	NA	NA	NA	NA	NA	NA
3300001782_____WOR52_10000459	3300001782_____WOR52_10000459_288	33C3D	Bacteria	S	unknown	18.1	0.00043	NA	NA	NA	NA	NA	NA	NA	NA	NA	NA	NA	NA	NA	NA	NA
3300001782_____WOR52_10000459	3300001782_____WOR52_10000459_289	34AIX	Bacteria	S	unknown	166.9	1.5e-49	PF02371	HHH; Transposase_20; Transposase IS116/IS110/IS902 family	24.3	7.6e-06	NA	NA	NA	NA	NA	NA	VOG24244	Xu	REFSEQ hypothetical protein	152.6	3.4e-45
3300001782_____WOR52_10000459	3300001782_____WOR52_10000459_29	30XIR	Bacteria	S	unknown	152.5	2.8e-45	NA	NA	NA	NA	NA	NA	NA	NA	NA	NA	VOG23901	Xu	REFSEQ hypothetical protein	20.8	2.9e-05
3300001782_____WOR52_10000459	3300001782_____WOR52_10000459_290	NA	NA	NA	NA	NA	NA	PF01733	MFS; Nucleoside_tran; Nucleoside transporter	18.8	0.00022	NA	NA	NA	NA	NA	NA	NA	NA	NA	NA	NA
3300001782_____WOR52_10000459	3300001782_____WOR52_10000459_293	2N5ZM	Archaea	S	unknown	28.4	3.9e-07	PF05443	C2H2-zf; ROS_MUCR; ROS/MUCR transcriptional regulator protein	26.8	1.1e-06	NA	NA	NA	NA	NA	NA	NA	NA	NA	NA	NA
3300001782_____WOR52_10000459	3300001782_____WOR52_10000459_294	31JZ9	Bacteria	S	Family of unknown function (DUF5377)	18.3	0.00053	NA	NA	NA	NA	NA	NA	NA	NA	NA	NA	NA	NA	NA	NA	NA
3300001782_____WOR52_10000459	3300001782_____WOR52_10000459_295	32CK6	Bacteria	S	unknown	20.5	8e-05	NA	NA	NA	NA	NA	NA	NA	NA	NA	NA	NA	NA	NA	NA	NA
3300001782_____WOR52_10000459	3300001782_____WOR52_10000459_296	340CT	Bacteria	S	unknown	34.7	2.8e-09	NA	NA	NA	NA	NA	NA	NA	NA	NA	NA	NA	NA	NA	NA	NA
3300001782_____WOR52_10000459	3300001782_____WOR52_10000459_297	3001X	Bacteria	S	unknown	18.4	0.00035	PF13786	E-set; DUF4179; Domain of unknown function (DUF4179)	19.7	0.00022	NA	NA	NA	NA	NA	NA	NA	NA	NA	NA	NA
3300001782_____WOR52_10000459	3300001782_____WOR52_10000459_3	COG3246	Bacteria	K	L-lysine catabolic process to acetate	269.2	2.1e-80	PF05853	; BKACE; beta-keto acid cleavage enzyme	248.1	2.5e-74	NA	NA	NA	NA	NA	NA	NA	NA	NA	NA	NA
3300001782_____WOR52_10000459	3300001782_____WOR52_10000459_30	34C8E	Bacteria	S	unknown	26.8	1.3e-06	NA	NA	NA	NA	NA	NA	NA	NA	NA	NA	NA	NA	NA	NA	NA
3300001782_____WOR52_10000459	3300001782_____WOR52_10000459_303	2SFDK	Eukarya	S	Phage Tail Collar Domain	70.7	3.1e-20	PF07484	; Collar; Phage Tail Collar Domain	64.5	1.6e-18	4QDZP	Virus	S		21.6	3.4e-05	VOG00130	XhXpXs	sp|P10930|FIB12_BPT4 Short tail fiber protein gp12	51.6	2.4e-14
3300001782_____WOR52_10000459	3300001782_____WOR52_10000459_304	335Y9	Bacteria	S	unknown	25.6	2.1e-06	NA	NA	NA	NA	NA	NA	NA	NA	NA	NA	NA	NA	NA	NA	NA
3300001782_____WOR52_10000459	3300001782_____WOR52_10000459_305	NA	NA	NA	NA	NA	NA	NA	NA	NA	NA	4QBD2	Virus	S		33.7	7.6e-09	VOG15465	Xu	REFSEQ hypothetical protein	44.2	4.7e-12
3300001782_____WOR52_10000459	3300001782_____WOR52_10000459_307	335Y9	Bacteria	S	unknown	29.3	1.6e-07	NA	NA	NA	NA	NA	NA	NA	NA	NA	NA	NA	NA	NA	NA	NA
3300001782_____WOR52_10000459	3300001782_____WOR52_10000459_308	33RCP	Bacteria	S	PilZ domain	18	0.00042	NA	NA	NA	NA	NA	NA	NA	NA	NA	NA	NA	NA	NA	NA	NA
3300001782_____WOR52_10000459	3300001782_____WOR52_10000459_309	32UAE	Bacteria	S	YfdX protein	19.1	0.00014	NA	NA	NA	NA	NA	NA	NA	NA	NA	NA	NA	NA	NA	NA	NA
3300001782_____WOR52_10000459	3300001782_____WOR52_10000459_31	2ZGE5	Bacteria	S	unknown	26.2	2.1e-06	NA	NA	NA	NA	NA	NA	NA	NA	NA	NA	NA	NA	NA	NA	NA
3300001782_____WOR52_10000459	3300001782_____WOR52_10000459_311	34ACG	Bacteria	S	unknown	49.1	1.2e-13	NA	NA	NA	NA	NA	NA	NA	NA	NA	NA	NA	NA	NA	NA	NA
3300001782_____WOR52_10000459	3300001782_____WOR52_10000459_312	34ACG	Bacteria	S	unknown	105.2	8.9e-31	NA	NA	NA	NA	4QBM1	Virus	S		18.2	0.00024	VOG00116	Xu	REFSEQ hypothetical protein	17.7	0.00086
3300001782_____WOR52_10000459	3300001782_____WOR52_10000459_314	34ACG	Bacteria	S	unknown	20.3	7.3e-05	NA	NA	NA	NA	NA	NA	NA	NA	NA	NA	NA	NA	NA	NA	NA
3300001782_____WOR52_10000459	3300001782_____WOR52_10000459_315	30JDB	Bacteria	S	unknown	20.8	4.3e-05	NA	NA	NA	NA	NA	NA	NA	NA	NA	NA	NA	NA	NA	NA	NA
3300001782_____WOR52_10000459	3300001782_____WOR52_10000459_316	30JDB	Bacteria	S	unknown	26.3	8.7e-07	NA	NA	NA	NA	NA	NA	NA	NA	NA	NA	NA	NA	NA	NA	NA
3300001782_____WOR52_10000459	3300001782_____WOR52_10000459_317	2S4MQ	Eukarya	S	unknown	29.7	5.7e-08	NA	NA	NA	NA	4QD8W	Virus	S	Lipase	19.6	5.7e-05	NA	NA	NA	NA	NA
3300001782_____WOR52_10000459	3300001782_____WOR52_10000459_319	321TE	Bacteria	S	Alternative locus ID	18	0.00058	NA	NA	NA	NA	NA	NA	NA	NA	NA	NA	NA	NA	NA	NA	NA
3300001782_____WOR52_10000459	3300001782_____WOR52_10000459_32	2ZGKP	Bacteria	S	unknown	19.9	0.00011	PF12760	Zn_Beta_Ribbon; Zn_Tnp_IS1595; Transposase zinc-ribbon domain	21.6	4e-05	NA	NA	NA	NA	NA	NA	NA	NA	NA	NA	NA
3300001782_____WOR52_10000459	3300001782_____WOR52_10000459_320	2T96B	Eukarya	S	unknown	19.6	9.7e-05	NA	NA	NA	NA	4QDI0	Virus	S		17.3	0.0007	NA	NA	NA	NA	NA
3300001782_____WOR52_10000459	3300001782_____WOR52_10000459_321	32T2X	Bacteria	S	unknown	32.4	1.5e-08	NA	NA	NA	NA	NA	NA	NA	NA	NA	NA	NA	NA	NA	NA	NA
3300001782_____WOR52_10000459	3300001782_____WOR52_10000459_323	32TXM	Bacteria	S	unknown	28.5	3.5e-07	NA	NA	NA	NA	NA	NA	NA	NA	NA	NA	NA	NA	NA	NA	NA
3300001782_____WOR52_10000459	3300001782_____WOR52_10000459_328	COG2870	Bacteria	H	Catalyzes the ADP transfer from ATP to D-glycero-beta-D- manno-heptose 1-phosphate, yielding ADP-D-glycero-beta-D-manno- heptose	321.1	3.4e-96	PF00294	Ribokinase; PfkB; pfkB family carbohydrate kinase	135.5	6e-40	4QCJM	Virus	S	pfkB family carbohydrate kinase	79.8	4.8e-23	VOG17314	Xh	sp|A6Q4Z6|HLDE_NITSB Bifunctional protein HldE	105.8	5.7e-31
3300001782_____WOR52_10000459	3300001782_____WOR52_10000459_329	COG4639	Bacteria	Q	AAA domain	99.7	4.5e-29	PF13671	P-loop_NTPase; AAA_33; AAA domain	58.8	1.6e-16	4QD92	Virus	S	AAA domain	37.3	3.8e-10	VOG00037	XhXp	sp|P06855|KIPN_BPT4 Polynucleotide kinase	47.2	5.4e-13
3300001782_____WOR52_10000459	3300001782_____WOR52_10000459_33	32V0U	Bacteria	S	unknown	28.1	4.6e-07	NA	NA	NA	NA	NA	NA	NA	NA	NA	NA	NA	NA	NA	NA	NA
3300001782_____WOR52_10000459	3300001782_____WOR52_10000459_330	COG0529	Bacteria	P	Catalyzes the synthesis of activated sulfate	74.7	2.6e-21	PF01583	P-loop_NTPase; APS_kinase; Adenylylsulphate kinase	67.3	3.6e-19	4QFT0	Virus	S	Adenylylsulphate kinase	35.1	2.3e-09	VOG02678	Xu	REFSEQ hypothetical protein	38.9	1.7e-10
3300001782_____WOR52_10000459	3300001782_____WOR52_10000459_332	COG4424	Bacteria	T	Sulfotransferase	41.9	3.7e-12	PF13469	P-loop_NTPase; Sulfotransfer_3; Sulfotransferase family	58.5	3.1e-16	NA	NA	NA	NA	NA	NA	NA	NA	NA	NA	NA
3300001782_____WOR52_10000459	3300001782_____WOR52_10000459_333	KOG3704	Eukarya	S	[heparan sulfate]-glucosamine 3-sulfotransferase 1 activity	124	2e-36	PF00685	P-loop_NTPase; Sulfotransfer_1; Sulfotransferase domain	44.8	2.6e-12	NA	NA	NA	NA	NA	NA	NA	NA	NA	NA	NA
3300001782_____WOR52_10000459	3300001782_____WOR52_10000459_334	33Z6Q	Bacteria	S	unknown	27.9	4e-07	NA	NA	NA	NA	4QGX5	Virus	S		17.6	0.00096	VOG05347	Xu	REFSEQ hypothetical protein	17.7	0.00088
3300001782_____WOR52_10000459	3300001782_____WOR52_10000459_335	2SAS4	Eukarya	S	GIY-YIG catalytic domain	16.2	0.00082	NA	NA	NA	NA	NA	NA	NA	NA	NA	NA	NA	NA	NA	NA	NA
3300001782_____WOR52_10000459	3300001782_____WOR52_10000459_336	2SG04	Eukarya	O	unknown	37.2	2e-10	PF13469	P-loop_NTPase; Sulfotransfer_3; Sulfotransferase family	49.4	1.8e-13	NA	NA	NA	NA	NA	NA	VOG08719	Xh	sp|O43916|CHST1_HUMAN Carbohydrate sulfotransferase 1	21.9	2.3e-05
3300001782_____WOR52_10000459	3300001782_____WOR52_10000459_338	arCOG12103	Archaea	S	unknown	24.3	6e-06	NA	NA	NA	NA	NA	NA	NA	NA	NA	NA	NA	NA	NA	NA	NA
3300001782_____WOR52_10000459	3300001782_____WOR52_10000459_339	3457P	Bacteria	S	unknown	18.2	0.00049	NA	NA	NA	NA	NA	NA	NA	NA	NA	NA	VOG00439	Xu	REFSEQ hypothetical protein	19.5	0.00016
3300001782_____WOR52_10000459	3300001782_____WOR52_10000459_34	2ZGE5	Bacteria	S	unknown	25.2	4.2e-06	NA	NA	NA	NA	NA	NA	NA	NA	NA	NA	NA	NA	NA	NA	NA
3300001782_____WOR52_10000459	3300001782_____WOR52_10000459_345	33BJU	Bacteria	S	unknown	41.1	2.6e-11	NA	NA	NA	NA	NA	NA	NA	NA	NA	NA	NA	NA	NA	NA	NA
3300001782_____WOR52_10000459	3300001782_____WOR52_10000459_346	31YBG	Bacteria	S	unknown	19.3	0.00028	PF00684	; DnaJ_CXXCXGXG; DnaJ central domain	22.1	3.7e-05	4QEKE	Virus	S	Pfam:DnaJ_C	17.5	0.0004	VOG00995	Xu	REFSEQ hypothetical protein	21.6	3.8e-05
3300001782_____WOR52_10000459	3300001782_____WOR52_10000459_348	2THR7	Eukarya	S	zinc-RING finger domain	18	0.00045	NA	NA	NA	NA	NA	NA	NA	NA	NA	NA	NA	NA	NA	NA	NA
3300001782_____WOR52_10000459	3300001782_____WOR52_10000459_349	305D0	Bacteria	S	unknown	18.4	0.00034	NA	NA	NA	NA	NA	NA	NA	NA	NA	NA	NA	NA	NA	NA	NA
3300001782_____WOR52_10000459	3300001782_____WOR52_10000459_35	2ZFJ5	Bacteria	S	Acetyltransferase (GNAT) domain	17.7	0.00055	NA	NA	NA	NA	NA	NA	NA	NA	NA	NA	VOG17686	Xu	REFSEQ acetyltransferase domain protein	28.3	3.7e-07
3300001782_____WOR52_10000459	3300001782_____WOR52_10000459_351	COG0615	Bacteria	H	ADP-L-glycero-beta-D-manno-heptose biosynthetic process	193	2.6e-57	PF01467	HUP; CTP_transf_like; Cytidylyltransferase-like	67.8	2.8e-19	4QDUC	Virus	S	biosynthetic process	22.2	2e-05	VOG00532	Xh	sp|Q55928|NADM_SYNY3 Bifunctional NMN adenylyltransferase/Nudix hydrolase	54.3	3.1e-15
3300001782_____WOR52_10000459	3300001782_____WOR52_10000459_354	2Z8UT	Bacteria	S	unknown	17.3	0.0005	NA	NA	NA	NA	NA	NA	NA	NA	NA	NA	NA	NA	NA	NA	NA
3300001782_____WOR52_10000459	3300001782_____WOR52_10000459_355	arCOG01569	Archaea	M	mechanosensitive ion channel	21.8	2.1e-05	NA	NA	NA	NA	NA	NA	NA	NA	NA	NA	NA	NA	NA	NA	NA
3300001782_____WOR52_10000459	3300001782_____WOR52_10000459_356	345IH	Bacteria	S	unknown	51.5	2.2e-14	PF01966	HD_PDEase; HD; HD domain	26.9	1.2e-06	NA	NA	NA	NA	NA	NA	VOG03477	Xu	REFSEQ hypothetical protein	70.2	4.4e-20
3300001782_____WOR52_10000459	3300001782_____WOR52_10000459_357	2ZD83	Bacteria	S	unknown	18.6	0.00034	NA	NA	NA	NA	NA	NA	NA	NA	NA	NA	NA	NA	NA	NA	NA
3300001782_____WOR52_10000459	3300001782_____WOR52_10000459_359	arCOG00938	Archaea	P	PFAM Radical SAM domain protein	75.6	1e-21	PF04055	TIM_barrel; Radical_SAM; Radical SAM superfamily	36.3	1.8e-09	4QCT7	Virus	S	[formate-C-acetyltransferase]-activating enzyme activity	33.5	1.2e-08	VOG00344	Xh	sp|P07075|NRDG_BPT4 Anaerobic ribonucleoside-triphosphate reductase-activating protein	49.1	1.3e-13
3300001782_____WOR52_10000459	3300001782_____WOR52_10000459_36	arCOG00938	Archaea	P	PFAM Radical SAM domain protein	86.6	4.9e-25	PF04055	TIM_barrel; Radical_SAM; Radical SAM superfamily	24.1	1e-05	4QH86	Virus	S	Iron-sulfur cluster-binding domain	104.4	1.7e-30	VOG12497	Xu	REFSEQ hypothetical protein	111.2	1.3e-32
3300001782_____WOR52_10000459	3300001782_____WOR52_10000459_360	2T4PJ	Eukarya	S	unknown	20.1	8.3e-05	NA	NA	NA	NA	NA	NA	NA	NA	NA	NA	NA	NA	NA	NA	NA
3300001782_____WOR52_10000459	3300001782_____WOR52_10000459_362	2RS0U	Eukarya	L	NUDIX domain	35.5	2.3e-09	PF00293	NUDIX; NUDIX; NUDIX domain	34.3	5.2e-09	4QAQH	Virus	S	phosphatase activity	27.5	7.6e-07	VOG00064	Xu	sp|P32271|Y06L_BPT4 Uncharacterized 17.7 kDa protein in e-segB intergenic region	52.5	1.3e-14
3300001782_____WOR52_10000459	3300001782_____WOR52_10000459_363	COG3863	Bacteria	T	Permuted papain-like amidase enzyme, YaeF/YiiX, C92 family	51.4	2.8e-14	NA	NA	NA	NA	NA	NA	NA	NA	NA	NA	VOG01363	Xu	sp|Q5UQV2|YR372_MIMIV Uncharacterized protein R372	46.7	7.5e-13
3300001782_____WOR52_10000459	3300001782_____WOR52_10000459_365	2RQGW	Eukarya	S	unknown	16.9	0.00068	NA	NA	NA	NA	NA	NA	NA	NA	NA	NA	NA	NA	NA	NA	NA
3300001782_____WOR52_10000459	3300001782_____WOR52_10000459_369	arCOG03377	Archaea	S	unknown	137.4	1.7e-40	NA	NA	NA	NA	NA	NA	NA	NA	NA	NA	NA	NA	NA	NA	NA
3300001782_____WOR52_10000459	3300001782_____WOR52_10000459_370	arCOG03001	Archaea	S	Cupin domain	165.4	1.4e-49	PF07883	Cupin; Cupin_2; Cupin domain	60	3.4e-17	4QEAX	Virus	S	Cupin domain	110.3	2e-32	VOG03953	Xs	sp|Q5UP75|YL612_MIMIV Uncharacterized protein L612	133.6	1.2e-39
3300001782_____WOR52_10000459	3300001782_____WOR52_10000459_371	32SM1	Bacteria	S	unknown	44	4.7e-12	NA	NA	NA	NA	NA	NA	NA	NA	NA	NA	VOG06901	Xu	REFSEQ hypothetical protein	19.8	0.00018
3300001782_____WOR52_10000459	3300001782_____WOR52_10000459_374	2R8TM	Eukarya	S	unknown	311	5e-93	PF12708	Pec_lyase-like; Pectate_lyase_3; Pectate lyase superfamily protein	42.4	1.7e-11	NA	NA	NA	NA	NA	NA	VOG00606	Xu	sp|O34433|YOBO_BACSU Putative phage-related protein YobO	30	4.3e-08
3300001782_____WOR52_10000459	3300001782_____WOR52_10000459_375	337VQ	Bacteria	S	unknown	286.8	4.3e-86	NA	NA	NA	NA	NA	NA	NA	NA	NA	NA	VOG07049	Xu	REFSEQ hypothetical protein	164.1	1.1e-48
3300001782_____WOR52_10000459	3300001782_____WOR52_10000459_376	arCOG02616	Archaea	S	PFAM Radical SAM domain protein	163.3	1.8e-48	PF13186	; SPASM; Iron-sulfur cluster-binding domain	31	6.6e-08	NA	NA	NA	NA	NA	NA	NA	NA	NA	NA	NA
3300001782_____WOR52_10000459	3300001782_____WOR52_10000459_377	32V2S	Bacteria	S	unknown	188.5	5.7e-56	NA	NA	NA	NA	4QB98	Virus	S	Glycosyl transferase family 90	18.4	0.00012	NA	NA	NA	NA	NA
3300001782_____WOR52_10000459	3300001782_____WOR52_10000459_378	arCOG01403	Archaea	M	PFAM Glycosyl transferase, group 1	48.6	1.9e-13	PF00534	GT-B; Glycos_transf_1; Glycosyl transferases group 1	27.3	5.5e-07	NA	NA	NA	NA	NA	NA	VOG00096	Xh	sp|Q8QL34|Y335_SIRV1 Uncharacterized glycosyltransferase 335	19.7	0.00012
3300001782_____WOR52_10000459	3300001782_____WOR52_10000459_379	arCOG09624	Archaea	M	PFAM glycosyl transferase family 9	60.4	4.4e-17	PF01075	GT-B; Glyco_transf_9; Glycosyltransferase family 9 (heptosyltransferase)	25.5	1.9e-06	NA	NA	NA	NA	NA	NA	NA	NA	NA	NA	NA
3300001782_____WOR52_10000459	3300001782_____WOR52_10000459_380	KOG1663	Eukarya	P	O-methyltransferase activity	42.7	7.2e-12	PF01596	NADP_Rossmann; Methyltransf_3; O-methyltransferase	40.8	3.3e-11	NA	NA	NA	NA	NA	NA	VOG12020	Xu	REFSEQ hypothetical protein	19.4	0.00025
3300001782_____WOR52_10000459	3300001782_____WOR52_10000459_381	2TFRK	Eukarya	S	unknown	17.7	0.00037	NA	NA	NA	NA	4QGAD	Virus	S		16.4	0.0009	NA	NA	NA	NA	NA
3300001782_____WOR52_10000459	3300001782_____WOR52_10000459_382	COG4627	Bacteria	Q	Pfam Methyltransferase	71.5	1.5e-20	PF08241	NADP_Rossmann; Methyltransf_11; Methyltransferase domain	45.8	1.9e-12	NA	NA	NA	NA	NA	NA	VOG17250	Xu	REFSEQ hypothetical protein	28.3	3.3e-07
3300001782_____WOR52_10000459	3300001782_____WOR52_10000459_383	31DEM	Bacteria	S	unknown	28.4	1.4e-07	PF16261	; DUF4915; Domain of unknown function (DUF4915)	21.2	3.5e-05	NA	NA	NA	NA	NA	NA	NA	NA	NA	NA	NA
3300001782_____WOR52_10000459	3300001782_____WOR52_10000459_384	KOG3736	Eukarya	M	Polypeptide N-acetylgalactosaminyltransferase	25.2	1.2e-06	PF00535	GT-A; Glycos_transf_2; Glycosyl transferase family 2	28.7	2.5e-07	NA	NA	NA	NA	NA	NA	NA	NA	NA	NA	NA
3300001782_____WOR52_10000459	3300001782_____WOR52_10000459_39	320K0	Bacteria	S	unknown	74.3	2.1e-21	PF13344	HAD; Hydrolase_6; Haloacid dehalogenase-like hydrolase	17.9	0.00065	4QGAS	Virus	S	isomerase activity	23.3	1.2e-05	VOG00037	XhXp	sp|P06855|KIPN_BPT4 Polynucleotide kinase	39.4	1.2e-10
3300001782_____WOR52_10000459	3300001782_____WOR52_10000459_4	arCOG08925	Archaea	K	COG0454 Histone acetyltransferase HPA2 and related acetyltransferases	69.9	5.9e-20	PF13527	Acetyltrans; Acetyltransf_9; Acetyltransferase (GNAT) domain	32.9	1.4e-08	NA	NA	NA	NA	NA	NA	NA	NA	NA	NA	NA
3300001782_____WOR52_10000459	3300001782_____WOR52_10000459_40	NA	NA	NA	NA	NA	NA	NA	NA	NA	NA	4QB8X	Virus	S		17.3	0.00077	VOG00066	XhXpXrXs	sp|P13333|TUBE_BPT4 Tail tube protein gp19	22.2	1.8e-05
3300001782_____WOR52_10000459	3300001782_____WOR52_10000459_41	KOG0995	Eukarya	D	attachment of mitotic spindle microtubules to kinetochore	18.1	0.00022	PF13166	P-loop_NTPase; AAA_13; AAA domain	16.9	0.00049	NA	NA	NA	NA	NA	NA	NA	NA	NA	NA	NA
3300001782_____WOR52_10000459	3300001782_____WOR52_10000459_42	30YGA	Bacteria	S	unknown	30	1e-07	NA	NA	NA	NA	NA	NA	NA	NA	NA	NA	VOG11200	Xu	REFSEQ hypothetical protein	31	2.8e-08
3300001782_____WOR52_10000459	3300001782_____WOR52_10000459_43	COG3628	Bacteria	L	GPW Gp25 family protein	54.8	3.1e-15	PF04965	; GPW_gp25; Gene 25-like lysozyme	30.6	5.4e-08	4QB1K	Virus	S	Gene 25-like lysozyme	60	3.9e-17	VOG00109	XhXs	sp|P09425|BP25_BPT4 Baseplate wedge protein gp25	64.4	2.8e-18
3300001782_____WOR52_10000459	3300001782_____WOR52_10000459_46	COG3299	Bacteria	G	homolog of phage Mu protein gp47	76.8	3.7e-22	PF10983	; DUF2793; Protein of unknown function (DUF2793)	34	5e-09	4QF7I	Virus	S		79.9	3.5e-23	VOG00941	Xs	sp|P19060|BP06_BPT4 Baseplate wedge protein gp6	119.7	3.1e-35
3300001782_____WOR52_10000459	3300001782_____WOR52_10000459_47	32G1Z	Bacteria	S	unknown	21.2	2.1e-05	NA	NA	NA	NA	NA	NA	NA	NA	NA	NA	NA	NA	NA	NA	NA
3300001782_____WOR52_10000459	3300001782_____WOR52_10000459_48	NA	NA	NA	NA	NA	NA	NA	NA	NA	NA	4QBY4	Virus	S		34.1	2.4e-09	VOG02011	Xu	REFSEQ hypothetical protein	59.2	6.5e-17
3300001782_____WOR52_10000459	3300001782_____WOR52_10000459_49	2T0AX	Eukarya	S	unknown	18	0.00054	NA	NA	NA	NA	NA	NA	NA	NA	NA	NA	NA	NA	NA	NA	NA
3300001782_____WOR52_10000459	3300001782_____WOR52_10000459_5	COG3506	Bacteria	M	Protein of unknown function (DUF1349)	65	3.5e-19	PF00622	Concanavalin; SPRY; SPRY domain	50.5	5.1e-14	4QBHY	Virus	S		40.5	2.5e-11	VOG01417	Xu	REFSEQ hypothetical protein	36.5	6.5e-10
3300001782_____WOR52_10000459	3300001782_____WOR52_10000459_51	COG4373	Bacteria	L	Mu-like prophage FluMu protein gp28	139.7	3.2e-41	PF03237	P-loop_NTPase; Terminase_6; Terminase-like family	34.6	3.8e-09	4QHDM	Virus	S	Terminase-like family	228.9	2.8e-68	VOG09517	Xu	sp|Q05219|VG13_BPML5 Gene 13 protein	100.8	2.5e-29
3300001782_____WOR52_10000459	3300001782_____WOR52_10000459_54	NA	NA	NA	NA	NA	NA	NA	NA	NA	NA	NA	NA	NA	NA	NA	NA	VOG19503	Xu	REFSEQ hypothetical protein	17.8	0.00028
3300001782_____WOR52_10000459	3300001782_____WOR52_10000459_55	NA	NA	NA	NA	NA	NA	PF06067	; DUF932; Domain of unknown function (DUF932)	20.2	0.0001	NA	NA	NA	NA	NA	NA	NA	NA	NA	NA	NA
3300001782_____WOR52_10000459	3300001782_____WOR52_10000459_57	COG1475	Bacteria	K	DNA binding	30.8	4.8e-08	PF02195	ParBc; ParBc; ParB-like nuclease domain	40	8.9e-11	NA	NA	NA	NA	NA	NA	VOG00163	Xu	REFSEQ hypothetical protein	18	0.00058
3300001782_____WOR52_10000459	3300001782_____WOR52_10000459_58	COG4627	Bacteria	Q	Pfam Methyltransferase	27.2	3.7e-07	NA	NA	NA	NA	NA	NA	NA	NA	NA	NA	NA	NA	NA	NA	NA
3300001782_____WOR52_10000459	3300001782_____WOR52_10000459_6	2S4MQ	Eukarya	S	unknown	28.1	1.6e-07	PF17851	Concanavalin; GH43_C2; Beta xylosidase C-terminal Concanavalin A-like domain	33.3	9.9e-09	NA	NA	NA	NA	NA	NA	NA	NA	NA	NA	NA
3300001782_____WOR52_10000459	3300001782_____WOR52_10000459_61	3263K	Bacteria	S	L-2-amino-thiazoline-4-carboxylic acid hydrolase	16.9	0.00093	NA	NA	NA	NA	NA	NA	NA	NA	NA	NA	NA	NA	NA	NA	NA
3300001782_____WOR52_10000459	3300001782_____WOR52_10000459_63	33JZ6	Bacteria	S	YqzL-like protein	18.9	0.00025	NA	NA	NA	NA	NA	NA	NA	NA	NA	NA	NA	NA	NA	NA	NA
3300001782_____WOR52_10000459	3300001782_____WOR52_10000459_64	2RT4A	Eukarya	S	unknown	17.3	0.00056	NA	NA	NA	NA	NA	NA	NA	NA	NA	NA	NA	NA	NA	NA	NA
3300001782_____WOR52_10000459	3300001782_____WOR52_10000459_65	COG4186	Bacteria	S	nucleotidyltransferase activity	127.6	1.3e-37	PF00149	Calcineurin; Metallophos; Calcineurin-like phosphoesterase	21.3	8.2e-05	4QAIK	Virus	S	bis(5'-nucleosyl)-tetraphosphatase (symmetrical) activity	21.4	5.3e-05	VOG02551	Xu	sp|Q05280|VG66_BPML5 Gene 66 protein	112.7	4e-33
3300001782_____WOR52_10000459	3300001782_____WOR52_10000459_68	NA	NA	NA	NA	NA	NA	NA	NA	NA	NA	NA	NA	NA	NA	NA	NA	VOG23375	Xu	REFSEQ gp31	18.8	0.00031
3300001782_____WOR52_10000459	3300001782_____WOR52_10000459_7	31877	Bacteria	S	unknown	25.8	2.3e-06	NA	NA	NA	NA	NA	NA	NA	NA	NA	NA	VOG01417	Xu	REFSEQ hypothetical protein	40	5.4e-11
3300001782_____WOR52_10000459	3300001782_____WOR52_10000459_73	31QGB	Bacteria	S	unknown	17.8	0.0006	NA	NA	NA	NA	NA	NA	NA	NA	NA	NA	NA	NA	NA	NA	NA
3300001782_____WOR52_10000459	3300001782_____WOR52_10000459_76	COG1469	Bacteria	H	GTP cyclohydrolase I activity	233.6	6.1e-70	PF02649	THBO-biosyn; GCHY-1; Type I GTP cyclohydrolase folE2	211.8	3e-63	NA	NA	NA	NA	NA	NA	NA	NA	NA	NA	NA
3300001782_____WOR52_10000459	3300001782_____WOR52_10000459_77	2ZD43	Bacteria	S	HNH endonuclease	22.2	2e-05	NA	NA	NA	NA	NA	NA	NA	NA	NA	NA	VOG00747	Xu	REFSEQ HNH protein	18	0.00065
3300001782_____WOR52_10000459	3300001782_____WOR52_10000459_78	3149K	Bacteria	S	unknown	21.9	2.3e-05	PF00684	; DnaJ_CXXCXGXG; DnaJ central domain	25.3	3.7e-06	NA	NA	NA	NA	NA	NA	VOG00995	Xu	REFSEQ hypothetical protein	19.6	0.00016
3300001782_____WOR52_10000459	3300001782_____WOR52_10000459_79	NA	NA	NA	NA	NA	NA	NA	NA	NA	NA	NA	NA	NA	NA	NA	NA	VOG01158	Xu	REFSEQ hypothetical protein	18.8	0.00036
3300001782_____WOR52_10000459	3300001782_____WOR52_10000459_8	2S8HK	Eukarya	S	unknown	35.8	1.1e-09	NA	NA	NA	NA	4QARH	Virus	S	host cell endoplasmic reticulum	21.7	2.1e-05	NA	NA	NA	NA	NA
3300001782_____WOR52_10000459	3300001782_____WOR52_10000459_80	32FMH	Bacteria	S	unknown	27.8	4.6e-07	NA	NA	NA	NA	4QEMH	Virus	S		27	9.2e-07	VOG10923	Xu	REFSEQ hypothetical protein	33.3	1e-08
3300001782_____WOR52_10000459	3300001782_____WOR52_10000459_81	arCOG10807	Archaea	S	SdpI/YhfL protein family	17.9	0.0003	PF14122	HTH; YokU; YokU-like protein, putative antitoxin	17.7	0.00066	NA	NA	NA	NA	NA	NA	NA	NA	NA	NA	NA
3300001782_____WOR52_10000459	3300001782_____WOR52_10000459_82	332FM	Bacteria	S	unknown	16.7	0.00087	NA	NA	NA	NA	NA	NA	NA	NA	NA	NA	NA	NA	NA	NA	NA
3300001782_____WOR52_10000459	3300001782_____WOR52_10000459_83	30Y7A	Bacteria	S	unknown	22.9	1.5e-05	NA	NA	NA	NA	4QEDQ	Virus	S		18.6	0.0001	VOG00653	XhXp	sp|P04522|EXO2_BPT4 Exonuclease subunit 2	18.9	0.00012
3300001782_____WOR52_10000459	3300001782_____WOR52_10000459_85	2QQI3	Eukarya	V	HNH endonuclease	151.9	6e-45	PF01844	His-Me_finger; HNH; HNH endonuclease	57.6	2.6e-16	4QAKE	Virus	S	endonuclease activity	48.2	4.5e-13	VOG00843	Xu	REFSEQ HNH endonuclease domain protein	64.8	2.4e-18
3300001782_____WOR52_10000459	3300001782_____WOR52_10000459_86	34CEX	Bacteria	S	unknown	22.3	2.2e-05	PF10571	Zn_Beta_Ribbon; UPF0547; Uncharacterised protein family UPF0547	19.9	0.00014	NA	NA	NA	NA	NA	NA	NA	NA	NA	NA	NA
3300001782_____WOR52_10000459	3300001782_____WOR52_10000459_88	COG5350	Bacteria	C	Protein tyrosine phosphatase	51.4	1.7e-14	PF00782	Phosphatase; DSPc; Dual specificity phosphatase, catalytic domain	22.2	2.4e-05	NA	NA	NA	NA	NA	NA	VOG12456	Xu	REFSEQ hypothetical protein	49.1	1.5e-13
3300001782_____WOR52_10000459	3300001782_____WOR52_10000459_9	arCOG05362	Archaea	S	unknown	32.2	2e-08	PF13240	Zn_Beta_Ribbon; zinc_ribbon_2; zinc-ribbon domain	23.9	6.2e-06	NA	NA	NA	NA	NA	NA	VOG03216	Xu	REFSEQ 023L	31.2	4.6e-08
3300001782_____WOR52_10000459	3300001782_____WOR52_10000459_91	arCOG04108	Archaea	J	Ribosomal protein S27e	17.3	0.00059	NA	NA	NA	NA	NA	NA	NA	NA	NA	NA	VOG00111	Xu	REFSEQ hypothetical protein	18	0.00016
3300001782_____WOR52_10000459	3300001782_____WOR52_10000459_92	COG0085	Bacteria	K	RNA polymerase activity	419.3	7.6e-126	PF00562	LEF-8-like; RNA_pol_Rpb2_6; RNA polymerase Rpb2, domain 6	206.3	1.9e-61	4QDEE	Virus	L	RNA polymerase beta subunit	138.1	5.7e-41	VOG01055	XhXr	sp|P59642|RPOB_TROW8 DNA-directed RNA polymerase subunit beta	189.7	1.4e-56
3300001782_____WOR52_10000459	3300001782_____WOR52_10000459_94	COG0086	Bacteria	K	DNA-dependent RNA polymerase catalyzes the transcription of DNA into RNA using the four ribonucleoside triphosphates as substrates	458.5	1.2e-137	PF00623	; RNA_pol_Rpb1_2; RNA polymerase Rpb1, domain 2	120.3	2.4e-35	4QARB	Virus	S	RNA polymerase Rpb1, domain 4	207.5	6.5e-62	VOG00915	XhXrXs	sp|O57204|RP147_VACCA DNA-directed RNA polymerase 147 kDa polypeptide	227.2	7.6e-68
3300001782_____WOR52_10000459	3300001782_____WOR52_10000459_96	COG0476	Bacteria	H	Involved in molybdopterin and thiamine biosynthesis, family 2	61.9	2.1e-17	PF00899	NADP_Rossmann; ThiF; ThiF family	39.9	7.5e-11	NA	NA	NA	NA	NA	NA	VOG18062	Xu	REFSEQ thiamine biosynthesis protein ThiF	18.5	0.00026
3300001782_____WOR52_10000459	3300001782_____WOR52_10000459_97	2ZJZP	Bacteria	S	unknown	23.3	1e-05	NA	NA	NA	NA	NA	NA	NA	NA	NA	NA	NA	NA	NA	NA	NA
3300001782_____WOR52_10000459	3300001782_____WOR52_10000459_98	348S5	Bacteria	S	unknown	26.8	1e-06	PF07498	HeH; Rho_N; Rho termination factor, N-terminal domain	29.9	1e-07	4QB93	Virus	S	Rho termination factor, N-terminal domain	23.9	4.1e-06	VOG02063	Xu	REFSEQ hypothetical protein	31.8	3.5e-08
3300001782_____WOR52_10000459	3300001782_____WOR52_10000459_99	arCOG01676	Archaea	H	UBA THIF-type NAD FAD binding protein	55	1.8e-15	PF00899	NADP_Rossmann; ThiF; ThiF family	73.2	5e-21	NA	NA	NA	NA	NA	NA	NA	NA	NA	NA	NA
3300001854_____JGI24422J19971_10000074	3300001854_____JGI24422J19971_10000074_1	2ZD43	Bacteria	S	HNH endonuclease	22.2	2e-05	NA	NA	NA	NA	NA	NA	NA	NA	NA	NA	VOG00747	Xu	REFSEQ HNH protein	18	0.00065
3300001854_____JGI24422J19971_10000074	3300001854_____JGI24422J19971_10000074_10	34CEX	Bacteria	S	unknown	22.3	2.2e-05	PF10571	Zn_Beta_Ribbon; UPF0547; Uncharacterised protein family UPF0547	19.9	0.00014	NA	NA	NA	NA	NA	NA	NA	NA	NA	NA	NA
3300001854_____JGI24422J19971_10000074	3300001854_____JGI24422J19971_10000074_12	COG5350	Bacteria	C	Protein tyrosine phosphatase	51.4	1.7e-14	PF00782	Phosphatase; DSPc; Dual specificity phosphatase, catalytic domain	22.2	2.4e-05	NA	NA	NA	NA	NA	NA	VOG12456	Xu	REFSEQ hypothetical protein	49.1	1.5e-13
3300001854_____JGI24422J19971_10000074	3300001854_____JGI24422J19971_10000074_15	arCOG04108	Archaea	J	Ribosomal protein S27e	17.3	0.00059	NA	NA	NA	NA	NA	NA	NA	NA	NA	NA	VOG00111	Xu	REFSEQ hypothetical protein	18	0.00016
3300001854_____JGI24422J19971_10000074	3300001854_____JGI24422J19971_10000074_16	COG0085	Bacteria	K	RNA polymerase activity	419.3	7.6e-126	PF00562	LEF-8-like; RNA_pol_Rpb2_6; RNA polymerase Rpb2, domain 6	206.3	1.9e-61	4QDEE	Virus	L	RNA polymerase beta subunit	138.1	5.7e-41	VOG01055	XhXr	sp|P59642|RPOB_TROW8 DNA-directed RNA polymerase subunit beta	189.7	1.4e-56
3300001854_____JGI24422J19971_10000074	3300001854_____JGI24422J19971_10000074_18	COG0086	Bacteria	K	DNA-dependent RNA polymerase catalyzes the transcription of DNA into RNA using the four ribonucleoside triphosphates as substrates	458.5	1.2e-137	PF00623	; RNA_pol_Rpb1_2; RNA polymerase Rpb1, domain 2	120.3	2.4e-35	4QARB	Virus	S	RNA polymerase Rpb1, domain 4	207.5	6.5e-62	VOG00915	XhXrXs	sp|O57204|RP147_VACCA DNA-directed RNA polymerase 147 kDa polypeptide	227.2	7.6e-68
3300001854_____JGI24422J19971_10000074	3300001854_____JGI24422J19971_10000074_2	3149K	Bacteria	S	unknown	21.9	2.3e-05	PF00684	; DnaJ_CXXCXGXG; DnaJ central domain	25.3	3.7e-06	NA	NA	NA	NA	NA	NA	VOG00995	Xu	REFSEQ hypothetical protein	19.6	0.00016
3300001854_____JGI24422J19971_10000074	3300001854_____JGI24422J19971_10000074_20	COG0476	Bacteria	H	Involved in molybdopterin and thiamine biosynthesis, family 2	61.9	2.1e-17	PF00899	NADP_Rossmann; ThiF; ThiF family	39.9	7.5e-11	NA	NA	NA	NA	NA	NA	VOG18062	Xu	REFSEQ thiamine biosynthesis protein ThiF	18.5	0.00026
3300001854_____JGI24422J19971_10000074	3300001854_____JGI24422J19971_10000074_21	2ZJZP	Bacteria	S	unknown	23.3	1e-05	NA	NA	NA	NA	NA	NA	NA	NA	NA	NA	NA	NA	NA	NA	NA
3300001854_____JGI24422J19971_10000074	3300001854_____JGI24422J19971_10000074_22	348S5	Bacteria	S	unknown	26.8	1e-06	PF07498	HeH; Rho_N; Rho termination factor, N-terminal domain	29.9	1e-07	4QB93	Virus	S	Rho termination factor, N-terminal domain	23.9	4.1e-06	VOG02063	Xu	REFSEQ hypothetical protein	31.8	3.5e-08
3300001854_____JGI24422J19971_10000074	3300001854_____JGI24422J19971_10000074_23	arCOG01676	Archaea	H	UBA THIF-type NAD FAD binding protein	55	1.8e-15	PF00899	NADP_Rossmann; ThiF; ThiF family	73.2	5e-21	NA	NA	NA	NA	NA	NA	NA	NA	NA	NA	NA
3300001854_____JGI24422J19971_10000074	3300001854_____JGI24422J19971_10000074_24	32V96	Bacteria	S	unknown	99.3	8.6e-29	PF14464	JAB; Prok-JAB; Prokaryotic homologs of the JAB domain	23.3	1.1e-05	NA	NA	NA	NA	NA	NA	NA	NA	NA	NA	NA
3300001854_____JGI24422J19971_10000074	3300001854_____JGI24422J19971_10000074_26	31IWM	Bacteria	S	unknown	17.6	0.00076	NA	NA	NA	NA	NA	NA	NA	NA	NA	NA	NA	NA	NA	NA	NA
3300001854_____JGI24422J19971_10000074	3300001854_____JGI24422J19971_10000074_27	31WU7	Bacteria	S	unknown	18.2	0.00032	NA	NA	NA	NA	NA	NA	NA	NA	NA	NA	NA	NA	NA	NA	NA
3300001854_____JGI24422J19971_10000074	3300001854_____JGI24422J19971_10000074_29	NA	NA	NA	NA	NA	NA	PF10902	WYL; WYL_2; WYL_2, Sm-like SH3 beta-barrel fold	29.5	1.8e-07	4QD0I	Virus	S	Pfam:WYL_2	39.3	1e-10	VOG00597	Xu	sp|P17308|Y13B_BPT4 Uncharacterized 11.5 kDa protein in Gp31-cd intergenic region	52	1.4e-14
3300001854_____JGI24422J19971_10000074	3300001854_____JGI24422J19971_10000074_3	NA	NA	NA	NA	NA	NA	NA	NA	NA	NA	NA	NA	NA	NA	NA	NA	VOG01158	Xu	REFSEQ hypothetical protein	18.8	0.00036
3300001854_____JGI24422J19971_10000074	3300001854_____JGI24422J19971_10000074_30	2T2QE	Eukarya	S	unknown	18.3	0.00055	NA	NA	NA	NA	NA	NA	NA	NA	NA	NA	NA	NA	NA	NA	NA
3300001854_____JGI24422J19971_10000074	3300001854_____JGI24422J19971_10000074_31	arCOG00938	Archaea	P	PFAM Radical SAM domain protein	94.2	2.4e-27	PF04055	TIM_barrel; Radical_SAM; Radical SAM superfamily	31.5	5.2e-08	NA	NA	NA	NA	NA	NA	VOG00344	Xh	sp|P07075|NRDG_BPT4 Anaerobic ribonucleoside-triphosphate reductase-activating protein	29.2	1.4e-07
3300001854_____JGI24422J19971_10000074	3300001854_____JGI24422J19971_10000074_33	2QQZZ	Eukarya	S	unknown	164.5	7.8e-49	PF13476	P-loop_NTPase; AAA_23; AAA domain	44.4	6.7e-12	4QAKZ	Virus	S	N-acetyltransferase activity	92.6	7e-27	VOG00653	XhXp	sp|P04522|EXO2_BPT4 Exonuclease subunit 2	286.9	1e-85
3300001854_____JGI24422J19971_10000074	3300001854_____JGI24422J19971_10000074_35	COG0420	Bacteria	L	3'-5' exonuclease activity	92.6	6.6e-27	PF12850	Calcineurin; Metallophos_2; Calcineurin-like phosphoesterase superfamily domain	29.8	1.5e-07	4QAIK	Virus	S	bis(5'-nucleosyl)-tetraphosphatase (symmetrical) activity	48.7	2.4e-13	VOG00281	Xp	sp|P04521|EXO1_BPT4 Exonuclease subunit 1	94.4	9.6e-28
3300001854_____JGI24422J19971_10000074	3300001854_____JGI24422J19971_10000074_37	COG4951	Bacteria	L	DNA primase small subunit	152.3	4e-45	PF04851	P-loop_NTPase; ResIII; Type III restriction enzyme, res subunit	60.1	6.8e-17	4QB5I	Virus	S	N-methyltransferase activity	108.4	1e-31	VOG00649	XhXs	sp|P16712|A18_VACCW Transcript termination protein A18	189.9	2.5e-56
3300001854_____JGI24422J19971_10000074	3300001854_____JGI24422J19971_10000074_38	arCOG02172	Archaea	H	synthase	100.9	1.5e-29	PF01242	THBO-biosyn; PTPS; 6-pyruvoyl tetrahydropterin synthase	113.2	1.8e-33	4QBB2	Virus	S	6-pyruvoyl tetrahydropterin synthase	96.7	3.7e-28	VOG01198	Xh	sp|Q1RHI6|QUED_RICBR 6-carboxy-5,6,7,8-tetrahydropterin synthase	102.9	4.1e-30
3300001854_____JGI24422J19971_10000074	3300001854_____JGI24422J19971_10000074_39	NA	NA	NA	NA	NA	NA	NA	NA	NA	NA	NA	NA	NA	NA	NA	NA	VOG00995	Xu	REFSEQ hypothetical protein	23.2	1.2e-05
3300001854_____JGI24422J19971_10000074	3300001854_____JGI24422J19971_10000074_4	32FMH	Bacteria	S	unknown	27.8	4.6e-07	NA	NA	NA	NA	4QEMH	Virus	S		27	9.2e-07	VOG10923	Xu	REFSEQ hypothetical protein	33.3	1e-08
3300001854_____JGI24422J19971_10000074	3300001854_____JGI24422J19971_10000074_40	COG0188	Bacteria	L	A type II topoisomerase that negatively supercoils closed circular double-stranded (ds) DNA in an ATP-dependent manner to modulate DNA topology and maintain chromosomes in an underwound state. Negative supercoiling favors strand separation, and DNA replication, transcription, recombination and repair, all of which involve strand separation. Also able to catalyze the interconversion of other topol…	129.8	3.5e-38	PF00521	; DNA_topoisoIV; DNA gyrase/topoisomerase IV, subunit A	152.9	3.2e-45	4QCR5	Virus	S	DNA gyrase/topoisomerase IV, subunit A	157.5	1.3e-46	VOG00278	Xh	sp|P08096|TOP2_SCHPO DNA topoisomerase 2	129.5	2.4e-38
3300001854_____JGI24422J19971_10000074	3300001854_____JGI24422J19971_10000074_41	COG3779	Bacteria	E	Protein conserved in bacteria	25.2	2.3e-06	NA	NA	NA	NA	NA	NA	NA	NA	NA	NA	NA	NA	NA	NA	NA
3300001854_____JGI24422J19971_10000074	3300001854_____JGI24422J19971_10000074_42	COG0187	Bacteria	L	DNA topoisomerase II activity	398.7	1.1e-119	PF00204	S5; DNA_gyraseB; DNA gyrase B	51.3	2.4e-14	4QDCP	Virus	S	DNA gyrase B	317.9	3e-95	VOG00278	Xh	sp|P08096|TOP2_SCHPO DNA topoisomerase 2	372	1.6e-111
3300001854_____JGI24422J19971_10000074	3300001854_____JGI24422J19971_10000074_43	arCOG04219	Archaea	J	carbon-nitrogen ligase activity, with glutamine as amido-N-donor	26.4	6.5e-07	NA	NA	NA	NA	NA	NA	NA	NA	NA	NA	VOG05098	Xu	sp|P41467|AC66_NPVAC Protein Ac66	19.9	5.3e-05
3300001854_____JGI24422J19971_10000074	3300001854_____JGI24422J19971_10000074_45	COG3864	Bacteria	L	Putative metallopeptidase domain	170.4	1.5e-50	PF13203	Peptidase_MA; DUF2201_N; Putative metallopeptidase domain	53.9	5e-15	4QB3X	Virus	S	VWA-like domain (DUF2201)	129.4	4.2e-38	VOG03133	Xu	REFSEQ hypothetical protein	161.8	6.5e-48
3300001854_____JGI24422J19971_10000074	3300001854_____JGI24422J19971_10000074_46	arCOG04159	Archaea	S	ATPase activity	44.3	3.1e-12	PF13245	P-loop_NTPase; AAA_19; AAA domain	17.9	0.00076	4QGDW	Virus	S		69.4	5.5e-20	VOG01032	XhXr	sp|Q58294|RFCL_METJA Replication factor C large subunit	84	2.3e-24
3300001854_____JGI24422J19971_10000074	3300001854_____JGI24422J19971_10000074_5	arCOG10807	Archaea	S	SdpI/YhfL protein family	17.9	0.0003	PF14122	HTH; YokU; YokU-like protein, putative antitoxin	17.7	0.00066	NA	NA	NA	NA	NA	NA	NA	NA	NA	NA	NA
3300001854_____JGI24422J19971_10000074	3300001854_____JGI24422J19971_10000074_54	COG0085	Bacteria	K	RNA polymerase activity	233.3	1.2e-69	PF00562	LEF-8-like; RNA_pol_Rpb2_6; RNA polymerase Rpb2, domain 6	163.3	2.2e-48	4QDEE	Virus	L	RNA polymerase beta subunit	95.1	5.4e-28	VOG05036	XhXrXs	sp|Q6RZF8|RP132_RABPU DNA-directed RNA polymerase 132 kDa polypeptide	121.1	8.1e-36
3300001854_____JGI24422J19971_10000074	3300001854_____JGI24422J19971_10000074_6	332FM	Bacteria	S	unknown	16.7	0.00087	NA	NA	NA	NA	NA	NA	NA	NA	NA	NA	NA	NA	NA	NA	NA
3300001854_____JGI24422J19971_10000074	3300001854_____JGI24422J19971_10000074_7	30Y7A	Bacteria	S	unknown	22.9	1.5e-05	NA	NA	NA	NA	4QEDQ	Virus	S		18.6	0.0001	VOG00653	XhXp	sp|P04522|EXO2_BPT4 Exonuclease subunit 2	18.9	0.00012
3300001854_____JGI24422J19971_10000074	3300001854_____JGI24422J19971_10000074_9	2QQI3	Eukarya	V	HNH endonuclease	151.9	6e-45	PF01844	His-Me_finger; HNH; HNH endonuclease	57.6	2.6e-16	4QAKE	Virus	S	endonuclease activity	48.2	4.5e-13	VOG00843	Xu	REFSEQ HNH endonuclease domain protein	64.8	2.4e-18
3300002053_____SMTZ23_10000109	3300002053_____SMTZ23_10000109_1	2ZF32	Bacteria	S	unknown	69.3	1.1e-19	NA	NA	NA	NA	4QD8W	Virus	S	Lipase	18.5	0.00012	VOG02293	Xu	REFSEQ hypothetical protein	63.5	6e-18
3300002053_____SMTZ23_10000109	3300002053_____SMTZ23_10000109_10	33BCB	Bacteria	S	Domain of unknown function (DUF4282)	28.5	3.7e-07	PF14110	; DUF4282; Domain of unknown function (DUF4282)	25	6.2e-06	NA	NA	NA	NA	NA	NA	NA	NA	NA	NA	NA
3300002053_____SMTZ23_10000109	3300002053_____SMTZ23_10000109_102	COG0085	Bacteria	K	RNA polymerase activity	370.1	5.7e-111	PF00562	LEF-8-like; RNA_pol_Rpb2_6; RNA polymerase Rpb2, domain 6	185.8	3.3e-55	4QDEE	Virus	L	RNA polymerase beta subunit	128.4	4.7e-38	VOG01055	XhXr	sp|P59642|RPOB_TROW8 DNA-directed RNA polymerase subunit beta	258.2	3e-77
3300002053_____SMTZ23_10000109	3300002053_____SMTZ23_10000109_103	COG0086	Bacteria	K	DNA-dependent RNA polymerase catalyzes the transcription of DNA into RNA using the four ribonucleoside triphosphates as substrates	357.3	4.4e-107	PF00623	; RNA_pol_Rpb1_2; RNA polymerase Rpb1, domain 2	101.7	1.2e-29	4QARB	Virus	S	RNA polymerase Rpb1, domain 4	165.6	2.8e-49	VOG00915	XhXrXs	sp|O57204|RP147_VACCA DNA-directed RNA polymerase 147 kDa polypeptide	189.4	2e-56
3300002053_____SMTZ23_10000109	3300002053_____SMTZ23_10000109_105	33X3G	Bacteria	S	unknown	20.3	0.00013	NA	NA	NA	NA	NA	NA	NA	NA	NA	NA	NA	NA	NA	NA	NA
3300002053_____SMTZ23_10000109	3300002053_____SMTZ23_10000109_109	NA	NA	NA	NA	NA	NA	PF01510	; Amidase_2; N-acetylmuramoyl-L-alanine amidase	25.6	3.3e-06	NA	NA	NA	NA	NA	NA	VOG11209	Xu	REFSEQ hypothetical protein	18.1	0.00046
3300002053_____SMTZ23_10000109	3300002053_____SMTZ23_10000109_11	332T0	Bacteria	S	unknown	32.1	3.1e-08	NA	NA	NA	NA	NA	NA	NA	NA	NA	NA	VOG11203	Xu	REFSEQ hypothetical protein	68.3	2.6e-19
3300002053_____SMTZ23_10000109	3300002053_____SMTZ23_10000109_111	2ZGVM	Bacteria	S	PAAR motif	23.1	1.5e-05	NA	NA	NA	NA	NA	NA	NA	NA	NA	NA	NA	NA	NA	NA	NA
3300002053_____SMTZ23_10000109	3300002053_____SMTZ23_10000109_112	316VI	Bacteria	S	Family of unknown function (DUF5320)	55.3	2.4e-15	PF17253	; DUF5320; Family of unknown function (DUF5320)	39.1	3.1e-10	NA	NA	NA	NA	NA	NA	NA	NA	NA	NA	NA
3300002053_____SMTZ23_10000109	3300002053_____SMTZ23_10000109_114	arCOG10240	Archaea	S	protein conserved in bacteria	53.3	6.3e-15	PF10106	; DUF2345; Uncharacterized protein conserved in bacteria (DUF2345)	17.2	0.00093	NA	NA	NA	NA	NA	NA	VOG02489	Xu	REFSEQ putative virion protein and lysozyme murein	21.8	1.1e-05
3300002053_____SMTZ23_10000109	3300002053_____SMTZ23_10000109_12	COG3497	Bacteria	M	tail sheath protein	107.3	1.9e-31	PF17482	; Phage_sheath_1C; Phage tail sheath C-terminal domain	31	5e-08	4QAZ6	Virus	S	Phage tail sheath protein	175.4	5e-52	VOG00338	XpXrXs	sp|P13332|TSP_BPT4 Tail sheath protein	249.2	2.2e-74
3300002053_____SMTZ23_10000109	3300002053_____SMTZ23_10000109_13	3278R	Bacteria	S	unknown	24.2	7e-06	NA	NA	NA	NA	NA	NA	NA	NA	NA	NA	NA	NA	NA	NA	NA
3300002053_____SMTZ23_10000109	3300002053_____SMTZ23_10000109_14	32V0U	Bacteria	S	unknown	26.7	1.3e-06	NA	NA	NA	NA	NA	NA	NA	NA	NA	NA	NA	NA	NA	NA	NA
3300002053_____SMTZ23_10000109	3300002053_____SMTZ23_10000109_15	34C8E	Bacteria	S	unknown	25.8	2.8e-06	NA	NA	NA	NA	4QB8F	Virus	S		44.7	3.6e-12	VOG12504	Xu	REFSEQ hypothetical protein	45.5	2e-12
3300002053_____SMTZ23_10000109	3300002053_____SMTZ23_10000109_16	32V0U	Bacteria	S	unknown	28.4	3.8e-07	NA	NA	NA	NA	4QB8F	Virus	S		22.2	2.9e-05	VOG12504	Xu	REFSEQ hypothetical protein	22.4	2.4e-05
3300002053_____SMTZ23_10000109	3300002053_____SMTZ23_10000109_17	NA	NA	NA	NA	NA	NA	PF05180	; zf-DNL; DNL zinc finger	19	0.00025	NA	NA	NA	NA	NA	NA	NA	NA	NA	NA	NA
3300002053_____SMTZ23_10000109	3300002053_____SMTZ23_10000109_19	arCOG00938	Archaea	P	PFAM Radical SAM domain protein	86.7	4.4e-25	PF04055	TIM_barrel; Radical_SAM; Radical SAM superfamily	27.9	6.7e-07	4QH86	Virus	S	Iron-sulfur cluster-binding domain	93	4.5e-27	VOG12497	Xu	REFSEQ hypothetical protein	97.2	2.3e-28
3300002053_____SMTZ23_10000109	3300002053_____SMTZ23_10000109_2	COG4262	Bacteria	H	Catalyzes the irreversible transfer of a propylamine group from the amino donor S-adenosylmethioninamine (decarboxy- AdoMet) to putrescine (1,4-diaminobutane) to yield spermidine	37.9	2.4e-10	NA	NA	NA	NA	4QE5X	Virus	S		55.6	1.3e-15	VOG14804	Xu	REFSEQ methyltransferase	64.4	2.5e-18
3300002053_____SMTZ23_10000109	3300002053_____SMTZ23_10000109_20	3334X	Bacteria	S	Protein of unknown function (DUF2971)	20.2	9.3e-05	NA	NA	NA	NA	NA	NA	NA	NA	NA	NA	NA	NA	NA	NA	NA
3300002053_____SMTZ23_10000109	3300002053_____SMTZ23_10000109_22	2T8UT	Eukarya	S	MFS_1 like family	19	0.00036	NA	NA	NA	NA	NA	NA	NA	NA	NA	NA	NA	NA	NA	NA	NA
3300002053_____SMTZ23_10000109	3300002053_____SMTZ23_10000109_23	COG3541	Bacteria	L	Predicted nucleotidyltransferase	144.7	1e-42	PF10127	NTP_transf; RlaP; RNA repair pathway DNA polymerase beta family	91.6	1.5e-26	4QC2N	Virus	S	Predicted nucleotidyltransferase	209.4	2.2e-62	VOG00721	Xu	sp|P39242|Y05G_BPT4 Uncharacterized 38.9 kDa protein in nrdC-mobD intergenic region	175.8	2.9e-52
3300002053_____SMTZ23_10000109	3300002053_____SMTZ23_10000109_25	COG0617	Bacteria	J	tRNA 3'-terminal CCA addition	316.9	6.9e-95	PF01743	NTP_transf; PolyA_pol; Poly A polymerase head domain	111.8	7.1e-33	4QBNF	Virus	S	Poly A polymerase head domain	207.9	8.2e-62	VOG00951	XhXr	sp|A8H161|CCA_SHEPA Multifunctional CCA protein	241.1	6.5e-72
3300002053_____SMTZ23_10000109	3300002053_____SMTZ23_10000109_27	33A23	Bacteria	S	unknown	72.2	5.1e-21	NA	NA	NA	NA	NA	NA	NA	NA	NA	NA	NA	NA	NA	NA	NA
3300002053_____SMTZ23_10000109	3300002053_____SMTZ23_10000109_28	320K0	Bacteria	S	unknown	70.5	3.1e-20	NA	NA	NA	NA	4QGAS	Virus	S	isomerase activity	45.5	1.6e-12	VOG00037	XhXp	sp|P06855|KIPN_BPT4 Polynucleotide kinase	39.3	1.3e-10
3300002053_____SMTZ23_10000109	3300002053_____SMTZ23_10000109_29	NA	NA	NA	NA	NA	NA	NA	NA	NA	NA	4QAQQ	Virus	S	T4-like virus tail tube protein gp19	20.9	4.4e-05	VOG02497	Xu	REFSEQ putative virion structural protein	24.4	4.5e-06
3300002053_____SMTZ23_10000109	3300002053_____SMTZ23_10000109_3	arCOG01403	Archaea	M	PFAM Glycosyl transferase, group 1	41.5	2.8e-11	PF00534	GT-B; Glycos_transf_1; Glycosyl transferases group 1	18.2	0.00035	NA	NA	NA	NA	NA	NA	NA	NA	NA	NA	NA
3300002053_____SMTZ23_10000109	3300002053_____SMTZ23_10000109_30	33JKV	Bacteria	S	unknown	18.8	0.00033	PF16326	; ABC_tran_CTD; ABC transporter C-terminal domain	20.8	8.5e-05	NA	NA	NA	NA	NA	NA	NA	NA	NA	NA	NA
3300002053_____SMTZ23_10000109	3300002053_____SMTZ23_10000109_31	2ZQ2K	Bacteria	S	unknown	17.3	0.00088	NA	NA	NA	NA	NA	NA	NA	NA	NA	NA	NA	NA	NA	NA	NA
3300002053_____SMTZ23_10000109	3300002053_____SMTZ23_10000109_32	34B74	Bacteria	S	unknown	22.9	1.5e-05	PF14861	; Antimicrobial21; Plant antimicrobial peptide	19.6	0.00014	NA	NA	NA	NA	NA	NA	VOG23637	Xu	REFSEQ hypothetical protein	18.4	0.00033
3300002053_____SMTZ23_10000109	3300002053_____SMTZ23_10000109_33	32S9J	Bacteria	S	unknown	31.2	3e-08	PF08772	Zn_Beta_Ribbon; NOB1_Zn_bind; Nin one binding (NOB1) Zn-ribbon like	17.8	0.00069	4QAX9	Virus	S	T4 bacteriophage base plate protein	31.5	3.2e-08	VOG11200	Xu	REFSEQ hypothetical protein	49.4	6.9e-14
3300002053_____SMTZ23_10000109	3300002053_____SMTZ23_10000109_35	COG3628	Bacteria	L	GPW Gp25 family protein	57.7	3.9e-16	PF04965	; GPW_gp25; Gene 25-like lysozyme	33.5	6.7e-09	4QB1K	Virus	S	Gene 25-like lysozyme	72.1	7.1e-21	VOG00109	XhXs	sp|P09425|BP25_BPT4 Baseplate wedge protein gp25	64	3.8e-18
3300002053_____SMTZ23_10000109	3300002053_____SMTZ23_10000109_38	COG3299	Bacteria	G	homolog of phage Mu protein gp47	74.1	2.4e-21	PF10983	; DUF2793; Protein of unknown function (DUF2793)	26	1.6e-06	4QF7I	Virus	S		92.9	4.2e-27	VOG00941	Xs	sp|P19060|BP06_BPT4 Baseplate wedge protein gp6	127.2	1.6e-37
3300002053_____SMTZ23_10000109	3300002053_____SMTZ23_10000109_39	NA	NA	NA	NA	NA	NA	PF10692	; DUF2498; Protein of unknown function (DUF2498)	17.3	0.00082	NA	NA	NA	NA	NA	NA	NA	NA	NA	NA	NA
3300002053_____SMTZ23_10000109	3300002053_____SMTZ23_10000109_40	NA	NA	NA	NA	NA	NA	NA	NA	NA	NA	4QBY4	Virus	S		36.9	3.4e-10	VOG02011	Xu	REFSEQ hypothetical protein	70.2	3.1e-20
3300002053_____SMTZ23_10000109	3300002053_____SMTZ23_10000109_41	2ZTY5	Bacteria	S	Protein of unknown function (DUF1804)	19.2	0.00023	NA	NA	NA	NA	4QBNA	Virus	S		15	0.00091	VOG01475	Xu	sp|Q05233|VG26_BPML5 Minor tail protein Gp26	20.2	4e-05
3300002053_____SMTZ23_10000109	3300002053_____SMTZ23_10000109_42	32XI7	Bacteria	S	unknown	18.4	0.00041	NA	NA	NA	NA	NA	NA	NA	NA	NA	NA	NA	NA	NA	NA	NA
3300002053_____SMTZ23_10000109	3300002053_____SMTZ23_10000109_43	COG4373	Bacteria	L	Mu-like prophage FluMu protein gp28	144.7	1e-42	PF03237	P-loop_NTPase; Terminase_6; Terminase-like family	20.6	7.3e-05	4QHDM	Virus	S	Terminase-like family	203.1	1.9e-60	VOG09517	Xu	sp|Q05219|VG13_BPML5 Gene 13 protein	90.9	2.6e-26
3300002053_____SMTZ23_10000109	3300002053_____SMTZ23_10000109_45	2Z7W8	Bacteria	S	unknown	20.3	4.8e-05	NA	NA	NA	NA	NA	NA	NA	NA	NA	NA	NA	NA	NA	NA	NA
3300002053_____SMTZ23_10000109	3300002053_____SMTZ23_10000109_46	32PQ7	Bacteria	S	unknown	17	0.0005	PF04802	; SMK-1; Component of IIS longevity pathway SMK-1	17.4	0.00079	NA	NA	NA	NA	NA	NA	NA	NA	NA	NA	NA
3300002053_____SMTZ23_10000109	3300002053_____SMTZ23_10000109_47	arCOG07825	Archaea	Q	Methyltransferase domain	22.1	2.4e-05	PF13489	NADP_Rossmann; Methyltransf_23; Methyltransferase domain	17.1	0.00098	NA	NA	NA	NA	NA	NA	NA	NA	NA	NA	NA
3300002053_____SMTZ23_10000109	3300002053_____SMTZ23_10000109_48	34C8E	Bacteria	S	unknown	21.1	8e-05	NA	NA	NA	NA	NA	NA	NA	NA	NA	NA	NA	NA	NA	NA	NA
3300002053_____SMTZ23_10000109	3300002053_____SMTZ23_10000109_49	31QY3	Bacteria	S	Putative tight adherence pilin protein F	21.2	5.1e-05	NA	NA	NA	NA	NA	NA	NA	NA	NA	NA	NA	NA	NA	NA	NA
3300002053_____SMTZ23_10000109	3300002053_____SMTZ23_10000109_5	arCOG04455	Archaea	L	Possesses two activities a DNA synthesis (polymerase) and an exonucleolytic activity that degrades single-stranded DNA in the 3' to 5' direction. Has a template-primer preference which is characteristic of a replicative DNA polymerase	46.6	4.8e-13	PF00149	Calcineurin; Metallophos; Calcineurin-like phosphoesterase	20.9	0.0001	4QAIK	Virus	S	bis(5'-nucleosyl)-tetraphosphatase (symmetrical) activity	25.7	2.7e-06	NA	NA	NA	NA	NA
3300002053_____SMTZ23_10000109	3300002053_____SMTZ23_10000109_50	2ZCCY	Bacteria	S	unknown	18.8	0.00012	PF01145	SPFH; Band_7; SPFH domain / Band 7 family	27.2	8.8e-07	4QB35	Virus	S	SPFH domain / Band 7 family	24.4	4.4e-06	VOG13409	Xu	REFSEQ hypothetical protein	216.7	1.1e-64
3300002053_____SMTZ23_10000109	3300002053_____SMTZ23_10000109_51	30VQP	Bacteria	S	unknown	17.5	0.00099	NA	NA	NA	NA	NA	NA	NA	NA	NA	NA	NA	NA	NA	NA	NA
3300002053_____SMTZ23_10000109	3300002053_____SMTZ23_10000109_54	arCOG01895	Archaea	G	PFAM Xylose isomerase domain protein TIM barrel	34.8	2e-09	PF01261	TIM_barrel; AP_endonuc_2; Xylose isomerase-like TIM barrel	17.6	0.00052	NA	NA	NA	NA	NA	NA	NA	NA	NA	NA	NA
3300002053_____SMTZ23_10000109	3300002053_____SMTZ23_10000109_55	COG1469	Bacteria	H	GTP cyclohydrolase I activity	229.2	1.3e-68	PF02649	THBO-biosyn; GCHY-1; Type I GTP cyclohydrolase folE2	209.6	1.4e-62	NA	NA	NA	NA	NA	NA	NA	NA	NA	NA	NA
3300002053_____SMTZ23_10000109	3300002053_____SMTZ23_10000109_56	COG0085	Bacteria	K	RNA polymerase activity	416.7	4.5e-125	PF00562	LEF-8-like; RNA_pol_Rpb2_6; RNA polymerase Rpb2, domain 6	194.6	7e-58	4QDEE	Virus	L	RNA polymerase beta subunit	138.3	4.9e-41	VOG05036	XhXrXs	sp|Q6RZF8|RP132_RABPU DNA-directed RNA polymerase 132 kDa polypeptide	172.3	2.9e-51
3300002053_____SMTZ23_10000109	3300002053_____SMTZ23_10000109_57	arCOG12055	Archaea	S	unknown	17.7	0.00073	NA	NA	NA	NA	NA	NA	NA	NA	NA	NA	NA	NA	NA	NA	NA
3300002053_____SMTZ23_10000109	3300002053_____SMTZ23_10000109_58	COG0086	Bacteria	K	DNA-dependent RNA polymerase catalyzes the transcription of DNA into RNA using the four ribonucleoside triphosphates as substrates	466.4	5.2e-140	PF00623	; RNA_pol_Rpb1_2; RNA polymerase Rpb1, domain 2	118.7	7.2e-35	4QARB	Virus	S	RNA polymerase Rpb1, domain 4	215.9	1.8e-64	VOG00915	XhXrXs	sp|O57204|RP147_VACCA DNA-directed RNA polymerase 147 kDa polypeptide	242.3	2.2e-72
3300002053_____SMTZ23_10000109	3300002053_____SMTZ23_10000109_59	2ZNDS	Bacteria	S	unknown	20.9	6.8e-05	NA	NA	NA	NA	NA	NA	NA	NA	NA	NA	NA	NA	NA	NA	NA
3300002053_____SMTZ23_10000109	3300002053_____SMTZ23_10000109_61	arCOG01676	Archaea	H	UBA THIF-type NAD FAD binding protein	65.9	8.7e-19	PF00899	NADP_Rossmann; ThiF; ThiF family	56.1	8.5e-16	NA	NA	NA	NA	NA	NA	VOG18062	Xu	REFSEQ thiamine biosynthesis protein ThiF	24.4	4.3e-06
3300002053_____SMTZ23_10000109	3300002053_____SMTZ23_10000109_62	32S4H	Bacteria	S	unknown	37.9	3.2e-10	NA	NA	NA	NA	NA	NA	NA	NA	NA	NA	VOG17555	Xu	sp|Q8QL17|Y112_SIRV1 Uncharacterized protein 112	17.9	0.00068
3300002053_____SMTZ23_10000109	3300002053_____SMTZ23_10000109_63	NA	NA	NA	NA	NA	NA	NA	NA	NA	NA	NA	NA	NA	NA	NA	NA	VOG04957	Xu	REFSEQ hypothetical protein	17.9	0.00046
3300002053_____SMTZ23_10000109	3300002053_____SMTZ23_10000109_64	336AZ	Bacteria	S	unknown	20.9	8.5e-05	PF07498	HeH; Rho_N; Rho termination factor, N-terminal domain	31.1	4.1e-08	NA	NA	NA	NA	NA	NA	NA	NA	NA	NA	NA
3300002053_____SMTZ23_10000109	3300002053_____SMTZ23_10000109_65	arCOG01676	Archaea	H	UBA THIF-type NAD FAD binding protein	64	3.2e-18	PF00899	NADP_Rossmann; ThiF; ThiF family	74.2	2.5e-21	NA	NA	NA	NA	NA	NA	NA	NA	NA	NA	NA
3300002053_____SMTZ23_10000109	3300002053_____SMTZ23_10000109_66	32V96	Bacteria	S	unknown	87.9	2.5e-25	PF14464	JAB; Prok-JAB; Prokaryotic homologs of the JAB domain	23.2	1.2e-05	NA	NA	NA	NA	NA	NA	NA	NA	NA	NA	NA
3300002053_____SMTZ23_10000109	3300002053_____SMTZ23_10000109_69	30CH7	Bacteria	S	unknown	18	0.00064	PF03842	; Silic_transp; Silicon transporter	18.4	0.00014	NA	NA	NA	NA	NA	NA	NA	NA	NA	NA	NA
3300002053_____SMTZ23_10000109	3300002053_____SMTZ23_10000109_7	330EP	Bacteria	S	unknown	17.4	0.00077	NA	NA	NA	NA	NA	NA	NA	NA	NA	NA	NA	NA	NA	NA	NA
3300002053_____SMTZ23_10000109	3300002053_____SMTZ23_10000109_70	arCOG10254	Archaea	D	sister chromatid segregation	17	0.0004	NA	NA	NA	NA	NA	NA	NA	NA	NA	NA	NA	NA	NA	NA	NA
3300002053_____SMTZ23_10000109	3300002053_____SMTZ23_10000109_71	332VU	Bacteria	S	WYL_2, Sm-like SH3 beta-barrel fold	19.6	0.00023	PF10902	WYL; WYL_2; WYL_2, Sm-like SH3 beta-barrel fold	39.4	1.5e-10	4QD0I	Virus	S	Pfam:WYL_2	43.8	4.1e-12	VOG00597	Xu	sp|P17308|Y13B_BPT4 Uncharacterized 11.5 kDa protein in Gp31-cd intergenic region	64.8	1.7e-18
3300002053_____SMTZ23_10000109	3300002053_____SMTZ23_10000109_72	arCOG00938	Archaea	P	PFAM Radical SAM domain protein	94.2	2.3e-27	PF04055	TIM_barrel; Radical_SAM; Radical SAM superfamily	38.7	3.2e-10	4QCT7	Virus	S	[formate-C-acetyltransferase]-activating enzyme activity	24.6	5.9e-06	VOG00344	Xh	sp|P07075|NRDG_BPT4 Anaerobic ribonucleoside-triphosphate reductase-activating protein	31.2	3.3e-08
3300002053_____SMTZ23_10000109	3300002053_____SMTZ23_10000109_73	33G08	Bacteria	S	Protein of unknown function (DUF4241)	33	1e-08	PF14025	; DUF4241; Protein of unknown function (DUF4241)	27.2	1e-06	NA	NA	NA	NA	NA	NA	VOG11475	Xu	REFSEQ hypothetical protein	25.3	3e-06
3300002053_____SMTZ23_10000109	3300002053_____SMTZ23_10000109_74	2QQZZ	Eukarya	S	unknown	151.8	5.4e-45	PF13476	P-loop_NTPase; AAA_23; AAA domain	58	4.6e-16	4QG2D	Virus	S		24.5	2.2e-06	VOG00653	XhXp	sp|P04522|EXO2_BPT4 Exonuclease subunit 2	245.6	3.2e-73
3300002053_____SMTZ23_10000109	3300002053_____SMTZ23_10000109_76	COG0420	Bacteria	L	3'-5' exonuclease activity	78.9	9.5e-23	PF00149	Calcineurin; Metallophos; Calcineurin-like phosphoesterase	24.6	7.5e-06	4QAIK	Virus	S	bis(5'-nucleosyl)-tetraphosphatase (symmetrical) activity	52.4	1.8e-14	VOG00281	Xp	sp|P04521|EXO1_BPT4 Exonuclease subunit 1	104.2	1.1e-30
3300002053_____SMTZ23_10000109	3300002053_____SMTZ23_10000109_77	COG4951	Bacteria	L	DNA primase small subunit	131.5	7.9e-39	PF04851	P-loop_NTPase; ResIII; Type III restriction enzyme, res subunit	49.4	1.3e-13	4QB5I	Virus	S	N-methyltransferase activity	95.1	1.1e-27	VOG00649	XhXs	sp|P16712|A18_VACCW Transcript termination protein A18	185.7	4.8e-55
3300002053_____SMTZ23_10000109	3300002053_____SMTZ23_10000109_79	COG0720	Bacteria	H	synthase	98.7	5.8e-29	PF01242	THBO-biosyn; PTPS; 6-pyruvoyl tetrahydropterin synthase	112.2	3.6e-33	4QBB2	Virus	S	6-pyruvoyl tetrahydropterin synthase	100.8	2e-29	VOG01198	Xh	sp|Q1RHI6|QUED_RICBR 6-carboxy-5,6,7,8-tetrahydropterin synthase	110	2.8e-32
3300002053_____SMTZ23_10000109	3300002053_____SMTZ23_10000109_8	arCOG05362	Archaea	S	unknown	29.8	1.1e-07	PF13248	Zn_Beta_Ribbon; zf-ribbon_3; zinc-ribbon domain	25.2	1.9e-06	NA	NA	NA	NA	NA	NA	VOG03216	Xu	REFSEQ 023L	18.4	0.00039
3300002053_____SMTZ23_10000109	3300002053_____SMTZ23_10000109_80	NA	NA	NA	NA	NA	NA	NA	NA	NA	NA	NA	NA	NA	NA	NA	NA	VOG00995	Xu	REFSEQ hypothetical protein	19.2	0.00021
3300002053_____SMTZ23_10000109	3300002053_____SMTZ23_10000109_81	COG0188	Bacteria	L	A type II topoisomerase that negatively supercoils closed circular double-stranded (ds) DNA in an ATP-dependent manner to modulate DNA topology and maintain chromosomes in an underwound state. Negative supercoiling favors strand separation, and DNA replication, transcription, recombination and repair, all of which involve strand separation. Also able to catalyze the interconversion of other topol…	117.2	2.2e-34	PF00521	; DNA_topoisoIV; DNA gyrase/topoisomerase IV, subunit A	154.6	9.2e-46	4QCR5	Virus	S	DNA gyrase/topoisomerase IV, subunit A	173.1	2.4e-51	VOG00278	Xh	sp|P08096|TOP2_SCHPO DNA topoisomerase 2	133.8	1.2e-39
3300002053_____SMTZ23_10000109	3300002053_____SMTZ23_10000109_82	30G35	Bacteria	S	unknown	17.7	0.00077	NA	NA	NA	NA	NA	NA	NA	NA	NA	NA	NA	NA	NA	NA	NA
3300002053_____SMTZ23_10000109	3300002053_____SMTZ23_10000109_83	321VI	Bacteria	S	unknown	40.6	4.3e-11	NA	NA	NA	NA	NA	NA	NA	NA	NA	NA	NA	NA	NA	NA	NA
3300002053_____SMTZ23_10000109	3300002053_____SMTZ23_10000109_85	33VUG	Bacteria	S	unknown	30.4	9.3e-08	PF17034	RING; zinc_ribbon_16; Zinc-ribbon like family	18.8	0.00038	NA	NA	NA	NA	NA	NA	NA	NA	NA	NA	NA
3300002053_____SMTZ23_10000109	3300002053_____SMTZ23_10000109_87	arCOG05764	Archaea	K	Transcriptional regulator	23.9	8.8e-06	NA	NA	NA	NA	NA	NA	NA	NA	NA	NA	NA	NA	NA	NA	NA
3300002053_____SMTZ23_10000109	3300002053_____SMTZ23_10000109_89	COG0187	Bacteria	L	DNA topoisomerase II activity	406.6	4.5e-122	PF00204	S5; DNA_gyraseB; DNA gyrase B	53.7	4.4e-15	4QDCP	Virus	S	DNA gyrase B	320.2	6.1e-96	VOG00278	Xh	sp|P08096|TOP2_SCHPO DNA topoisomerase 2	366.6	6.6e-110
3300002053_____SMTZ23_10000109	3300002053_____SMTZ23_10000109_91	arCOG11690	Archaea	S	unknown	17.3	0.00096	NA	NA	NA	NA	NA	NA	NA	NA	NA	NA	NA	NA	NA	NA	NA
3300002053_____SMTZ23_10000109	3300002053_____SMTZ23_10000109_92	COG3864	Bacteria	L	Putative metallopeptidase domain	163.5	1.9e-48	PF13203	Peptidase_MA; DUF2201_N; Putative metallopeptidase domain	48.4	2.4e-13	4QB3X	Virus	S	VWA-like domain (DUF2201)	129.6	3.6e-38	VOG03133	Xu	REFSEQ hypothetical protein	163	2.9e-48
3300002053_____SMTZ23_10000109	3300002053_____SMTZ23_10000109_93	arCOG04159	Archaea	S	ATPase activity	46	9.7e-13	PF00004	P-loop_NTPase; AAA; ATPase family associated with various cellular activities (AAA)	25.1	4.7e-06	4QGDW	Virus	S		50.2	4e-14	VOG01032	XhXr	sp|Q58294|RFCL_METJA Replication factor C large subunit	56.5	4.9e-16
3300002053_____SMTZ23_10000109	3300002053_____SMTZ23_10000109_95	arCOG05763	Archaea	S	protein conserved in archaea	19.2	0.00022	NA	NA	NA	NA	NA	NA	NA	NA	NA	NA	NA	NA	NA	NA	NA
3300002053_____SMTZ23_10000109	3300002053_____SMTZ23_10000109_97	34407	Bacteria	S	unknown	20	0.00012	NA	NA	NA	NA	NA	NA	NA	NA	NA	NA	NA	NA	NA	NA	NA
3300002053_____SMTZ23_10000109	3300002053_____SMTZ23_10000109_98	2ZZAY	Bacteria	S	unknown	164.9	5.6e-49	NA	NA	NA	NA	NA	NA	NA	NA	NA	NA	NA	NA	NA	NA	NA
3300002053_____SMTZ23_10000109	3300002053_____SMTZ23_10000109_99	2Z93N	Bacteria	S	unknown	143.3	2.5e-42	NA	NA	NA	NA	NA	NA	NA	NA	NA	NA	NA	NA	NA	NA	NA
3300002053_____SMTZ23_10001031	3300002053_____SMTZ23_10001031_10	34AIX	Bacteria	S	unknown	94.6	1.6e-27	PF02371	HHH; Transposase_20; Transposase IS116/IS110/IS902 family	26.4	1.7e-06	NA	NA	NA	NA	NA	NA	VOG10040	Xu	REFSEQ hypothetical protein	76.9	3.1e-22
3300002053_____SMTZ23_10001031	3300002053_____SMTZ23_10001031_13	arCOG00469	Archaea	L	Part of the RFC clamp loader complex which loads the PCNA sliding clamp onto DNA	154.4	1.2e-45	PF00004	P-loop_NTPase; AAA; ATPase family associated with various cellular activities (AAA)	52.9	1.2e-14	4QGQ9	Virus	S	DNA polymerase III, delta subunit	96.2	6e-28	VOG00667	XhXr	sp|P04526|DPA44_BPT4 Sliding-clamp-loader gp44 subunit	220.9	8e-66
3300002053_____SMTZ23_10001031	3300002053_____SMTZ23_10001031_14	2ZS83	Bacteria	K	Tryptophan RNA-binding attenuator protein inhibitory protein	26.8	1.1e-06	PF00684	; DnaJ_CXXCXGXG; DnaJ central domain	25.4	3.4e-06	NA	NA	NA	NA	NA	NA	VOG00995	Xu	REFSEQ hypothetical protein	23.9	7.2e-06
3300002053_____SMTZ23_10001031	3300002053_____SMTZ23_10001031_15	33IH0	Bacteria	S	unknown	31.6	3.4e-08	NA	NA	NA	NA	4QBSJ	Virus	S	DNA primase activity	28.5	1.8e-07	VOG11196	Xu	REFSEQ DNA primase	60.1	4.9e-17
3300002053_____SMTZ23_10001031	3300002053_____SMTZ23_10001031_18	COG5663	Bacteria	F	Belongs to the 5'(3')-deoxyribonucleotidase family	82.4	8.2e-24	PF06941	HAD; NT5C; 5' nucleotidase, deoxy (Pyrimidine), cytosolic type C protein (NT5C)	33.9	7e-09	NA	NA	NA	NA	NA	NA	VOG00937	Xu	sp|P32275|Y12F_BPT4 Uncharacterized 32.4 kDa protein in Gp30-rIII intergenic region	27.9	4.3e-07
3300002053_____SMTZ23_10001031	3300002053_____SMTZ23_10001031_19	COG0258	Bacteria	L	In addition to polymerase activity, this DNA polymerase exhibits 5'-3' exonuclease activity	49.8	4.6e-14	PF02739	PIN; 5_3_exonuc_N; 5'-3' exonuclease, N-terminal resolvase-like domain	26	1.9e-06	4QAM2	Virus	S	catalytic activity	43.9	4.2e-12	VOG02686	Xr	sp|P13319|RNH_BPT4 Ribonuclease H	40.7	4.1e-11
3300002053_____SMTZ23_10001031	3300002053_____SMTZ23_10001031_20	NA	NA	NA	NA	NA	NA	NA	NA	NA	NA	NA	NA	NA	NA	NA	NA	VOG11216	Xu	REFSEQ hypothetical protein	81.2	2.2e-23
3300002053_____SMTZ23_10001031	3300002053_____SMTZ23_10001031_21	arCOG00253	Archaea	C	Belongs to the UDP-glucose GDP-mannose dehydrogenase family	175.1	4.6e-52	PF00984	6PGD_C; UDPG_MGDP_dh; UDP-glucose/GDP-mannose dehydrogenase family, central domain	74.8	1.2e-21	4QCBU	Virus	S	UDP-glucose/GDP-mannose dehydrogenase family, central domain	171.7	6.8e-51	VOG01000	Xh	sp|O33952|UDG8_ECOLX UDP-glucose 6-dehydrogenase	185.6	3.7e-55
3300002053_____SMTZ23_10001031	3300002053_____SMTZ23_10001031_23	arCOG03377	Archaea	S	unknown	147.4	1.6e-43	PF13365	Peptidase_PA; Trypsin_2; Trypsin-like peptidase domain	25	7.6e-06	NA	NA	NA	NA	NA	NA	NA	NA	NA	NA	NA
3300002053_____SMTZ23_10001031	3300002053_____SMTZ23_10001031_24	2ZZIC	Bacteria	S	unknown	19.3	0.00028	NA	NA	NA	NA	NA	NA	NA	NA	NA	NA	NA	NA	NA	NA	NA
3300002053_____SMTZ23_10001031	3300002053_____SMTZ23_10001031_25	324KK	Bacteria	S	unknown	109.8	3.4e-32	PF02075	RNase_H; RuvC; Crossover junction endodeoxyribonuclease RuvC	29.4	1.5e-07	4QCUC	Virus	S	endodeoxyribonuclease activity	84.8	1.6e-24	VOG00055	Xu	sp|P13004|YLYS_BPPHV Uncharacterized protein near lysin gene (Fragment)	109.8	3.9e-32
3300002053_____SMTZ23_10001031	3300002053_____SMTZ23_10001031_26	arCOG05256	Archaea	L	DNA ligase D, 3-phosphoesterase domain	93.1	2.9e-27	PF13298	; LigD_N; DNA polymerase Ligase (LigD)	70.2	3.9e-20	NA	NA	NA	NA	NA	NA	NA	NA	NA	NA	NA
3300002053_____SMTZ23_10001031	3300002053_____SMTZ23_10001031_27	31CTK	Bacteria	S	unknown	43.2	9.8e-12	NA	NA	NA	NA	NA	NA	NA	NA	NA	NA	VOG06901	Xu	REFSEQ hypothetical protein	22.3	3e-05
3300002053_____SMTZ23_10001031	3300002053_____SMTZ23_10001031_28	arCOG03713	Archaea	F	Catalyzes the reduction of ribonucleotides to deoxyribonucleotides. May function to provide a pool of deoxyribonucleotide precursors for DNA repair during oxygen limitation and or for immediate growth after restoration of oxygen	423	6e-127	PF02867	PFL-like; Ribonuc_red_lgC; Ribonucleotide reductase, barrel domain	367.7	2.2e-110	4QAXQ	Virus	S	Ribonucleotide reductase, barrel domain	342.3	1.5e-102	VOG00103	XhXr	sp|P00452|RIR1_ECOLI Ribonucleoside-diphosphate reductase 1 subunit alpha	361.6	3e-108
3300002053_____SMTZ23_10001031	3300002053_____SMTZ23_10001031_30	arCOG00965	Archaea	C	heterodisulfide reductase, subunit	18.4	0.00023	NA	NA	NA	NA	NA	NA	NA	NA	NA	NA	NA	NA	NA	NA	NA
3300002053_____SMTZ23_10001031	3300002053_____SMTZ23_10001031_31	KOG1564	Eukarya	L	meiotic DNA recombinase assembly	47.1	3.8e-13	PF00154	P-loop_NTPase; RecA; recA bacterial DNA recombination protein	65.5	1.3e-18	4QASV	Virus	S	recA bacterial DNA recombination protein	142.9	3.1e-42	VOG00954	XhXr	sp|P04529|UVSX_BPT4 Recombination and repair protein	163.5	2.3e-48
3300002053_____SMTZ23_10001031	3300002053_____SMTZ23_10001031_32	301U8	Bacteria	S	unknown	18.9	0.0003	NA	NA	NA	NA	NA	NA	NA	NA	NA	NA	VOG25086	Xu	REFSEQ hypothetical protein	19.3	0.00021
3300002053_____SMTZ23_10001031	3300002053_____SMTZ23_10001031_33	COG1837	Bacteria	L	Belongs to the UPF0109 family	65.5	1e-18	PF13083	KH; KH_4; KH domain	65.9	5.7e-19	NA	NA	NA	NA	NA	NA	NA	NA	NA	NA	NA
3300002053_____SMTZ23_10001031	3300002053_____SMTZ23_10001031_34	arCOG14947	Archaea	S	unknown	18.6	0.00038	NA	NA	NA	NA	NA	NA	NA	NA	NA	NA	NA	NA	NA	NA	NA
3300002053_____SMTZ23_10001031	3300002053_____SMTZ23_10001031_35	arCOG00790	Archaea	L	CRISPR-associated protein Cas4	85.9	7.9e-25	PF12705	PDDEXK; PDDEXK_1; PD-(D/E)XK nuclease superfamily	21.2	5.7e-05	4QC9Z	Virus	S	Domain of unknown function DUF83	57.2	5.9e-16	VOG01435	Xu	sp|Q8QL42|Y207_SIRV1 Uncharacterized protein 207	73.2	6e-21
3300002053_____SMTZ23_10001031	3300002053_____SMTZ23_10001031_36	KOG4364	Eukarya	E	nucleosome assembly	26.5	7.6e-07	NA	NA	NA	NA	NA	NA	NA	NA	NA	NA	NA	NA	NA	NA	NA
3300002053_____SMTZ23_10001031	3300002053_____SMTZ23_10001031_37	30C89	Bacteria	K	Helix-turn-helix XRE-family like proteins	17.7	0.00072	NA	NA	NA	NA	NA	NA	NA	NA	NA	NA	VOG02844	Xu	REFSEQ hypothetical protein	88.5	9.5e-26
3300002053_____SMTZ23_10001031	3300002053_____SMTZ23_10001031_38	NA	NA	NA	NA	NA	NA	NA	NA	NA	NA	NA	NA	NA	NA	NA	NA	VOG19549	Xu	REFSEQ base plate wedge protein	17.6	0.00019
3300002053_____SMTZ23_10001031	3300002053_____SMTZ23_10001031_4	NA	NA	NA	NA	NA	NA	NA	NA	NA	NA	NA	NA	NA	NA	NA	NA	VOG01940	Xu	sp|Q91FU6|226R_IIV6 Uncharacterized protein 226R	17.7	0.00078
3300002053_____SMTZ23_10001031	3300002053_____SMTZ23_10001031_40	arCOG10240	Archaea	S	protein conserved in bacteria	53.2	6.4e-15	PF02563	; Poly_export; Polysaccharide biosynthesis/export protein	18.6	0.00042	4QCR0	Virus	S	Gp5 N-terminal OB domain	27.1	4.6e-07	VOG02489	Xu	REFSEQ putative virion protein and lysozyme murein	42.7	5.3e-12
3300002053_____SMTZ23_10001031	3300002053_____SMTZ23_10001031_42	COG5632	Bacteria	M	N-Acetylmuramoyl-L-alanine amidase	18.9	0.00025	PF01510	; Amidase_2; N-acetylmuramoyl-L-alanine amidase	36.1	2e-09	NA	NA	NA	NA	NA	NA	VOG11209	Xu	REFSEQ hypothetical protein	26.4	1.3e-06
3300002053_____SMTZ23_10001031	3300002053_____SMTZ23_10001031_43	32TXM	Bacteria	S	unknown	42.3	1.8e-11	PF03013	; Pyr_excise; Pyrimidine dimer DNA glycosylase	19.5	0.00019	NA	NA	NA	NA	NA	NA	NA	NA	NA	NA	NA
3300002053_____SMTZ23_10001031	3300002053_____SMTZ23_10001031_44	3034Y	Bacteria	S	unknown	43.1	7.5e-12	PF10686	SLOG; YAcAr; YspA, cpYpsA-related SLOG family	32.2	2e-08	4QB07	Virus	S		49.9	3.8e-14	VOG00180	Xu	sp|O64253|VG61_BPMD2 Gene 61 protein	31.9	1.1e-08
3300002053_____SMTZ23_10001031	3300002053_____SMTZ23_10001031_46	arCOG02391	Archaea	T	response regulator, receiver	32	6.8e-09	PF00072	CheY; Response_reg; Response regulator receiver domain	26.5	1.5e-06	NA	NA	NA	NA	NA	NA	NA	NA	NA	NA	NA
3300002053_____SMTZ23_10001031	3300002053_____SMTZ23_10001031_48	COG0086	Bacteria	K	DNA-dependent RNA polymerase catalyzes the transcription of DNA into RNA using the four ribonucleoside triphosphates as substrates	347	5.9e-104	PF00623	; RNA_pol_Rpb1_2; RNA polymerase Rpb1, domain 2	105	1.2e-30	4QARB	Virus	S	RNA polymerase Rpb1, domain 4	157.7	6.8e-47	VOG00915	XhXrXs	sp|O57204|RP147_VACCA DNA-directed RNA polymerase 147 kDa polypeptide	183.7	1e-54
3300002053_____SMTZ23_10001031	3300002053_____SMTZ23_10001031_49	COG0085	Bacteria	K	RNA polymerase activity	357.1	4.8e-107	PF00562	LEF-8-like; RNA_pol_Rpb2_6; RNA polymerase Rpb2, domain 6	194	1e-57	4QDEE	Virus	L	RNA polymerase beta subunit	134.7	5.8e-40	VOG01055	XhXr	sp|P59642|RPOB_TROW8 DNA-directed RNA polymerase subunit beta	233.8	7e-70
3300002053_____SMTZ23_10001031	3300002053_____SMTZ23_10001031_6	328C6	Bacteria	S	unknown	20.1	0.00016	NA	NA	NA	NA	NA	NA	NA	NA	NA	NA	NA	NA	NA	NA	NA
3300002053_____SMTZ23_10001031	3300002053_____SMTZ23_10001031_9	arCOG02592	Archaea	T	cheY-homologous receiver domain	99.2	5.5e-29	PF00072	CheY; Response_reg; Response regulator receiver domain	90.7	1.7e-26	NA	NA	NA	NA	NA	NA	VOG01615	Xh	sp|Q9HUI3|ARUS_PSEAE Sensor histidine kinase AruS	43.3	3.1e-12
3300002173_____JGI24709J26583_10000474	3300002173_____JGI24709J26583_10000474_1	2QRHN	Eukarya	S	unknown	18.7	0.00011	NA	NA	NA	NA	NA	NA	NA	NA	NA	NA	NA	NA	NA	NA	NA
3300002173_____JGI24709J26583_10000474	3300002173_____JGI24709J26583_10000474_10	COG0632	Bacteria	L	four-way junction helicase activity	86.9	2.7e-25	PF13604	P-loop_NTPase; AAA_30; AAA domain	69.9	5.6e-20	4QBY0	Virus	S	UvrD-like helicase C-terminal domain	272.6	1.6e-81	VOG00058	XhXr	sp|P32270|DDA_BPT4 ATP-dependent DNA helicase dda	230.6	1.1e-68
3300002173_____JGI24709J26583_10000474	3300002173_____JGI24709J26583_10000474_11	2ZR56	Bacteria	S	unknown	17.3	0.0009	NA	NA	NA	NA	NA	NA	NA	NA	NA	NA	NA	NA	NA	NA	NA
3300002173_____JGI24709J26583_10000474	3300002173_____JGI24709J26583_10000474_13	32RZV	Bacteria	S	Domain of unknown function (DUF4178)	19.1	0.00018	NA	NA	NA	NA	NA	NA	NA	NA	NA	NA	VOG18603	Xu	REFSEQ hypothetical protein	22.2	2.8e-05
3300002173_____JGI24709J26583_10000474	3300002173_____JGI24709J26583_10000474_14	NA	NA	NA	NA	NA	NA	NA	NA	NA	NA	NA	NA	NA	NA	NA	NA	VOG15453	Xu	REFSEQ hypothetical protein	19	0.00025
3300002173_____JGI24709J26583_10000474	3300002173_____JGI24709J26583_10000474_15	arCOG00039	Archaea	H	Catalyzes the ATP-dependent conversion of 7-carboxy-7- deazaguanine (CDG) to 7-cyano-7-deazaguanine (preQ(0))	90.6	2.8e-26	PF06508	HUP; QueC; Queuosine biosynthesis protein QueC	86.9	3.4e-25	4QGHR	Virus	S	Queuosine biosynthesis protein QueC	98.3	1.2e-28	VOG00681	Xh	sp|A4XFR8|QUEC_CALS8 7-cyano-7-deazaguanine synthase	84.4	2.1e-24
3300002173_____JGI24709J26583_10000474	3300002173_____JGI24709J26583_10000474_16	arCOG00093	Archaea	F	Catalyzes the formation of phosphoribosylamine from phosphoribosylpyrophosphate (PRPP) and glutamine	41.2	2.2e-11	PF13537	NTN; GATase_7; Glutamine amidotransferase domain	37.2	6e-10	4QB4B	Virus	S	Glutamine amidotransferase domain	28.1	2.7e-07	VOG02517	Xh	sp|Q7T6X6|GFAT_MIMIV Probable glutamine--fructose-6-phosphate aminotransferase [isomerizing]	32.6	7.5e-09
3300002173_____JGI24709J26583_10000474	3300002173_____JGI24709J26583_10000474_18	COG0501	Bacteria	O	Belongs to the peptidase M48B family	45.5	1.3e-12	PF01435	Peptidase_MA; Peptidase_M48; Peptidase family M48	31.4	3.9e-08	4QC3U	Virus	S		22.9	8.3e-06	VOG03057	Xu	REFSEQ putative virion structural protein	27.4	3e-07
3300002173_____JGI24709J26583_10000474	3300002173_____JGI24709J26583_10000474_19	32V0U	Bacteria	S	unknown	20.8	8.8e-05	PF00130	C1; C1_1; Phorbol esters/diacylglycerol binding domain (C1 domain)	20.7	7.2e-05	4QHPF	Virus	S		17.9	0.00068	VOG12503	Xu	REFSEQ hypothetical protein	18	0.00058
3300002173_____JGI24709J26583_10000474	3300002173_____JGI24709J26583_10000474_2	COG4373	Bacteria	L	Mu-like prophage FluMu protein gp28	153.1	2.8e-45	PF03237	P-loop_NTPase; Terminase_6; Terminase-like family	23.1	1.2e-05	4QHDM	Virus	S	Terminase-like family	248.8	2.7e-74	VOG09517	Xu	sp|Q05219|VG13_BPML5 Gene 13 protein	117.3	2.6e-34
3300002173_____JGI24709J26583_10000474	3300002173_____JGI24709J26583_10000474_20	NA	NA	NA	NA	NA	NA	NA	NA	NA	NA	4QHPF	Virus	S		18.7	0.00039	VOG12503	Xu	REFSEQ hypothetical protein	18.8	0.00035
3300002173_____JGI24709J26583_10000474	3300002173_____JGI24709J26583_10000474_21	32V0U	Bacteria	S	unknown	20.1	0.00014	NA	NA	NA	NA	4QB8F	Virus	S		22.6	2.2e-05	VOG12504	Xu	REFSEQ hypothetical protein	21.5	4.8e-05
3300002173_____JGI24709J26583_10000474	3300002173_____JGI24709J26583_10000474_22	NA	NA	NA	NA	NA	NA	NA	NA	NA	NA	4QB8F	Virus	S		18	0.00056	VOG12504	Xu	REFSEQ hypothetical protein	19.2	0.00024
3300002173_____JGI24709J26583_10000474	3300002173_____JGI24709J26583_10000474_23	34289	Bacteria	S	unknown	17.2	0.00057	NA	NA	NA	NA	NA	NA	NA	NA	NA	NA	NA	NA	NA	NA	NA
3300002173_____JGI24709J26583_10000474	3300002173_____JGI24709J26583_10000474_24	32V0U	Bacteria	S	unknown	27.8	5.8e-07	NA	NA	NA	NA	4QHPF	Virus	S		18	0.00064	VOG12503	Xu	REFSEQ hypothetical protein	18.3	0.0005
3300002173_____JGI24709J26583_10000474	3300002173_____JGI24709J26583_10000474_30	COG0464	Bacteria	O	growth	30.4	8.1e-08	PF00004	P-loop_NTPase; AAA; ATPase family associated with various cellular activities (AAA)	22.6	2.9e-05	4QFV7	Virus	S		61.5	1.7e-17	VOG02902	Xu	sp|P39261|Y05F_BPT4 Uncharacterized 36.7 kDa protein in nrdC-mobD intergenic region	70.4	3.4e-20
3300002173_____JGI24709J26583_10000474	3300002173_____JGI24709J26583_10000474_32	COG0272	Bacteria	L	DNA ligase that catalyzes the formation of phosphodiester linkages between 5'-phosphoryl and 3'-hydroxyl groups in double-stranded DNA using NAD as a coenzyme and as the energy source for the reaction. It is essential for DNA replication and repair of damaged DNA	357.5	3.5e-107	PF01653	DNA_ligase; DNA_ligase_aden; NAD-dependent DNA ligase adenylation domain	213.6	8.8e-64	4QBH7	Virus	S	DNA ligase (NAD+) activity	366.8	6.6e-110	VOG01590	XhXr	sp|Q5UPZ0|DNLJ_MIMIV DNA ligase	480.4	3.5e-144
3300002173_____JGI24709J26583_10000474	3300002173_____JGI24709J26583_10000474_34	34BIN	Bacteria	S	unknown	21.5	3.8e-05	NA	NA	NA	NA	NA	NA	NA	NA	NA	NA	NA	NA	NA	NA	NA
3300002173_____JGI24709J26583_10000474	3300002173_____JGI24709J26583_10000474_35	COG4627	Bacteria	Q	Pfam Methyltransferase	17.8	0.00025	NA	NA	NA	NA	NA	NA	NA	NA	NA	NA	VOG17250	Xu	REFSEQ hypothetical protein	18.1	0.00044
3300002173_____JGI24709J26583_10000474	3300002173_____JGI24709J26583_10000474_36	335AW	Bacteria	S	unknown	20.6	8.1e-05	NA	NA	NA	NA	NA	NA	NA	NA	NA	NA	NA	NA	NA	NA	NA
3300002173_____JGI24709J26583_10000474	3300002173_____JGI24709J26583_10000474_38	3292W	Bacteria	S	unknown	20.5	5.6e-05	NA	NA	NA	NA	NA	NA	NA	NA	NA	NA	NA	NA	NA	NA	NA
3300002173_____JGI24709J26583_10000474	3300002173_____JGI24709J26583_10000474_39	COG0302	Bacteria	H	gtp cyclohydrolase	256.6	1.2e-76	PF01227	THBO-biosyn; GTP_cyclohydroI; GTP cyclohydrolase I	236.4	3.4e-71	4QH75	Virus	S	GTP cyclohydrolase I activity	231.1	2.2e-69	VOG01081	Xh	sp|Q2Y6B3|GCH1_NITMU GTP cyclohydrolase 1	255.1	3.1e-76
3300002173_____JGI24709J26583_10000474	3300002173_____JGI24709J26583_10000474_4	NA	NA	NA	NA	NA	NA	PF01172	; SBDS; Shwachman-Bodian-Diamond syndrome (SBDS) protein	18.6	0.00037	NA	NA	NA	NA	NA	NA	NA	NA	NA	NA	NA
3300002173_____JGI24709J26583_10000474	3300002173_____JGI24709J26583_10000474_40	COG0085	Bacteria	K	RNA polymerase activity	437.1	3.1e-131	PF00562	LEF-8-like; RNA_pol_Rpb2_6; RNA polymerase Rpb2, domain 6	207.7	7.1e-62	4QDEE	Virus	L	RNA polymerase beta subunit	152.7	2.2e-45	VOG01055	XhXr	sp|P59642|RPOB_TROW8 DNA-directed RNA polymerase subunit beta	205	3.5e-61
3300002173_____JGI24709J26583_10000474	3300002173_____JGI24709J26583_10000474_41	COG0086	Bacteria	K	DNA-dependent RNA polymerase catalyzes the transcription of DNA into RNA using the four ribonucleoside triphosphates as substrates	444.2	2.6e-133	PF00623	; RNA_pol_Rpb1_2; RNA polymerase Rpb1, domain 2	114.3	1.7e-33	4QARB	Virus	S	RNA polymerase Rpb1, domain 4	225.5	2.4e-67	VOG00915	XhXrXs	sp|O57204|RP147_VACCA DNA-directed RNA polymerase 147 kDa polypeptide	252.6	1.7e-75
3300002173_____JGI24709J26583_10000474	3300002173_____JGI24709J26583_10000474_44	COG0476	Bacteria	H	Involved in molybdopterin and thiamine biosynthesis, family 2	41.8	2.7e-11	PF00899	NADP_Rossmann; ThiF; ThiF family	39.3	1.2e-10	NA	NA	NA	NA	NA	NA	NA	NA	NA	NA	NA
3300002173_____JGI24709J26583_10000474	3300002173_____JGI24709J26583_10000474_8	32GJ9	Bacteria	S	Domain of unknown function (DUF4393)	16.4	0.00099	PF14337	; DUF4393; Domain of unknown function (DUF4393)	20.3	0.0001	NA	NA	NA	NA	NA	NA	NA	NA	NA	NA	NA
3300002173_____JGI24709J26583_10000474	3300002173_____JGI24709J26583_10000474_9	33RJS	Bacteria	S	Domain of unknown function (DUF4349)	20.2	8e-05	PF02511	; Thy1; Thymidylate synthase complementing protein	19.8	0.00014	NA	NA	NA	NA	NA	NA	NA	NA	NA	NA	NA
3300002182_____JGI24721J26819_10002193	3300002182_____JGI24721J26819_10002193_1	arCOG00469	Archaea	L	Part of the RFC clamp loader complex which loads the PCNA sliding clamp onto DNA	155.7	5e-46	PF00004	P-loop_NTPase; AAA; ATPase family associated with various cellular activities (AAA)	56.9	7.3e-16	4QAR1	Virus	S	ATPase activity	83.7	4.6e-24	VOG00667	XhXr	sp|P04526|DPA44_BPT4 Sliding-clamp-loader gp44 subunit	201.5	6.6e-60
3300002182_____JGI24721J26819_10002193	3300002182_____JGI24721J26819_10002193_11	2ZEE9	Bacteria	S	unknown	20.1	5.7e-05	NA	NA	NA	NA	NA	NA	NA	NA	NA	NA	NA	NA	NA	NA	NA
3300002182_____JGI24721J26819_10002193	3300002182_____JGI24721J26819_10002193_13	COG0086	Bacteria	K	DNA-dependent RNA polymerase catalyzes the transcription of DNA into RNA using the four ribonucleoside triphosphates as substrates	193.4	1.3e-57	PF00623	; RNA_pol_Rpb1_2; RNA polymerase Rpb1, domain 2	66.9	6.1e-19	4QARB	Virus	S	RNA polymerase Rpb1, domain 4	78.7	4.8e-23	VOG00915	XhXrXs	sp|O57204|RP147_VACCA DNA-directed RNA polymerase 147 kDa polypeptide	105.2	5e-31
3300002182_____JGI24721J26819_10002193	3300002182_____JGI24721J26819_10002193_14	COG0085	Bacteria	K	RNA polymerase activity	231.6	3.9e-69	PF00562	LEF-8-like; RNA_pol_Rpb2_6; RNA polymerase Rpb2, domain 6	105.2	9.8e-31	4QG8W	Virus	S		103.2	1.8e-30	VOG01055	XhXr	sp|P59642|RPOB_TROW8 DNA-directed RNA polymerase subunit beta	221.9	2.8e-66
3300002182_____JGI24721J26819_10002193	3300002182_____JGI24721J26819_10002193_15	2TID5	Eukarya	S	COMPASS (Complex proteins associated with Set1p) component shg1	18	0.00062	NA	NA	NA	NA	NA	NA	NA	NA	NA	NA	NA	NA	NA	NA	NA
3300002182_____JGI24721J26819_10002193	3300002182_____JGI24721J26819_10002193_16	33QQR	Bacteria	S	unknown	14.5	0.00091	NA	NA	NA	NA	NA	NA	NA	NA	NA	NA	NA	NA	NA	NA	NA
3300002182_____JGI24721J26819_10002193	3300002182_____JGI24721J26819_10002193_17	COG0468	Bacteria	L	Can catalyze the hydrolysis of ATP in the presence of single-stranded DNA, the ATP-dependent uptake of single-stranded DNA by duplex DNA, and the ATP-dependent hybridization of homologous single-stranded DNAs. It interacts with LexA causing its activation and leading to its autocatalytic cleavage	47.4	5e-13	PF00154	P-loop_NTPase; RecA; recA bacterial DNA recombination protein	64.8	2e-18	4QASV	Virus	S	recA bacterial DNA recombination protein	140.7	1.5e-41	VOG00954	XhXr	sp|P04529|UVSX_BPT4 Recombination and repair protein	152.8	3.8e-45
3300002182_____JGI24721J26819_10002193	3300002182_____JGI24721J26819_10002193_19	arCOG00790	Archaea	L	CRISPR-associated protein Cas4	36.4	9.5e-10	PF12705	PDDEXK; PDDEXK_1; PD-(D/E)XK nuclease superfamily	19.7	0.00017	4QC9Z	Virus	S	Domain of unknown function DUF83	35.3	2.9e-09	VOG01435	Xu	sp|Q8QL42|Y207_SIRV1 Uncharacterized protein 207	33.5	7.5e-09
3300002182_____JGI24721J26819_10002193	3300002182_____JGI24721J26819_10002193_2	33IH0	Bacteria	S	unknown	34.3	5.2e-09	NA	NA	NA	NA	4QBSJ	Virus	S	DNA primase activity	28.3	2.1e-07	VOG11196	Xu	REFSEQ DNA primase	42.6	1e-11
3300002182_____JGI24721J26819_10002193	3300002182_____JGI24721J26819_10002193_5	3056T	Bacteria	S	unknown	18	0.00041	NA	NA	NA	NA	NA	NA	NA	NA	NA	NA	VOG11216	Xu	REFSEQ hypothetical protein	55.9	1.2e-15
3300002182_____JGI24721J26819_10002193	3300002182_____JGI24721J26819_10002193_6	33QYC	Bacteria	S	FtsX-like permease family	20	6e-05	NA	NA	NA	NA	NA	NA	NA	NA	NA	NA	NA	NA	NA	NA	NA
3300002182_____JGI24721J26819_10002193	3300002182_____JGI24721J26819_10002193_8	arCOG05256	Archaea	L	DNA ligase D, 3-phosphoesterase domain	69.7	4.8e-20	PF13298	; LigD_N; DNA polymerase Ligase (LigD)	34.2	6e-09	NA	NA	NA	NA	NA	NA	NA	NA	NA	NA	NA
3300002182_____JGI24721J26819_10002193	3300002182_____JGI24721J26819_10002193_9	2SWBF	Eukarya	S	unknown	19.9	7.7e-05	NA	NA	NA	NA	NA	NA	NA	NA	NA	NA	NA	NA	NA	NA	NA
3300002231_____KVRMV2_100016680	3300002231_____KVRMV2_100016680_1	arCOG01141	Archaea	S	Phosphoesterase	18.6	0.00029	NA	NA	NA	NA	NA	NA	NA	NA	NA	NA	NA	NA	NA	NA	NA
3300002231_____KVRMV2_100016680	3300002231_____KVRMV2_100016680_10	COG0086	Bacteria	K	DNA-dependent RNA polymerase catalyzes the transcription of DNA into RNA using the four ribonucleoside triphosphates as substrates	399	1.1e-119	PF04998	; RNA_pol_Rpb1_5; RNA polymerase Rpb1, domain 5	99.2	6.6e-29	4QARB	Virus	S	RNA polymerase Rpb1, domain 4	145.2	4.2e-43	VOG00915	XhXrXs	sp|O57204|RP147_VACCA DNA-directed RNA polymerase 147 kDa polypeptide	176.7	1.4e-52
3300002231_____KVRMV2_100016680	3300002231_____KVRMV2_100016680_12	COG0085	Bacteria	K	RNA polymerase activity	300.1	7.8e-90	PF00562	LEF-8-like; RNA_pol_Rpb2_6; RNA polymerase Rpb2, domain 6	142.8	3.7e-42	4QDEE	Virus	L	RNA polymerase beta subunit	123.5	1.5e-36	VOG01055	XhXr	sp|P59642|RPOB_TROW8 DNA-directed RNA polymerase subunit beta	134.5	6.7e-40
3300002231_____KVRMV2_100016680	3300002231_____KVRMV2_100016680_2	32BHZ	Bacteria	S	unknown	22	3.3e-05	PF15838	; DUF4717; Domain of unknown function (DUF4717)	17.4	0.00087	NA	NA	NA	NA	NA	NA	NA	NA	NA	NA	NA
3300002231_____KVRMV2_100016680	3300002231_____KVRMV2_100016680_4	arCOG00368	Archaea	L	Part of the Rad50 Mre11 complex, which is involved in the early steps of DNA double-strand break (DSB) repair. The complex may facilitate opening of the processed DNA ends to aid in the recruitment of HerA and NurA. Rad50 controls the balance between DNA end bridging and DNA resection via ATP-dependent structural rearrangements of the Rad50 Mre11 complex	27.9	2.8e-07	NA	NA	NA	NA	NA	NA	NA	NA	NA	NA	VOG00281	Xp	sp|P04521|EXO1_BPT4 Exonuclease subunit 1	23.4	2.7e-06
3300002231_____KVRMV2_100016680	3300002231_____KVRMV2_100016680_5	31CGC	Bacteria	S	unknown	111	1.6e-32	NA	NA	NA	NA	4QCS8	Virus	S		103	4.1e-30	VOG20825	Xu	REFSEQ hypothetical protein	92.5	5.9e-27
3300002231_____KVRMV2_100016680	3300002231_____KVRMV2_100016680_7	NA	NA	NA	NA	NA	NA	PF04434	; SWIM; SWIM zinc finger	19.8	0.00012	NA	NA	NA	NA	NA	NA	NA	NA	NA	NA	NA
3300002242_____KVWGV2_10145934	3300002242_____KVWGV2_10145934_1	NA	NA	NA	NA	NA	NA	PF07498	HeH; Rho_N; Rho termination factor, N-terminal domain	24.8	4e-06	NA	NA	NA	NA	NA	NA	VOG00777	Xu	REFSEQ hypothetical protein	18.5	0.00063
3300002242_____KVWGV2_10145934	3300002242_____KVWGV2_10145934_10	arCOG04159	Archaea	S	ATPase activity	37.6	3.4e-10	PF00004	P-loop_NTPase; AAA; ATPase family associated with various cellular activities (AAA)	19.3	0.00029	4QGDW	Virus	S		50.9	2.3e-14	VOG01032	XhXr	sp|Q58294|RFCL_METJA Replication factor C large subunit	71.8	1.2e-20
3300002242_____KVWGV2_10145934	3300002242_____KVWGV2_10145934_14	337EI	Bacteria	S	unknown	20.8	8.3e-05	NA	NA	NA	NA	NA	NA	NA	NA	NA	NA	NA	NA	NA	NA	NA
3300002242_____KVWGV2_10145934	3300002242_____KVWGV2_10145934_15	COG0085	Bacteria	K	RNA polymerase activity	363.1	7.3e-109	PF00562	LEF-8-like; RNA_pol_Rpb2_6; RNA polymerase Rpb2, domain 6	172	5e-51	4QDEE	Virus	L	RNA polymerase beta subunit	117.2	1.1e-34	VOG01055	XhXr	sp|P59642|RPOB_TROW8 DNA-directed RNA polymerase subunit beta	266	1.4e-79
3300002242_____KVWGV2_10145934	3300002242_____KVWGV2_10145934_16	COG0086	Bacteria	K	DNA-dependent RNA polymerase catalyzes the transcription of DNA into RNA using the four ribonucleoside triphosphates as substrates	313.7	6.6e-94	PF00623	; RNA_pol_Rpb1_2; RNA polymerase Rpb1, domain 2	117.6	1.5e-34	4QARB	Virus	S	RNA polymerase Rpb1, domain 4	203.7	9.2e-61	VOG00915	XhXrXs	sp|O57204|RP147_VACCA DNA-directed RNA polymerase 147 kDa polypeptide	207.5	6.9e-62
3300002242_____KVWGV2_10145934	3300002242_____KVWGV2_10145934_17	2S1F6	Eukarya	S	unknown	17.4	0.00078	NA	NA	NA	NA	NA	NA	NA	NA	NA	NA	NA	NA	NA	NA	NA
3300002242_____KVWGV2_10145934	3300002242_____KVWGV2_10145934_18	337N0	Bacteria	S	unknown	25.7	1.2e-06	NA	NA	NA	NA	4QFEH	Virus	S		17.9	0.00064	NA	NA	NA	NA	NA
3300002242_____KVWGV2_10145934	3300002242_____KVWGV2_10145934_2	arCOG01676	Archaea	H	UBA THIF-type NAD FAD binding protein	80	4.5e-23	PF00899	NADP_Rossmann; ThiF; ThiF family	89.6	5.1e-26	NA	NA	NA	NA	NA	NA	NA	NA	NA	NA	NA
3300002242_____KVWGV2_10145934	3300002242_____KVWGV2_10145934_20	COG5632	Bacteria	M	N-Acetylmuramoyl-L-alanine amidase	25.1	3.3e-06	PF01510	; Amidase_2; N-acetylmuramoyl-L-alanine amidase	40.7	7.6e-11	NA	NA	NA	NA	NA	NA	VOG01137	XhXp	sp|P20331|ENLYS_BPT3 Endolysin	34	8.9e-09
3300002242_____KVWGV2_10145934	3300002242_____KVWGV2_10145934_22	329G7	Bacteria	S	unknown	20.9	7.2e-05	NA	NA	NA	NA	NA	NA	NA	NA	NA	NA	NA	NA	NA	NA	NA
3300002242_____KVWGV2_10145934	3300002242_____KVWGV2_10145934_23	2SZR8	Eukarya	S	unknown	18	0.00049	PF06009	; Laminin_II; Laminin Domain II	19.6	0.00018	NA	NA	NA	NA	NA	NA	NA	NA	NA	NA	NA
3300002242_____KVWGV2_10145934	3300002242_____KVWGV2_10145934_24	arCOG10240	Archaea	S	protein conserved in bacteria	56.3	7.4e-16	PF10106	; DUF2345; Uncharacterized protein conserved in bacteria (DUF2345)	17.6	0.00069	NA	NA	NA	NA	NA	NA	VOG02489	Xu	REFSEQ putative virion protein and lysozyme murein	33.3	3.5e-09
3300002242_____KVWGV2_10145934	3300002242_____KVWGV2_10145934_26	NA	NA	NA	NA	NA	NA	NA	NA	NA	NA	NA	NA	NA	NA	NA	NA	VOG01942	Xu	REFSEQ hypothetical protein	26.4	1.7e-06
3300002242_____KVWGV2_10145934	3300002242_____KVWGV2_10145934_27	2S81Y	Eukarya	S	L1 transposable element RBD-like domain	20.7	5e-05	NA	NA	NA	NA	4QB7B	Virus	S		20	0.00015	VOG01617	Xu	sp|Q8QL32|Y84_SIRV1 Uncharacterized protein 84	24.2	6.8e-06
3300002242_____KVWGV2_10145934	3300002242_____KVWGV2_10145934_28	COG0234	Bacteria	O	Binds to Cpn60 in the presence of Mg-ATP and suppresses the ATPase activity of the latter	27.7	3.4e-07	PF00166	GroES; Cpn10; Chaperonin 10 Kd subunit	30.6	6.6e-08	NA	NA	NA	NA	NA	NA	VOG01228	Xu	sp|Q3YUJ8|CH10_SHISS 10 kDa chaperonin	27.1	7.6e-07
3300002242_____KVWGV2_10145934	3300002242_____KVWGV2_10145934_29	COG0828	Bacteria	J	Belongs to the bacterial ribosomal protein bS21 family	34.5	3.7e-09	PF01165	; Ribosomal_S21; Ribosomal protein S21	29.1	1.5e-07	NA	NA	NA	NA	NA	NA	VOG21219	Xu	REFSEQ 30S ribosomal protein S21	24.6	5e-06
3300002242_____KVWGV2_10145934	3300002242_____KVWGV2_10145934_3	32V96	Bacteria	S	unknown	84.9	1.9e-24	NA	NA	NA	NA	NA	NA	NA	NA	NA	NA	NA	NA	NA	NA	NA
3300002242_____KVWGV2_10145934	3300002242_____KVWGV2_10145934_30	arCOG00328	Archaea	L	DNA polymerase	225.7	2.4e-67	PF00136	DNA_pol_B-like; DNA_pol_B; DNA polymerase family B	151.5	7.5e-45	4QB40	Virus	S	DNA polymerase family B	291.9	3e-87	VOG00082	XhXr	sp|Q38087|DPOL_BPR69 DNA-directed DNA polymerase	365.6	1.7e-109
3300002242_____KVWGV2_10145934	3300002242_____KVWGV2_10145934_31	arCOG06880	Archaea	O	ATP binding to DnaK triggers the release of the substrate protein, thus completing the reaction cycle. Several rounds of ATP-dependent interactions between DnaJ, DnaK and GrpE are required for fully efficient folding. Also involved, together with DnaK and GrpE, in the DNA replication of plasmids through activation of initiation proteins	22.1	8.9e-06	PF00684	; DnaJ_CXXCXGXG; DnaJ central domain	32.6	1.9e-08	NA	NA	NA	NA	NA	NA	VOG02433	Xu	sp|P76161|REQ2_ECOLI Prophage antitermination protein Q homolog QuuQ	20.9	5.4e-05
3300002242_____KVWGV2_10145934	3300002242_____KVWGV2_10145934_33	32RFW	Bacteria	S	unknown	21.4	4.4e-05	NA	NA	NA	NA	NA	NA	NA	NA	NA	NA	VOG23070	Xu	REFSEQ hypothetical protein	17.7	0.00076
3300002242_____KVWGV2_10145934	3300002242_____KVWGV2_10145934_34	2QV33	Eukarya	A	protein localization	18.7	0.00015	NA	NA	NA	NA	NA	NA	NA	NA	NA	NA	NA	NA	NA	NA	NA
3300002242_____KVWGV2_10145934	3300002242_____KVWGV2_10145934_35	30KYR	Bacteria	S	Tripartite tricarboxylate transporter TctB family	20.3	0.00013	NA	NA	NA	NA	NA	NA	NA	NA	NA	NA	NA	NA	NA	NA	NA
3300002242_____KVWGV2_10145934	3300002242_____KVWGV2_10145934_36	NA	NA	NA	NA	NA	NA	PF06296	Plasmid-antitox; RelE; RelE toxin of RelE / RelB toxin-antitoxin system	17.6	0.0008	NA	NA	NA	NA	NA	NA	NA	NA	NA	NA	NA
3300002242_____KVWGV2_10145934	3300002242_____KVWGV2_10145934_37	arCOG05256	Archaea	L	DNA ligase D, 3-phosphoesterase domain	82.6	5.1e-24	PF13298	; LigD_N; DNA polymerase Ligase (LigD)	52.9	9.6e-15	NA	NA	NA	NA	NA	NA	NA	NA	NA	NA	NA
3300002242_____KVWGV2_10145934	3300002242_____KVWGV2_10145934_38	324KK	Bacteria	S	unknown	93.9	2.7e-27	PF02075	RNase_H; RuvC; Crossover junction endodeoxyribonuclease RuvC	24.5	5.3e-06	4QCUC	Virus	S	endodeoxyribonuclease activity	71.4	2e-20	VOG00055	Xu	sp|P13004|YLYS_BPPHV Uncharacterized protein near lysin gene (Fragment)	93.2	4.3e-27
3300002242_____KVWGV2_10145934	3300002242_____KVWGV2_10145934_39	arCOG12103	Archaea	S	unknown	33.1	1.2e-08	NA	NA	NA	NA	NA	NA	NA	NA	NA	NA	NA	NA	NA	NA	NA
3300002242_____KVWGV2_10145934	3300002242_____KVWGV2_10145934_40	NA	NA	NA	NA	NA	NA	NA	NA	NA	NA	4QDYQ	Virus	S		19.2	0.00017	VOG11216	Xu	REFSEQ hypothetical protein	90.8	2.6e-26
3300002242_____KVWGV2_10145934	3300002242_____KVWGV2_10145934_41	COG0258	Bacteria	L	In addition to polymerase activity, this DNA polymerase exhibits 5'-3' exonuclease activity	58.3	1.3e-16	PF01367	5_3_exonuc_C; 5_3_exonuc; 5'-3' exonuclease, C-terminal SAM fold	33.6	1.2e-08	4QAM2	Virus	S	catalytic activity	57.5	2.9e-16	VOG02686	Xr	sp|P13319|RNH_BPT4 Ribonuclease H	51.9	1.6e-14
3300002242_____KVWGV2_10145934	3300002242_____KVWGV2_10145934_42	arCOG00938	Archaea	P	PFAM Radical SAM domain protein	64.1	3.2e-18	PF13394	4Fe-4S; Fer4_14; 4Fe-4S single cluster domain	39	1.9e-10	4QCT7	Virus	S	[formate-C-acetyltransferase]-activating enzyme activity	38.3	4e-10	VOG00344	Xh	sp|P07075|NRDG_BPT4 Anaerobic ribonucleoside-triphosphate reductase-activating protein	45	2.1e-12
3300002242_____KVWGV2_10145934	3300002242_____KVWGV2_10145934_43	arCOG04754	Archaea	L	DNA ligase that catalyzes the formation of phosphodiester linkages between 5'-phosphoryl and 3'-hydroxyl groups in double-stranded DNA using NAD as a coenzyme and as the energy source for the reaction. It is essential for DNA replication and repair of damaged DNA	248.5	3.3e-74	PF01653	DNA_ligase; DNA_ligase_aden; NAD-dependent DNA ligase adenylation domain	107.4	1.9e-31	4QBH7	Virus	S	DNA ligase (NAD+) activity	310.7	6.4e-93	VOG01590	XhXr	sp|Q5UPZ0|DNLJ_MIMIV DNA ligase	450.9	3e-135
3300002242_____KVWGV2_10145934	3300002242_____KVWGV2_10145934_44	33J5G	Bacteria	S	unknown	40.1	7.1e-11	NA	NA	NA	NA	NA	NA	NA	NA	NA	NA	NA	NA	NA	NA	NA
3300002242_____KVWGV2_10145934	3300002242_____KVWGV2_10145934_45	30IG6	Bacteria	L	HNH endonuclease	18.3	0.00034	NA	NA	NA	NA	NA	NA	NA	NA	NA	NA	NA	NA	NA	NA	NA
3300002242_____KVWGV2_10145934	3300002242_____KVWGV2_10145934_46	arCOG03214	Archaea	F	Catalyzes the reductive methylation of 2'-deoxyuridine- 5'-monophosphate (dUMP) to 2'-deoxythymidine-5'-monophosphate (dTMP) while utilizing 5,10-methylenetetrahydrofolate (mTHF) as the methyl donor and reductant in the reaction, yielding dihydrofolate (DHF) as a by-product. This enzymatic reaction provides an intracellular de novo source of dTMP, an essential precursor for DNA biosynthesis	113.6	2.5e-33	PF00303	; Thymidylat_synt; Thymidylate synthase	49.3	8.8e-14	4QBA2	Virus	S	Thymidylate synthase	66.5	4.7e-19	VOG00640	Xr	sp|P00471|TYSY_BPT4 Thymidylate synthase	61.2	1.9e-17
3300002242_____KVWGV2_10145934	3300002242_____KVWGV2_10145934_47	31CTK	Bacteria	S	unknown	56.6	6.8e-16	NA	NA	NA	NA	NA	NA	NA	NA	NA	NA	VOG06901	Xu	REFSEQ hypothetical protein	23.4	1.3e-05
3300002242_____KVWGV2_10145934	3300002242_____KVWGV2_10145934_5	2QQZZ	Eukarya	S	unknown	139.5	2.8e-41	PF13476	P-loop_NTPase; AAA_23; AAA domain	58.3	3.7e-16	4QEDQ	Virus	S		27.5	2.1e-07	VOG00653	XhXp	sp|P04522|EXO2_BPT4 Exonuclease subunit 2	203.1	2.2e-60
3300002242_____KVWGV2_10145934	3300002242_____KVWGV2_10145934_52	COG3672	Bacteria	O	Periplasmic Protein	48.5	1.4e-13	PF06035	Peptidase_CA; Peptidase_C93; Bacterial transglutaminase-like cysteine proteinase BTLCP	69.9	5.3e-20	NA	NA	NA	NA	NA	NA	NA	NA	NA	NA	NA
3300002242_____KVWGV2_10145934	3300002242_____KVWGV2_10145934_54	32TTC	Bacteria	S	unknown	19.6	0.00018	NA	NA	NA	NA	NA	NA	NA	NA	NA	NA	NA	NA	NA	NA	NA
3300002242_____KVWGV2_10145934	3300002242_____KVWGV2_10145934_57	COG4286	Bacteria	S	Uncharacterised protein family (UPF0160)	70.9	3e-20	PF03690	; UPF0160; Uncharacterised protein family (UPF0160)	40.3	7.4e-11	NA	NA	NA	NA	NA	NA	NA	NA	NA	NA	NA
3300002242_____KVWGV2_10145934	3300002242_____KVWGV2_10145934_58	334VQ	Bacteria	S	unknown	200	1.4e-59	NA	NA	NA	NA	NA	NA	NA	NA	NA	NA	NA	NA	NA	NA	NA
3300002242_____KVWGV2_10145934	3300002242_____KVWGV2_10145934_59	33IH0	Bacteria	S	unknown	23.2	1.2e-05	NA	NA	NA	NA	NA	NA	NA	NA	NA	NA	NA	NA	NA	NA	NA
3300002242_____KVWGV2_10145934	3300002242_____KVWGV2_10145934_6	COG0420	Bacteria	L	3'-5' exonuclease activity	65.1	1.5e-18	PF12850	Calcineurin; Metallophos_2; Calcineurin-like phosphoesterase superfamily domain	26.8	1.3e-06	4QAIK	Virus	S	bis(5'-nucleosyl)-tetraphosphatase (symmetrical) activity	47.3	6.4e-13	VOG02551	Xu	sp|Q05280|VG66_BPML5 Gene 66 protein	16.9	0.00067
3300002242_____KVWGV2_10145934	3300002242_____KVWGV2_10145934_60	arCOG00469	Archaea	L	Part of the RFC clamp loader complex which loads the PCNA sliding clamp onto DNA	137.6	1.5e-40	PF00004	P-loop_NTPase; AAA; ATPase family associated with various cellular activities (AAA)	47	8.4e-13	4QAR1	Virus	S	ATPase activity	82.6	1e-23	VOG00667	XhXr	sp|P04526|DPA44_BPT4 Sliding-clamp-loader gp44 subunit	213.4	1.5e-63
3300002242_____KVWGV2_10145934	3300002242_____KVWGV2_10145934_61	arCOG03416	Archaea	L	PFAM D12 class N6 adenine-specific DNA methyltransferase	296.9	3.4e-89	PF02086	NADP_Rossmann; MethyltransfD12; D12 class N6 adenine-specific DNA methyltransferase	195.3	3.6e-58	4QAXN	Virus	S	D12 class N6 adenine-specific DNA methyltransferase	159	5.2e-47	VOG00237	XhXp	sp|P29347|MTS1_STRSA Modification methylase StsI	172.3	3.6e-51
3300002242_____KVWGV2_10145934	3300002242_____KVWGV2_10145934_62	COG0632	Bacteria	L	four-way junction helicase activity	84.2	1.8e-24	PF13604	P-loop_NTPase; AAA_30; AAA domain	66.6	5.8e-19	4QBY0	Virus	S	UvrD-like helicase C-terminal domain	252.8	1.7e-75	VOG00058	XhXr	sp|P32270|DDA_BPT4 ATP-dependent DNA helicase dda	209.7	2.2e-62
3300002242_____KVWGV2_10145934	3300002242_____KVWGV2_10145934_7	COG4951	Bacteria	L	DNA primase small subunit	107.1	1.9e-31	PF04851	P-loop_NTPase; ResIII; Type III restriction enzyme, res subunit	41	5e-11	4QB5I	Virus	S	N-methyltransferase activity	86.5	4.5e-25	VOG00649	XhXs	sp|P16712|A18_VACCW Transcript termination protein A18	170.7	1.6e-50
3300002242_____KVWGV2_10145934	3300002242_____KVWGV2_10145934_8	2SNK5	Eukarya	S	unknown	17.1	0.00074	NA	NA	NA	NA	NA	NA	NA	NA	NA	NA	NA	NA	NA	NA	NA
3300002242_____KVWGV2_10145934	3300002242_____KVWGV2_10145934_9	COG3864	Bacteria	L	Putative metallopeptidase domain	150.7	1.5e-44	PF09967	vWA-like; DUF2201; VWA-like domain (DUF2201)	51.4	2.9e-14	4QB3X	Virus	S	VWA-like domain (DUF2201)	121.2	1.3e-35	VOG03133	Xu	REFSEQ hypothetical protein	162.3	4.8e-48
3300003852_____Ga0031655_10000030	3300003852_____Ga0031655_10000030_10	33M1J	Bacteria	S	Ribbon-helix-helix domain	24.2	7.5e-06	PF01402	Met_repress; RHH_1; Ribbon-helix-helix protein, copG family	23.5	9.1e-06	NA	NA	NA	NA	NA	NA	VOG00125	Xu	sp|Q8QL40|Y59_SIRV1 Uncharacterized protein 59	28.1	2.4e-07
3300003852_____Ga0031655_10000030	3300003852_____Ga0031655_10000030_11	arCOG00328	Archaea	L	DNA polymerase	227.5	6.9e-68	PF00136	DNA_pol_B-like; DNA_pol_B; DNA polymerase family B	159.1	3.7e-47	4QB40	Virus	S	DNA polymerase family B	288.6	2.8e-86	VOG00082	XhXr	sp|Q38087|DPOL_BPR69 DNA-directed DNA polymerase	356.2	1.2e-106
3300003852_____Ga0031655_10000030	3300003852_____Ga0031655_10000030_12	32Z73	Bacteria	S	Histone H1	46.1	9.9e-13	NA	NA	NA	NA	NA	NA	NA	NA	NA	NA	NA	NA	NA	NA	NA
3300003852_____Ga0031655_10000030	3300003852_____Ga0031655_10000030_13	33NH6	Bacteria	S	unknown	19.1	0.00027	NA	NA	NA	NA	NA	NA	NA	NA	NA	NA	NA	NA	NA	NA	NA
3300003852_____Ga0031655_10000030	3300003852_____Ga0031655_10000030_14	KOG4400	Eukarya	OU	zinc ion binding	19	0.00017	NA	NA	NA	NA	NA	NA	NA	NA	NA	NA	NA	NA	NA	NA	NA
3300003852_____Ga0031655_10000030	3300003852_____Ga0031655_10000030_15	arCOG02173	Archaea	H	Catalyzes the complex heterocyclic radical-mediated conversion of 6-carboxy-5,6,7,8-tetrahydropterin (CPH4) to 7- carboxy-7-deazaguanine (CDG), a step common to the biosynthetic pathways of all 7-deazapurine-containing compounds	87.6	2.4e-25	PF04055	TIM_barrel; Radical_SAM; Radical SAM superfamily	29.3	2.4e-07	4QFBT	Virus	S	4Fe-4S single cluster domain	79	8.1e-23	VOG03593	Xh	sp|Q9ZCV2|QUEE_RICPR 7-carboxy-7-deazaguanine synthase	106.7	3.7e-31
3300003852_____Ga0031655_10000030	3300003852_____Ga0031655_10000030_16	COG3613	Bacteria	F	nucleoside 2-deoxyribosyltransferase	26.3	6.9e-07	PF15891	Nribosyltransf; Nuc_deoxyri_tr2; Nucleoside 2-deoxyribosyltransferase like	28	5.2e-07	4QBGM	Virus	S	deoxyribonucleoside 5'-monophosphate N-glycosidase activity	22.7	1.8e-05	VOG01719	Xu	REFSEQ hypothetical protein	19.1	0.0002
3300003852_____Ga0031655_10000030	3300003852_____Ga0031655_10000030_17	32W1T	Bacteria	L	Phage endonuclease I	17.7	0.00055	NA	NA	NA	NA	4QEQC	Virus	S		84.2	2.4e-24	VOG00636	Xu	sp|Q91FQ0|273R_IIV6 Uncharacterized protein 273R	155.8	4.2e-46
3300003852_____Ga0031655_10000030	3300003852_____Ga0031655_10000030_18	COG0603	Bacteria	F	Catalyzes the ATP-dependent conversion of 7-carboxy-7- deazaguanine (CDG) to 7-cyano-7-deazaguanine (preQ(0))	52.9	8.1e-15	PF06508	HUP; QueC; Queuosine biosynthesis protein QueC	41.2	3.1e-11	4QGHR	Virus	S	Queuosine biosynthesis protein QueC	41.7	2.4e-11	VOG00681	Xh	sp|A4XFR8|QUEC_CALS8 7-cyano-7-deazaguanine synthase	52.4	9.9e-15
3300003852_____Ga0031655_10000030	3300003852_____Ga0031655_10000030_19	2ZBET	Bacteria	S	unknown	16.5	0.00054	NA	NA	NA	NA	NA	NA	NA	NA	NA	NA	NA	NA	NA	NA	NA
3300003852_____Ga0031655_10000030	3300003852_____Ga0031655_10000030_2	33IH0	Bacteria	S	unknown	31	5.1e-08	NA	NA	NA	NA	4QF76	Virus	S	DNA primase activity	27.1	5.8e-07	VOG00060	XhXr	sp|P04520|PRIM_BPT4 DNA primase	39.6	6e-11
3300003852_____Ga0031655_10000030	3300003852_____Ga0031655_10000030_20	31ZDH	Bacteria	S	unknown	18	0.00075	NA	NA	NA	NA	NA	NA	NA	NA	NA	NA	NA	NA	NA	NA	NA
3300003852_____Ga0031655_10000030	3300003852_____Ga0031655_10000030_24	COG0258	Bacteria	L	In addition to polymerase activity, this DNA polymerase exhibits 5'-3' exonuclease activity	52.5	7.5e-15	PF02739	PIN; 5_3_exonuc_N; 5'-3' exonuclease, N-terminal resolvase-like domain	26	1.8e-06	4QAM2	Virus	S	catalytic activity	56.3	7e-16	VOG02686	Xr	sp|P13319|RNH_BPT4 Ribonuclease H	46.1	9.5e-13
3300003852_____Ga0031655_10000030	3300003852_____Ga0031655_10000030_25	arCOG01883	Archaea	F	Catalyzes the reductive methylation of 2'-deoxyuridine- 5'-monophosphate (dUMP) to 2'-deoxythymidine-5'-monophosphate (dTMP) while utilizing 5,10-methylenetetrahydrofolate (mTHF) as the methyl donor, and NADPH and FADH(2) as the reductant	174	9e-52	PF02511	; Thy1; Thymidylate synthase complementing protein	189.5	1.3e-56	4QAUS	Virus	S	flavin adenine dinucleotide binding	129.9	2.8e-38	VOG01365	XhXr	sp|Q05259|THYX_BPML5 Probable flavin-dependent thymidylate synthase	197.1	1.5e-58
3300003852_____Ga0031655_10000030	3300003852_____Ga0031655_10000030_26	346S3	Bacteria	S	unknown	26.7	9e-07	PF13578	NADP_Rossmann; Methyltransf_24; Methyltransferase domain	21.3	0.00011	NA	NA	NA	NA	NA	NA	VOG09118	Xu	REFSEQ hypothetical protein	64.4	2.7e-18
3300003852_____Ga0031655_10000030	3300003852_____Ga0031655_10000030_27	2TG2D	Eukarya	S	unknown	93	2.9e-27	NA	NA	NA	NA	NA	NA	NA	NA	NA	NA	NA	NA	NA	NA	NA
3300003852_____Ga0031655_10000030	3300003852_____Ga0031655_10000030_28	arCOG01400	Archaea	Q	TIGRFAM methyltransferase FkbM family	36.8	6.1e-10	PF13649	NADP_Rossmann; Methyltransf_25; Methyltransferase domain	24.6	8.1e-06	NA	NA	NA	NA	NA	NA	VOG02544	Xu	REFSEQ methyltransferase	18.5	0.00029
3300003852_____Ga0031655_10000030	3300003852_____Ga0031655_10000030_29	arCOG00938	Archaea	P	PFAM Radical SAM domain protein	101.5	1.4e-29	PF13186	; SPASM; Iron-sulfur cluster-binding domain	45.7	1.8e-12	NA	NA	NA	NA	NA	NA	NA	NA	NA	NA	NA
3300003852_____Ga0031655_10000030	3300003852_____Ga0031655_10000030_3	NA	NA	NA	NA	NA	NA	PF04480	PDDEXK; DUF559; Protein of unknown function (DUF559)	21.1	5.3e-05	4QD1Z	Virus	S		80.8	1.7e-23	VOG00636	Xu	sp|Q91FQ0|273R_IIV6 Uncharacterized protein 273R	107	2.8e-31
3300003852_____Ga0031655_10000030	3300003852_____Ga0031655_10000030_30	33I77	Bacteria	S	unknown	112	8e-33	NA	NA	NA	NA	NA	NA	NA	NA	NA	NA	VOG05576	Xu	REFSEQ hypothetical protein	128.5	6.5e-38
3300003852_____Ga0031655_10000030	3300003852_____Ga0031655_10000030_31	arCOG01385	Archaea	M	COG0463 Glycosyltransferases involved in cell wall biogenesis	60.9	1.2e-17	PF02709	GT-A; Glyco_transf_7C; N-terminal domain of galactosyltransferase	43.3	5.3e-12	4QCJI	Virus	S		22.7	9.8e-06	VOG01489	Xu	REFSEQ glycosyltransferase	31.3	2.7e-08
3300003852_____Ga0031655_10000030	3300003852_____Ga0031655_10000030_32	arCOG00894	Archaea	M	PFAM Glycosyl transferase family 2	80	4.8e-23	PF00535	GT-A; Glycos_transf_2; Glycosyl transferase family 2	45.7	1.5e-12	NA	NA	NA	NA	NA	NA	VOG11560	Xh	sp|O22007|GTRB_BPSF5 Bactoprenol glucosyl transferase	25.4	1.8e-06
3300003852_____Ga0031655_10000030	3300003852_____Ga0031655_10000030_33	NA	NA	NA	NA	NA	NA	NA	NA	NA	NA	4QCBE	Virus	S		18.3	0.00032	VOG11216	Xu	REFSEQ hypothetical protein	61	3.4e-17
3300003852_____Ga0031655_10000030	3300003852_____Ga0031655_10000030_34	2T8JP	Eukarya	S	Zinc-finger associated domain (zf-AD)	17.7	0.0004	PF18741	PDDEXK; MTES_1575; REase_MTES_1575	26.4	1.5e-06	4QD1Z	Virus	S		56.2	4.9e-16	VOG00636	Xu	sp|Q91FQ0|273R_IIV6 Uncharacterized protein 273R	40.8	3.2e-11
3300003852_____Ga0031655_10000030	3300003852_____Ga0031655_10000030_37	COG0817	Bacteria	L	Nuclease that resolves Holliday junction intermediates in genetic recombination. Cleaves the cruciform structure in supercoiled DNA by nicking to strands with the same polarity at sites symmetrically opposed at the junction in the homologous arms and leaves a 5'-terminal phosphate and a 3'-terminal hydroxyl group	44.7	2.5e-12	PF02075	RNase_H; RuvC; Crossover junction endodeoxyribonuclease RuvC	18.9	0.00026	4QCUC	Virus	S	endodeoxyribonuclease activity	31	5.2e-08	VOG00055	Xu	sp|P13004|YLYS_BPPHV Uncharacterized protein near lysin gene (Fragment)	27.5	4.4e-07
3300003852_____Ga0031655_10000030	3300003852_____Ga0031655_10000030_38	305RY	Bacteria	S	unknown	23.4	1.5e-05	NA	NA	NA	NA	NA	NA	NA	NA	NA	NA	NA	NA	NA	NA	NA
3300003852_____Ga0031655_10000030	3300003852_____Ga0031655_10000030_39	COG0602	Bacteria	H	queuosine metabolic process	52	1.8e-14	PF13353	4Fe-4S; Fer4_12; 4Fe-4S single cluster domain	61.8	2.1e-17	4QCT7	Virus	S	[formate-C-acetyltransferase]-activating enzyme activity	28.7	3.3e-07	VOG00344	Xh	sp|P07075|NRDG_BPT4 Anaerobic ribonucleoside-triphosphate reductase-activating protein	37	5.9e-10
3300003852_____Ga0031655_10000030	3300003852_____Ga0031655_10000030_4	arCOG00469	Archaea	L	Part of the RFC clamp loader complex which loads the PCNA sliding clamp onto DNA	154.9	8.3e-46	PF00004	P-loop_NTPase; AAA; ATPase family associated with various cellular activities (AAA)	56.2	1.2e-15	4QGQ9	Virus	S	DNA polymerase III, delta subunit	122.2	7.2e-36	VOG00667	XhXr	sp|P04526|DPA44_BPT4 Sliding-clamp-loader gp44 subunit	211.6	5.4e-63
3300003852_____Ga0031655_10000030	3300003852_____Ga0031655_10000030_40	2ZBRB	Bacteria	S	unknown	21.7	1.9e-05	PF04480	PDDEXK; DUF559; Protein of unknown function (DUF559)	28.1	3.7e-07	4QD1Z	Virus	S		73.9	2.1e-21	VOG00636	Xu	sp|Q91FQ0|273R_IIV6 Uncharacterized protein 273R	106.6	3.6e-31
3300003852_____Ga0031655_10000030	3300003852_____Ga0031655_10000030_41	COG1328	Bacteria	F	CTP reductase activity	257	1.2e-76	PF13597	PFL-like; NRDD; Anaerobic ribonucleoside-triphosphate reductase	310	9e-93	4QBUF	Virus	S	Anaerobic ribonucleoside-triphosphate reductase	234.4	5.4e-70	VOG03513	Xh	sp|P28903|NRDD_ECOLI Anaerobic ribonucleoside-triphosphate reductase	154.6	9e-46
3300003852_____Ga0031655_10000030	3300003852_____Ga0031655_10000030_42	arCOG06187	Archaea	L	COG1077 Actin-like ATPase involved in cell morphogenesis	228.7	3.8e-68	NA	NA	NA	NA	NA	NA	NA	NA	NA	NA	NA	NA	NA	NA	NA
3300003852_____Ga0031655_10000030	3300003852_____Ga0031655_10000030_46	32ZPE	Bacteria	S	unknown	25.5	2.9e-06	NA	NA	NA	NA	NA	NA	NA	NA	NA	NA	NA	NA	NA	NA	NA
3300003852_____Ga0031655_10000030	3300003852_____Ga0031655_10000030_47	2RVFC	Eukarya	S	GRIP domain	18.5	0.00019	NA	NA	NA	NA	NA	NA	NA	NA	NA	NA	NA	NA	NA	NA	NA
3300003852_____Ga0031655_10000030	3300003852_____Ga0031655_10000030_48	KOG1433	Eukarya	L	recombinase activity	31	2.4e-08	PF00154	P-loop_NTPase; RecA; recA bacterial DNA recombination protein	46.8	6.7e-13	4QASV	Virus	S	recA bacterial DNA recombination protein	140.8	1.4e-41	VOG00954	XhXr	sp|P04529|UVSX_BPT4 Recombination and repair protein	163.1	2.9e-48
3300003852_____Ga0031655_10000030	3300003852_____Ga0031655_10000030_5	3147P	Bacteria	S	unknown	20.1	0.00018	NA	NA	NA	NA	NA	NA	NA	NA	NA	NA	NA	NA	NA	NA	NA
3300003852_____Ga0031655_10000030	3300003852_____Ga0031655_10000030_52	arCOG08463	Archaea	S	unknown	19.9	0.00017	NA	NA	NA	NA	NA	NA	NA	NA	NA	NA	NA	NA	NA	NA	NA
3300003852_____Ga0031655_10000030	3300003852_____Ga0031655_10000030_53	NA	NA	NA	NA	NA	NA	NA	NA	NA	NA	NA	NA	NA	NA	NA	NA	VOG02844	Xu	REFSEQ hypothetical protein	98.6	8.1e-29
3300003852_____Ga0031655_10000030	3300003852_____Ga0031655_10000030_54	NA	NA	NA	NA	NA	NA	NA	NA	NA	NA	NA	NA	NA	NA	NA	NA	VOG19549	Xu	REFSEQ base plate wedge protein	33.7	2.7e-09
3300003852_____Ga0031655_10000030	3300003852_____Ga0031655_10000030_57	33XZH	Bacteria	S	unknown	22	2.3e-05	PF18741	PDDEXK; MTES_1575; REase_MTES_1575	26.3	1.6e-06	4QEQC	Virus	S		49.1	9.9e-14	VOG00636	Xu	sp|Q91FQ0|273R_IIV6 Uncharacterized protein 273R	68.3	1.5e-19
3300003852_____Ga0031655_10000030	3300003852_____Ga0031655_10000030_58	arCOG10240	Archaea	S	protein conserved in bacteria	52.3	1.2e-14	NA	NA	NA	NA	4QCR0	Virus	S	Gp5 N-terminal OB domain	30.3	4.9e-08	VOG20282	Xu	REFSEQ hypothetical protein	30.4	5.3e-08
3300003852_____Ga0031655_10000030	3300003852_____Ga0031655_10000030_6	NA	NA	NA	NA	NA	NA	NA	NA	NA	NA	4QAKM	Virus	S	DNA polymerase family A	33	7.3e-09	VOG00035	XhXr	sp|O64235|DPOL_BPMD2 DNA polymerase	31.4	1.8e-08
3300003852_____Ga0031655_10000030	3300003852_____Ga0031655_10000030_60	33ZYF	Bacteria	S	unknown	17.8	0.00069	PF18741	PDDEXK; MTES_1575; REase_MTES_1575	24.5	5.9e-06	4QDK2	Virus	S		100.9	1.4e-29	VOG00636	Xu	sp|Q91FQ0|273R_IIV6 Uncharacterized protein 273R	144.8	9.5e-43
3300003852_____Ga0031655_10000030	3300003852_____Ga0031655_10000030_61	COG5632	Bacteria	M	N-Acetylmuramoyl-L-alanine amidase	19.9	0.00012	PF01510	; Amidase_2; N-acetylmuramoyl-L-alanine amidase	22	4.5e-05	NA	NA	NA	NA	NA	NA	VOG11209	Xu	REFSEQ hypothetical protein	27.5	6.2e-07
3300003852_____Ga0031655_10000030	3300003852_____Ga0031655_10000030_62	3353R	Bacteria	S	unknown	19.1	0.00021	NA	NA	NA	NA	NA	NA	NA	NA	NA	NA	NA	NA	NA	NA	NA
3300003852_____Ga0031655_10000030	3300003852_____Ga0031655_10000030_63	arCOG01891	Archaea	F	thymidylate kinase	67	4.9e-19	PF02223	P-loop_NTPase; Thymidylate_kin; Thymidylate kinase	47.4	4.2e-13	4QF4I	Virus	S	dTDP biosynthetic process	44.1	4.2e-12	VOG00072	XhXr	sp|A4ZU96|KTHY_ABVP Putative thymidylate kinase	54.2	3.3e-15
3300003852_____Ga0031655_10000030	3300003852_____Ga0031655_10000030_65	KOG3127	Eukarya	F	dCMP deaminase activity	137.8	1.5e-40	PF00383	CDA; dCMP_cyt_deam_1; Cytidine and deoxycytidylate deaminase zinc-binding region	59	8.2e-17	4QE7X	Virus	S	Cytidine and deoxycytidylate deaminase zinc-binding region	94.4	1.9e-27	VOG00365	XhXr	sp|P16006|DCTD_BPT4 Deoxycytidylate deaminase	127.7	1.7e-37
3300003852_____Ga0031655_10000030	3300003852_____Ga0031655_10000030_66	COG2887	Bacteria	L	Belongs to the helicase family. UvrD subfamily	33.9	4.2e-09	PF12705	PDDEXK; PDDEXK_1; PD-(D/E)XK nuclease superfamily	28.8	2.8e-07	4QB8Y	Virus	S	nuclease activity	33.8	5.4e-09	VOG02467	Xu	REFSEQ hypothetical protein	131.2	1.1e-38
3300003852_____Ga0031655_10000030	3300003852_____Ga0031655_10000030_68	NA	NA	NA	NA	NA	NA	PF02953	; zf-Tim10_DDP; Tim10/DDP family zinc finger	17	0.00088	NA	NA	NA	NA	NA	NA	NA	NA	NA	NA	NA
3300003852_____Ga0031655_10000030	3300003852_____Ga0031655_10000030_69	COG0086	Bacteria	K	DNA-dependent RNA polymerase catalyzes the transcription of DNA into RNA using the four ribonucleoside triphosphates as substrates	296.6	9.4e-89	PF00623	; RNA_pol_Rpb1_2; RNA polymerase Rpb1, domain 2	98.9	8.7e-29	4QARB	Virus	S	RNA polymerase Rpb1, domain 4	158.2	4.8e-47	VOG00915	XhXrXs	sp|O57204|RP147_VACCA DNA-directed RNA polymerase 147 kDa polypeptide	168.9	2.9e-50
3300003852_____Ga0031655_10000030	3300003852_____Ga0031655_10000030_7	COG0516	Bacteria	F	GMP reductase activity	302.6	1.3e-90	PF00478	TIM_barrel; IMPDH; IMP dehydrogenase / GMP reductase domain	285.3	1.5e-85	4QDJG	Virus	S	purine nucleotide metabolic process	261.6	2.2e-78	VOG04358	Xh	sp|Q9NJD8|GMPR_ONCVO GMP reductase	280	5.9e-84
3300003852_____Ga0031655_10000030	3300003852_____Ga0031655_10000030_71	COG0085	Bacteria	K	RNA polymerase activity	327.4	4.5e-98	PF00562	LEF-8-like; RNA_pol_Rpb2_6; RNA polymerase Rpb2, domain 6	135.8	5.1e-40	4QDEE	Virus	L	RNA polymerase beta subunit	100.2	1.5e-29	VOG01055	XhXr	sp|P59642|RPOB_TROW8 DNA-directed RNA polymerase subunit beta	295.9	1.3e-88
3300003852_____Ga0031655_10000030	3300003852_____Ga0031655_10000030_75	arCOG00938	Archaea	P	PFAM Radical SAM domain protein	88.8	1e-25	PF04055	TIM_barrel; Radical_SAM; Radical SAM superfamily	49.3	1.7e-13	4QCT7	Virus	S	[formate-C-acetyltransferase]-activating enzyme activity	30.3	1.1e-07	VOG03150	Xu	REFSEQ hypothetical phage protein (Radical SAM family)	28.7	1.5e-07
3300003852_____Ga0031655_10000030	3300003852_____Ga0031655_10000030_76	COG0187	Bacteria	L	DNA topoisomerase II activity	414.7	1.6e-124	PF01751	Toprim-like; Toprim; Toprim domain	44.2	4.4e-12	4QDCP	Virus	S	DNA gyrase B	289.7	1e-86	VOG00278	Xh	sp|P08096|TOP2_SCHPO DNA topoisomerase 2	345.7	1.3e-103
3300003852_____Ga0031655_10000030	3300003852_____Ga0031655_10000030_77	COG0188	Bacteria	L	A type II topoisomerase that negatively supercoils closed circular double-stranded (ds) DNA in an ATP-dependent manner to modulate DNA topology and maintain chromosomes in an underwound state. Negative supercoiling favors strand separation, and DNA replication, transcription, recombination and repair, all of which involve strand separation. Also able to catalyze the interconversion of other topol…	131.6	9.9e-39	PF00521	; DNA_topoisoIV; DNA gyrase/topoisomerase IV, subunit A	140.1	2.3e-41	4QCR5	Virus	S	DNA gyrase/topoisomerase IV, subunit A	125.7	5.7e-37	VOG00278	Xh	sp|P08096|TOP2_SCHPO DNA topoisomerase 2	106.5	2.1e-31
3300003852_____Ga0031655_10000030	3300003852_____Ga0031655_10000030_79	345AN	Bacteria	S	unknown	17.8	0.00044	NA	NA	NA	NA	NA	NA	NA	NA	NA	NA	NA	NA	NA	NA	NA
3300003852_____Ga0031655_10000030	3300003852_____Ga0031655_10000030_8	COG3613	Bacteria	F	nucleoside 2-deoxyribosyltransferase	20.6	3.7e-05	NA	NA	NA	NA	NA	NA	NA	NA	NA	NA	NA	NA	NA	NA	NA
3300003852_____Ga0031655_10000030	3300003852_____Ga0031655_10000030_80	COG0720	Bacteria	H	synthase	90.3	2e-26	PF01242	THBO-biosyn; PTPS; 6-pyruvoyl tetrahydropterin synthase	90.8	1.6e-26	4QBB2	Virus	S	6-pyruvoyl tetrahydropterin synthase	81.9	1.3e-23	VOG01198	Xh	sp|Q1RHI6|QUED_RICBR 6-carboxy-5,6,7,8-tetrahydropterin synthase	81.3	1.9e-23
3300003852_____Ga0031655_10000030	3300003852_____Ga0031655_10000030_81	COG4951	Bacteria	L	DNA primase small subunit	119.4	3.5e-35	PF04851	P-loop_NTPase; ResIII; Type III restriction enzyme, res subunit	67.9	2.6e-19	4QB5I	Virus	S	N-methyltransferase activity	105.5	7.6e-31	VOG00649	XhXs	sp|P16712|A18_VACCW Transcript termination protein A18	175.6	5.1e-52
3300003852_____Ga0031655_10000030	3300003852_____Ga0031655_10000030_83	3404K	Bacteria	S	unknown	33	1e-08	NA	NA	NA	NA	4QB07	Virus	S		16.1	0.00065	NA	NA	NA	NA	NA
3300003852_____Ga0031655_10000030	3300003852_____Ga0031655_10000030_84	33HFF	Bacteria	S	unknown	17.2	0.00082	NA	NA	NA	NA	NA	NA	NA	NA	NA	NA	NA	NA	NA	NA	NA
3300003852_____Ga0031655_10000030	3300003852_____Ga0031655_10000030_85	NA	NA	NA	NA	NA	NA	NA	NA	NA	NA	NA	NA	NA	NA	NA	NA	VOG01414	Xu	REFSEQ hypothetical protein	22	2.7e-05
3300003852_____Ga0031655_10000030	3300003852_____Ga0031655_10000030_86	COG2852	Bacteria	L	Protein conserved in bacteria	18.5	0.00017	PF04480	PDDEXK; DUF559; Protein of unknown function (DUF559)	22.5	1.9e-05	4QEQC	Virus	S		74.2	2.4e-21	VOG00636	Xu	sp|Q91FQ0|273R_IIV6 Uncharacterized protein 273R	106.2	4.6e-31
3300003852_____Ga0031655_10000030	3300003852_____Ga0031655_10000030_87	COG4186	Bacteria	S	nucleotidyltransferase activity	158.2	5.8e-47	PF00149	Calcineurin; Metallophos; Calcineurin-like phosphoesterase	25.4	4.3e-06	4QAIK	Virus	S	bis(5'-nucleosyl)-tetraphosphatase (symmetrical) activity	42.2	2.3e-11	VOG02551	Xu	sp|Q05280|VG66_BPML5 Gene 66 protein	152.6	2.7e-45
3300003852_____Ga0031655_10000030	3300003852_____Ga0031655_10000030_88	NA	NA	NA	NA	NA	NA	NA	NA	NA	NA	4QHFT	Virus	S		64.1	2.6e-18	VOG11051	Xu	REFSEQ hypothetical protein	78.4	1e-22
3300003852_____Ga0031655_10000030	3300003852_____Ga0031655_10000030_89	3156F	Bacteria	S	unknown	46.2	1.2e-12	NA	NA	NA	NA	NA	NA	NA	NA	NA	NA	VOG13292	Xu	REFSEQ hypothetical protein	28.6	2.7e-07
3300003852_____Ga0031655_10000030	3300003852_____Ga0031655_10000030_9	32W1T	Bacteria	L	Phage endonuclease I	22.1	2.4e-05	PF00096	C2H2-zf; zf-C2H2; Zinc finger, C2H2 type	19.3	0.00028	4QEQC	Virus	S		90.6	2.6e-26	VOG00636	Xu	sp|Q91FQ0|273R_IIV6 Uncharacterized protein 273R	161	1.1e-47
3300003852_____Ga0031655_10000030	3300003852_____Ga0031655_10000030_90	2QXZM	Eukarya	S	unknown	15.9	0.0009	NA	NA	NA	NA	NA	NA	NA	NA	NA	NA	NA	NA	NA	NA	NA
3300003852_____Ga0031655_10000030	3300003852_____Ga0031655_10000030_92	2ZFMI	Bacteria	S	unknown	16.3	0.00054	NA	NA	NA	NA	NA	NA	NA	NA	NA	NA	NA	NA	NA	NA	NA
3300005645_____Ga0077109_1000767	3300005645_____Ga0077109_1000767_10	33JGR	Bacteria	S	unknown	17.9	0.0006	NA	NA	NA	NA	NA	NA	NA	NA	NA	NA	NA	NA	NA	NA	NA
3300005645_____Ga0077109_1000767	3300005645_____Ga0077109_1000767_11	NA	NA	NA	NA	NA	NA	NA	NA	NA	NA	NA	NA	NA	NA	NA	NA	VOG07746	Xu	REFSEQ hypothetical protein	17.5	0.00091
3300005645_____Ga0077109_1000767	3300005645_____Ga0077109_1000767_14	33YRB	Bacteria	S	unknown	78.1	1.6e-22	NA	NA	NA	NA	NA	NA	NA	NA	NA	NA	NA	NA	NA	NA	NA
3300005645_____Ga0077109_1000767	3300005645_____Ga0077109_1000767_16	COG1469	Bacteria	H	GTP cyclohydrolase I activity	234.6	3.1e-70	PF02649	THBO-biosyn; GCHY-1; Type I GTP cyclohydrolase folE2	213	1.3e-63	NA	NA	NA	NA	NA	NA	NA	NA	NA	NA	NA
3300005645_____Ga0077109_1000767	3300005645_____Ga0077109_1000767_17	COG0085	Bacteria	K	RNA polymerase activity	405.9	8.7e-122	PF00562	LEF-8-like; RNA_pol_Rpb2_6; RNA polymerase Rpb2, domain 6	197.1	1.2e-58	4QDEE	Virus	L	RNA polymerase beta subunit	150.8	8.3e-45	VOG05036	XhXrXs	sp|Q6RZF8|RP132_RABPU DNA-directed RNA polymerase 132 kDa polypeptide	180.7	8.1e-54
3300005645_____Ga0077109_1000767	3300005645_____Ga0077109_1000767_18	COG0086	Bacteria	K	DNA-dependent RNA polymerase catalyzes the transcription of DNA into RNA using the four ribonucleoside triphosphates as substrates	459.2	7.8e-138	PF00623	; RNA_pol_Rpb1_2; RNA polymerase Rpb1, domain 2	124.3	1.4e-36	4QARB	Virus	S	RNA polymerase Rpb1, domain 4	211.6	3.6e-63	VOG00915	XhXrXs	sp|O57204|RP147_VACCA DNA-directed RNA polymerase 147 kDa polypeptide	236.3	1.4e-70
3300005645_____Ga0077109_1000767	3300005645_____Ga0077109_1000767_19	2T0S1	Eukarya	K	Transcription factor e(y)2	19.6	0.00018	PF03902	; Gal4_dimer; Gal4-like dimerisation domain	18.8	0.00034	NA	NA	NA	NA	NA	NA	NA	NA	NA	NA	NA
3300005645_____Ga0077109_1000767	3300005645_____Ga0077109_1000767_2	30IFH	Bacteria	S	unknown	33.5	4.6e-09	PF07460	; NUMOD3; NUMOD3 motif (2 copies)	62.6	7.6e-18	4QBTJ	Virus	S		28.7	1.7e-07	VOG00961	Xh	sp|Q6QGD3|ENDO1_BPT5 Putative endonuclease	57.1	3.5e-16
3300005645_____Ga0077109_1000767	3300005645_____Ga0077109_1000767_22	COG0476	Bacteria	H	Involved in molybdopterin and thiamine biosynthesis, family 2	58.6	2.1e-16	PF00899	NADP_Rossmann; ThiF; ThiF family	53.6	5e-15	NA	NA	NA	NA	NA	NA	VOG18062	Xu	REFSEQ thiamine biosynthesis protein ThiF	18.9	0.0002
3300005645_____Ga0077109_1000767	3300005645_____Ga0077109_1000767_23	32S4H	Bacteria	S	unknown	38.8	1.7e-10	NA	NA	NA	NA	NA	NA	NA	NA	NA	NA	NA	NA	NA	NA	NA
3300005645_____Ga0077109_1000767	3300005645_____Ga0077109_1000767_24	344MR	Bacteria	S	unknown	17.6	0.00055	NA	NA	NA	NA	NA	NA	NA	NA	NA	NA	VOG04957	Xu	REFSEQ hypothetical protein	18.4	0.00033
3300005645_____Ga0077109_1000767	3300005645_____Ga0077109_1000767_25	2S7TZ	Eukarya	S	unknown	24.9	1.9e-06	PF07498	HeH; Rho_N; Rho termination factor, N-terminal domain	24.9	3.6e-06	NA	NA	NA	NA	NA	NA	NA	NA	NA	NA	NA
3300005645_____Ga0077109_1000767	3300005645_____Ga0077109_1000767_26	arCOG01676	Archaea	H	UBA THIF-type NAD FAD binding protein	46	9.8e-13	PF00899	NADP_Rossmann; ThiF; ThiF family	55.8	1e-15	NA	NA	NA	NA	NA	NA	NA	NA	NA	NA	NA
3300005645_____Ga0077109_1000767	3300005645_____Ga0077109_1000767_3	KOG0743	Eukarya	O	respiratory chain complex III assembly	115.2	8.2e-34	PF00004	P-loop_NTPase; AAA; ATPase family associated with various cellular activities (AAA)	57.2	6e-16	4QAR1	Virus	S	ATPase activity	83.9	3.9e-24	VOG00582	Xu	REFSEQ putative AAA+ family ATPase	120.3	2.6e-35
3300005645_____Ga0077109_1000767	3300005645_____Ga0077109_1000767_4	NA	NA	NA	NA	NA	NA	NA	NA	NA	NA	NA	NA	NA	NA	NA	NA	VOG00441	Xu	REFSEQ hypothetical protein	30.7	4.7e-08
3300005645_____Ga0077109_1000767	3300005645_____Ga0077109_1000767_5	2Z7W8	Bacteria	S	unknown	20	6.2e-05	NA	NA	NA	NA	NA	NA	NA	NA	NA	NA	NA	NA	NA	NA	NA
3300005645_____Ga0077109_1000767	3300005645_____Ga0077109_1000767_6	31IQW	Bacteria	S	unknown	17.9	0.00054	NA	NA	NA	NA	NA	NA	NA	NA	NA	NA	NA	NA	NA	NA	NA
3300005645_____Ga0077109_1000767	3300005645_____Ga0077109_1000767_8	arCOG04340	Archaea	Q	PFAM Methyltransferase type	15	0.00091	PF07808	; RED_N; RED-like protein N-terminal region	20.4	7.8e-05	NA	NA	NA	NA	NA	NA	NA	NA	NA	NA	NA
3300005645_____Ga0077109_1000767	3300005645_____Ga0077109_1000767_9	32V0U	Bacteria	S	unknown	26.8	1.2e-06	NA	NA	NA	NA	4QHPF	Virus	S		19	0.0003	VOG12503	Xu	REFSEQ hypothetical protein	19.2	0.00025
3300005910_____Ga0075113_1000011	3300005910_____Ga0075113_1000011_1	345W1	Bacteria	S	unknown	17.4	0.00051	NA	NA	NA	NA	4QB3T	Virus	S		27.7	1.1e-07	NA	NA	NA	NA	NA
3300005910_____Ga0075113_1000011	3300005910_____Ga0075113_1000011_10	arCOG01891	Archaea	F	thymidylate kinase	75	1.8e-21	PF02223	P-loop_NTPase; Thymidylate_kin; Thymidylate kinase	56.5	7.1e-16	4QF52	Virus	F	dTDP biosynthetic process	46.4	8.5e-13	VOG00072	XhXr	sp|A4ZU96|KTHY_ABVP Putative thymidylate kinase	69	1.1e-19
3300005910_____Ga0075113_1000011	3300005910_____Ga0075113_1000011_101	2ZXGW	Bacteria	S	unknown	17.8	0.00059	NA	NA	NA	NA	NA	NA	NA	NA	NA	NA	NA	NA	NA	NA	NA
3300005910_____Ga0075113_1000011	3300005910_____Ga0075113_1000011_102	316TB	Bacteria	S	unknown	18	0.00026	NA	NA	NA	NA	NA	NA	NA	NA	NA	NA	NA	NA	NA	NA	NA
3300005910_____Ga0075113_1000011	3300005910_____Ga0075113_1000011_103	33RQU	Bacteria	S	unknown	17.4	0.00067	NA	NA	NA	NA	NA	NA	NA	NA	NA	NA	NA	NA	NA	NA	NA
3300005910_____Ga0075113_1000011	3300005910_____Ga0075113_1000011_105	2S76A	Eukarya	S	Yqey-like protein	39.5	1.2e-10	PF09424	GatB_YqeY; YqeY; Yqey-like protein	40.4	7.5e-11	4QDUP	Virus	S	carbon-nitrogen ligase activity, with glutamine as amido-N-donor	33.8	8.2e-09	VOG00760	Xu	REFSEQ hypothetical protein	51.2	3.5e-14
3300005910_____Ga0075113_1000011	3300005910_____Ga0075113_1000011_106	arCOG04127	Archaea	A	GTPase or GTP-binding protein	32	1.6e-08	PF00437	P-loop_NTPase; T2SSE; Type II/IV secretion system protein	24.4	3.3e-06	4QAR1	Virus	S	ATPase activity	22.3	2.2e-05	VOG00156	Xh	sp|P24518|NADR_SALTY Trifunctional NAD biosynthesis/regulator protein NadR	26	1.2e-06
3300005910_____Ga0075113_1000011	3300005910_____Ga0075113_1000011_108	NA	NA	NA	NA	NA	NA	NA	NA	NA	NA	NA	NA	NA	NA	NA	NA	VOG12967	Xu	REFSEQ hypothetical protein	21.7	3.5e-05
3300005910_____Ga0075113_1000011	3300005910_____Ga0075113_1000011_109	NA	NA	NA	NA	NA	NA	NA	NA	NA	NA	NA	NA	NA	NA	NA	NA	NA	NA	NA	NA	NA
3300005910_____Ga0075113_1000011	3300005910_____Ga0075113_1000011_11	31AZ9	Bacteria	S	unknown	20.3	9.5e-05	PF18741	PDDEXK; MTES_1575; REase_MTES_1575	35.5	2.1e-09	4QD1Z	Virus	S		117.7	1.2e-34	VOG00636	Xu	sp|Q91FQ0|273R_IIV6 Uncharacterized protein 273R	124.1	1.8e-36
3300005910_____Ga0075113_1000011	3300005910_____Ga0075113_1000011_112	NA	NA	NA	NA	NA	NA	NA	NA	NA	NA	NA	NA	NA	NA	NA	NA	VOG02641	Xu	REFSEQ hypothetical protein	19.2	0.00028
3300005910_____Ga0075113_1000011	3300005910_____Ga0075113_1000011_114	COG3137	Bacteria	M	Salt-induced outer membrane protein	147.4	1.8e-43	PF04338	MBB; DUF481; Protein of unknown function, DUF481	175.8	2.9e-52	NA	NA	NA	NA	NA	NA	NA	NA	NA	NA	NA
3300005910_____Ga0075113_1000011	3300005910_____Ga0075113_1000011_117	NA	NA	NA	NA	NA	NA	NA	NA	NA	NA	4QFDR	Virus	S		25.7	1.7e-06	VOG00540	Xu	sp|P13318|Y06K_BPT4 Uncharacterized 25.0 kDa protein in regB-denV intergenic region	43.9	5.9e-12
3300005910_____Ga0075113_1000011	3300005910_____Ga0075113_1000011_119	2ZM4M	Bacteria	S	unknown	35.5	1.9e-09	NA	NA	NA	NA	4QDBD	Virus	S		26.6	1.2e-06	VOG13720	Xu	REFSEQ hypothetical protein	54.8	2.3e-15
3300005910_____Ga0075113_1000011	3300005910_____Ga0075113_1000011_120	NA	NA	NA	NA	NA	NA	NA	NA	NA	NA	NA	NA	NA	NA	NA	NA	VOG23111	Xu	REFSEQ hypothetical protein	28.8	3.2e-07
3300005910_____Ga0075113_1000011	3300005910_____Ga0075113_1000011_121	COG2140	Bacteria	G	Oxalate decarboxylase	31	3.8e-08	PF02311	Cupin; AraC_binding; AraC-like ligand binding domain	23.2	1.3e-05	NA	NA	NA	NA	NA	NA	NA	NA	NA	NA	NA
3300005910_____Ga0075113_1000011	3300005910_____Ga0075113_1000011_122	2SHF7	Eukarya	S	zinc finger	17.1	0.00041	PF11439	EspA_CesA; T3SchapCesA; Type III secretion system filament chaperone CesA	17.3	0.00097	NA	NA	NA	NA	NA	NA	NA	NA	NA	NA	NA
3300005910_____Ga0075113_1000011	3300005910_____Ga0075113_1000011_124	COG1056	Bacteria	H	cytidyltransferase-related domain	77.9	2.8e-22	PF00293	NUDIX; NUDIX; NUDIX domain	43.8	6.3e-12	4QAQH	Virus	S	phosphatase activity	29.8	1.5e-07	VOG00532	Xh	sp|Q55928|NADM_SYNY3 Bifunctional NMN adenylyltransferase/Nudix hydrolase	81.4	1.8e-23
3300005910_____Ga0075113_1000011	3300005910_____Ga0075113_1000011_125	COG3680	Bacteria	O	regulation of methylation-dependent chromatin silencing	34.5	2.7e-09	PF07460	; NUMOD3; NUMOD3 motif (2 copies)	44.5	3.4e-12	NA	NA	NA	NA	NA	NA	VOG00091	Xu	REFSEQ hypothetical protein	64.6	3.9e-18
3300005910_____Ga0075113_1000011	3300005910_____Ga0075113_1000011_126	arCOG09743	Archaea	H	Nicotinate phosphoribosyltransferase (NAPRTase) family	484.8	8.1e-146	PF04095	TIM_barrel; NAPRTase; Nicotinate phosphoribosyltransferase (NAPRTase) family	136.9	2.1e-40	4QEGS	Virus	S	nicotinate-nucleotide diphosphorylase (carboxylating) activity	427.4	1.7e-128	VOG00759	Xh	sp|Q52I78|NAMPT_PIG Nicotinamide phosphoribosyltransferase	442	6.5e-133
3300005910_____Ga0075113_1000011	3300005910_____Ga0075113_1000011_127	COG1004	Bacteria	M	Belongs to the UDP-glucose GDP-mannose dehydrogenase family	161.6	7.8e-48	PF00984	6PGD_C; UDPG_MGDP_dh; UDP-glucose/GDP-mannose dehydrogenase family, central domain	88.2	8.1e-26	4QCBU	Virus	S	UDP-glucose/GDP-mannose dehydrogenase family, central domain	127	2.6e-37	VOG01000	Xh	sp|O33952|UDG8_ECOLX UDP-glucose 6-dehydrogenase	143.6	2.1e-42
3300005910_____Ga0075113_1000011	3300005910_____Ga0075113_1000011_129	COG3680	Bacteria	O	regulation of methylation-dependent chromatin silencing	50.6	3.5e-14	PF07460	; NUMOD3; NUMOD3 motif (2 copies)	23.7	1.1e-05	4QE9E	Virus	S		17.6	0.00062	VOG00091	Xu	REFSEQ hypothetical protein	56.1	1.6e-15
3300005910_____Ga0075113_1000011	3300005910_____Ga0075113_1000011_13	COG2131	Bacteria	F	deaminase	134.5	1.4e-39	PF00383	CDA; dCMP_cyt_deam_1; Cytidine and deoxycytidylate deaminase zinc-binding region	69.7	3.8e-20	4QE7X	Virus	S	Cytidine and deoxycytidylate deaminase zinc-binding region	99.9	4e-29	VOG00365	XhXr	sp|P16006|DCTD_BPT4 Deoxycytidylate deaminase	129.5	4.5e-38
3300005910_____Ga0075113_1000011	3300005910_____Ga0075113_1000011_130	arCOG14805	Archaea	S	unknown	86.2	5.2e-25	NA	NA	NA	NA	4QAIK	Virus	S	bis(5'-nucleosyl)-tetraphosphatase (symmetrical) activity	23.5	1.2e-05	VOG00913	Xu	sp|Q5UQ73|YL509_MIMIV Uncharacterized protein L509	52.3	1e-14
3300005910_____Ga0075113_1000011	3300005910_____Ga0075113_1000011_132	NA	NA	NA	NA	NA	NA	NA	NA	NA	NA	4QB35	Virus	S	SPFH domain / Band 7 family	41.4	3e-11	VOG00377	Xh	sp|Q9FHM7|HIR4_ARATH Hypersensitive-induced response protein 4	42.8	8.3e-12
3300005910_____Ga0075113_1000011	3300005910_____Ga0075113_1000011_133	arCOG00938	Archaea	P	PFAM Radical SAM domain protein	51.9	1.7e-14	NA	NA	NA	NA	4QH86	Virus	S	Iron-sulfur cluster-binding domain	296.1	9.9e-89	VOG12497	Xu	REFSEQ hypothetical protein	299.2	1e-89
3300005910_____Ga0075113_1000011	3300005910_____Ga0075113_1000011_134	34C8E	Bacteria	S	unknown	18.4	0.00054	NA	NA	NA	NA	4QB8F	Virus	S		19	0.00027	VOG12504	Xu	REFSEQ hypothetical protein	18.4	0.00043
3300005910_____Ga0075113_1000011	3300005910_____Ga0075113_1000011_135	NA	NA	NA	NA	NA	NA	NA	NA	NA	NA	4QB8F	Virus	S		17.7	0.00071	VOG12504	Xu	REFSEQ hypothetical protein	18.4	0.00042
3300005910_____Ga0075113_1000011	3300005910_____Ga0075113_1000011_136	34C8E	Bacteria	S	unknown	20	0.00018	NA	NA	NA	NA	4QB8F	Virus	S		19.5	0.0002	VOG12504	Xu	REFSEQ hypothetical protein	20.9	7.3e-05
3300005910_____Ga0075113_1000011	3300005910_____Ga0075113_1000011_137	2T6Z0	Eukarya	S	unknown	19.6	0.00013	NA	NA	NA	NA	4QB8F	Virus	S		53.4	7.4e-15	VOG12504	Xu	REFSEQ hypothetical protein	54	4.9e-15
3300005910_____Ga0075113_1000011	3300005910_____Ga0075113_1000011_138	2ZCPZ	Bacteria	S	unknown	18.5	0.00036	NA	NA	NA	NA	4QB8F	Virus	S		17.6	0.00075	VOG12503	Xu	REFSEQ hypothetical protein	17.5	0.00087
3300005910_____Ga0075113_1000011	3300005910_____Ga0075113_1000011_139	2T4GE	Eukarya	S	unknown	18.8	9.7e-05	NA	NA	NA	NA	4QB9Y	Virus	S	hydrolase activity, acting on acid anhydrides	17.2	0.00031	VOG03225	Xu	REFSEQ hypothetical protein	17	0.00033
3300005910_____Ga0075113_1000011	3300005910_____Ga0075113_1000011_141	COG4870	Bacteria	O	transferase activity, transferring glycosyl groups	48.7	1.2e-13	PF00112	Peptidase_CA; Peptidase_C1; Papain family cysteine protease	23.4	1.4e-05	NA	NA	NA	NA	NA	NA	VOG01399	Xh	sp|Q91CL9|CATV_NPVAP Viral cathepsin	41	3.4e-11
3300005910_____Ga0075113_1000011	3300005910_____Ga0075113_1000011_142	NA	NA	NA	NA	NA	NA	PF17621	; DUF5508; Family of unknown function (DUF5508)	17	0.00066	NA	NA	NA	NA	NA	NA	NA	NA	NA	NA	NA
3300005910_____Ga0075113_1000011	3300005910_____Ga0075113_1000011_143	2Z9QK	Bacteria	S	Protein of unknown function (DUF2786)	85.5	7.9e-25	PF10979	; DUF2786; Protein of unknown function (DUF2786)	31.9	2.4e-08	4QG2I	Virus	S	Protein of unknown function (DUF2786)	50.2	6.5e-14	VOG00686	Xu	sp|Q05292|VG77_BPML5 Gene 77 protein	65.2	1.5e-18
3300005910_____Ga0075113_1000011	3300005910_____Ga0075113_1000011_144	arCOG03151	Archaea	L	Function in general translation initiation by promoting the binding of the formylmethionine-tRNA to ribosomes. Seems to function along with eIF-2	16.2	0.00072	PF10415	; FumaraseC_C; Fumarase C C-terminus	17.7	0.00091	NA	NA	NA	NA	NA	NA	NA	NA	NA	NA	NA
3300005910_____Ga0075113_1000011	3300005910_____Ga0075113_1000011_146	COG0476	Bacteria	H	Involved in molybdopterin and thiamine biosynthesis, family 2	70.7	4.1e-20	PF00899	NADP_Rossmann; ThiF; ThiF family	67.9	2.1e-19	NA	NA	NA	NA	NA	NA	VOG18062	Xu	REFSEQ thiamine biosynthesis protein ThiF	28.7	2e-07
3300005910_____Ga0075113_1000011	3300005910_____Ga0075113_1000011_148	COG0420	Bacteria	L	3'-5' exonuclease activity	72.2	1.1e-20	PF12850	Calcineurin; Metallophos_2; Calcineurin-like phosphoesterase superfamily domain	26.3	1.8e-06	4QAIK	Virus	S	bis(5'-nucleosyl)-tetraphosphatase (symmetrical) activity	46.9	8.3e-13	VOG02551	Xu	sp|Q05280|VG66_BPML5 Gene 66 protein	18.1	0.00029
3300005910_____Ga0075113_1000011	3300005910_____Ga0075113_1000011_15	329AB	Bacteria	S	unknown	18.3	0.00034	PF18741	PDDEXK; MTES_1575; REase_MTES_1575	29.6	1.5e-07	4QD1Z	Virus	S		66.8	3.1e-19	VOG00636	Xu	sp|Q91FQ0|273R_IIV6 Uncharacterized protein 273R	89	7.8e-26
3300005910_____Ga0075113_1000011	3300005910_____Ga0075113_1000011_150	2QQZZ	Eukarya	S	unknown	77	2.1e-22	PF13476	P-loop_NTPase; AAA_23; AAA domain	51.3	5e-14	NA	NA	NA	NA	NA	NA	VOG00653	XhXp	sp|P04522|EXO2_BPT4 Exonuclease subunit 2	192.1	4.8e-57
3300005910_____Ga0075113_1000011	3300005910_____Ga0075113_1000011_154	COG0476	Bacteria	H	Involved in molybdopterin and thiamine biosynthesis, family 2	31.8	3.2e-08	PF00899	NADP_Rossmann; ThiF; ThiF family	31.6	2.5e-08	NA	NA	NA	NA	NA	NA	NA	NA	NA	NA	NA
3300005910_____Ga0075113_1000011	3300005910_____Ga0075113_1000011_157	34132	Bacteria	S	unknown	17.7	0.00064	NA	NA	NA	NA	NA	NA	NA	NA	NA	NA	NA	NA	NA	NA	NA
3300005910_____Ga0075113_1000011	3300005910_____Ga0075113_1000011_158	COG0086	Bacteria	K	DNA-dependent RNA polymerase catalyzes the transcription of DNA into RNA using the four ribonucleoside triphosphates as substrates	431.8	1.4e-129	PF00623	; RNA_pol_Rpb1_2; RNA polymerase Rpb1, domain 2	111.6	1.1e-32	4QARB	Virus	S	RNA polymerase Rpb1, domain 4	191.9	3.3e-57	VOG00915	XhXrXs	sp|O57204|RP147_VACCA DNA-directed RNA polymerase 147 kDa polypeptide	211.8	3.4e-63
3300005910_____Ga0075113_1000011	3300005910_____Ga0075113_1000011_159	2ZTP0	Bacteria	S	unknown	26.4	1.5e-06	NA	NA	NA	NA	NA	NA	NA	NA	NA	NA	NA	NA	NA	NA	NA
3300005910_____Ga0075113_1000011	3300005910_____Ga0075113_1000011_160	339K8	Bacteria	L	GIY-YIG type nucleases (URI domain)	38.3	2.5e-10	PF07460	; NUMOD3; NUMOD3 motif (2 copies)	52.2	1.3e-14	NA	NA	NA	NA	NA	NA	VOG00018	Xu	REFSEQ hypothetical protein	29.5	9.8e-08
3300005910_____Ga0075113_1000011	3300005910_____Ga0075113_1000011_161	COG0085	Bacteria	K	RNA polymerase activity	438.5	1.2e-131	PF00562	LEF-8-like; RNA_pol_Rpb2_6; RNA polymerase Rpb2, domain 6	214.5	6.4e-64	4QDEE	Virus	L	RNA polymerase beta subunit	148.1	5.2e-44	VOG01055	XhXr	sp|P59642|RPOB_TROW8 DNA-directed RNA polymerase subunit beta	198.7	2.9e-59
[truncated: 3,687 more rows]

## Sheet: Environments
Contig	Ecosystem	Ecosystem_category	Ecosystem_type	Ecosystem_subtype	Habitat	Category
2124908013_____t300_5508573	Host-associated	Human	Digestive system	Oral	Host-associated(human)	Host-associated
3300000243_____SA_S2_NOR18_50mDRAFT_1000001	Environmental	Aquatic	Marine	Intertidal zone	Marine	Marine
[truncated: 95 more rows]
