# Supplementary material for: A distinct lineage of Caudovirales that encodes a deeply branching multi-subunit RNA polymerase
Source: Nat Commun. 2020 Sep 9;11:4506. doi: 10.1038/s41467-020-18281-3 (PMC7481178; doi:10.1038/s41467-020-18281-3)
Supplement: Supplementary file 5 — Supplementary Data 2 [file 41467_2020_18281_MOESM5_ESM.xlsx]

## Sheet: Table_of_Contents
Table of Contents
Sheet	Description
1	Information on metagenomic phage RNAP and reference RNAP protein sequences
	Included_in_Fig1 column specifies which sequences were used for RNAP phylogenetic analyses such as manin text Figure 1
2	Parsed HMM output of IMGVR protein hits to COG0085 (β) and COG0086 (β') that did not cluster with the mReC
	contig name, contig length, β protein name, β bitscore, β length, β' name, β' bitscore, β' length
3	Information on eukaryotic RdRp and viral RefSeq proteins examined
	RdRp = RNA-dependent RNAP polymerase
	Viral RefSeq proteins combined are listed and combined bitscore and length are reported
4	Parsed HMM output of Viral RefSeq proteins to COG0085 and COG0086
	genome name, protein name, hit, and bitscore

## Sheet: 1
accession	species	domain	phylum	family	genus	β_protein	β_length	β_score	β'_protein	β'_length	β'_score	contig_length	Included_in_Fig1
GCA_000007185.1_ASM718v1	Methanopyrus kandleri AV19	Archaea	Euryarchaeota	Methanopyraceae	Methanopyrus	AAM01901.1	1165	936.5	AAM01900.1	1382	683.9	NA	yes
GCA_000008265.1_ASM826v1	Picrophilus torridus DSM 9790	Archaea	Euryarchaeota	Picrophilaceae	Picrophilus	AAT42844.1	1194	1031.1	AAT42843.1	1394	761.2	NA	included
GCA_000011185.1_ASM1118v1	Thermoplasma volcanium GSS1	Archaea	Euryarchaeota	Thermoplasmataceae	Thermoplasma	BAB60350.1	1195	1040.6	BAB60349.1	1394	774.1	NA	included
GCA_000013445.1_ASM1344v1	Methanospirillum hungatei JF-1	Archaea	Euryarchaeota	Methanospirillaceae	Methanospirillum	ABD39829.1	1124	963.4	ABD39830.1	886	638.4	NA	included
GCA_000015145.1_ASM1514v1	Hyperthermus butylicus DSM 5456	Archaea	Crenarchaeota	Pyrodictiaceae	Hyperthermus	ABM81394.1	1138	1093.6	ABM81395.1	1305	793.2	NA	included
GCA_000015765.1_ASM1576v1	Methanocorpusculum labreanum Z	Archaea	Euryarchaeota	Methanocorpusculaceae	Methanocorpusculum	ABN07331.1	1153	947.2	ABN07330.1	889	618.6	NA	included
GCA_000018465.1_ASM1846v1	Nitrosopumilus maritimus SCM1	Archaea	Thaumarchaeota	Nitrosopumilaceae	Nitrosopumilus	ABX12243.1	1115	974.3	ABX12244.1	1263	805.6	NA	included
GCA_000025665.1_ASM2566v1	Aciduliprofundum boonei T469	Archaea	Euryarchaeota	NA	Aciduliprofundum	ADD08900.1	1201	1016.6	ADD08899.1	1411	795.8	NA	included
GCA_000025685.1_ASM2568v1	Haloferax volcanii DS2	Archaea	Euryarchaeota	Haloferacaceae	Haloferax	ADE02778.1	1130	956.1	ADE03457.1	1395	814.7	NA	included
GCA_000063445.1_ASM6344v1	Methanocella arvoryzae MRE50	Archaea	Euryarchaeota	Methanocellaceae	Methanocella	CAJ35323.1	1121	972.1	CAJ35324.1	1261	851.1	NA	included
GCA_000091665.1_ASM9166v1	Methanocaldococcus jannaschii DSM 2661	Archaea	Euryarchaeota	Methanocaldococcaceae	Methanocaldococcus	AAB99044.1	1134	1022	AAB99046.1	2200	866.6	NA	included
GCA_000144915.1_ASM14491v1	Acidilobus saccharovorans 345-15	Archaea	Crenarchaeota	Acidilobaceae	Acidilobus	ADL19580.1	1179	983.8	ADL19581.1	1335	734.1	NA	included
GCA_000145985.1_ASM14598v1	Ignisphaera aggregans DSM 17230	Archaea	Crenarchaeota	Desulfurococcaceae	Ignisphaera	ADM28051.1	1150	1017.2	ADM28050.1	1275	773.5	NA	included
GCA_000148385.1_ASM14838v1	Vulcanisaeta distributa DSM 14429	Archaea	Crenarchaeota	Thermoproteaceae	Vulcanisaeta	ADN50596.1	1141	1070.2	ADN50597.1	1282	766.5	NA	included
GCA_000152265.2_ASM15226v2	Ferroplasma acidarmanus fer1	Archaea	Euryarchaeota	Ferroplasmaceae	Ferroplasma	AGO61159.1	1195	994.1	AGO61158.1	1392	750.4	NA	included
GCA_000166095.1_ASM16609v1	Methanothermus fervidus DSM 2088	Archaea	Euryarchaeota	Methanothermaceae	Methanothermus	ADP77451.1	1117	1057.2	ADP77450.1	1255	852.4	NA	included
GCA_000189555.1_ASM18955v1	Sulfolobus islandicus REY15A	Archaea	Crenarchaeota	Sulfolobaceae	Sulfolobus	ADX85832.1	1131	1073.2	ADX85833.1	1272	793.5	NA	included
GCA_000200715.1_ASM20071v1	Cenarchaeum symbiosum A	Archaea	Thaumarchaeota	Cenarchaeaceae	Cenarchaeum	ABK78187.1	1115	963.1	ABK78186.1	1260	782.3	NA	included
GCA_000215995.1_ASM21599v1	Pyrococcus yayanosii CH1	Archaea	Euryarchaeota	Thermococcaceae	Pyrococcus	AEH24079.1	1118	1079.4	AEH24080.1	1303	867.5	NA	included
GCA_000224475.1_ASM22447v1	halophilic archaeon DL31	Archaea	Euryarchaeota	NA	NA	AEN04705.1	1132	954.2	AEN04704.1	1389	808.7	NA	included
GCA_000235565.1_ASM23556v1	Methanosaeta harundinacea 6Ac	Archaea	Euryarchaeota	Methanosaetaceae	Methanothrix	AET63768.1	1103	969.8	AET63769.1	1256	832.1	NA	included
GCA_000246735.1_ASM24673v1	uncultured marine group II euryarchaeote	Archaea	Euryarchaeota	NA	NA	EHR76470.1	1202	893.5	EHR76471.1	1563	690.1	NA	included
GCA_000258425.1_ASM25842v1	Fervidicoccus fontis Kam940	Archaea	Crenarchaeota	Fervidicoccaceae	Fervidicoccus	AFH42592.1	1141	1032.2	AFH42591.1	1291	792	NA	included
GCA_000270325.1_ASM27032v1	Candidatus Caldiarchaeum subterraneum	Archaea	Thaumarchaeota	NA	Candidatus Caldiarchaeum	BAJ50948.1	1117	896.8	BAJ50949.1	1254	750.6	NA	included
GCA_000300255.2_ASM30025v2	Candidatus Methanomethylophilus alvus Mx1201	Archaea	Euryarchaeota	Methanomassiliicoccaceae	Candidatus Methanomethylophilus	AGI86361.1	1219	965.4	AGI86360.1	1429	786.7	NA	included
GCA_000304355.2_Mb_MS2	Methanoculleus bourgensis MS2	Archaea	Euryarchaeota	Methanomicrobiaceae	Methanoculleus	CCJ35104.1	1117	974.8	CCJ35105.1	1272	816.1	NA	included
GCA_000317795.1_ASM31779v1	Caldisphaera lagunensis DSM 15908	Archaea	Crenarchaeota	Caldisphaeraceae	Caldisphaera	AFZ71200.1	1172	974.4	AFZ71201.1	1315	720.7	NA	included
GCA_000327485.1_ASM32748v1	Methanoregula formicica SMSP	Archaea	Euryarchaeota	Methanoregulaceae	Methanoregula	AGB02078.1	1126	961.2	AGB02079.1	1270	823	NA	included
GCA_000327505.1_ASM32750v1	Aciduliprofundum sp. MAR08-339	Archaea	Euryarchaeota	NA	Aciduliprofundum	AGB05258.1	1201	1012.5	AGB05257.1	1411	797.7	NA	included
GCA_000328685.1_ASM32868v1	Natronococcus occultus SP4	Archaea	Euryarchaeota	Natrialbaceae	Natronococcus	AGB36078.1	1133	971.3	AGB36079.1	1373	819.7	NA	included
GCA_000350305.1_ASM35030v1	Thermoplasmatales archaeon BRNA1	Archaea	Euryarchaeota	NA	NA	AGI48492.1	1207	935.4	AGI48491.1	1445	757.7	NA	included
GCA_000446015.1_ASM44601v1	Thermofilum adornatus	Archaea	Crenarchaeota	Thermofilaceae	Thermofilum	AGT34855.1	1129	1026.3	AGT34854.1	1290	770.8	NA	included
GCA_000734035.1_ASM73403v1	Archaeoglobus fulgidus DSM 8774	Archaea	Euryarchaeota	Archaeoglobaceae	Archaeoglobus	AIG98882.1	1116	1026.1	AIG98883.1	1247	850.3	NA	included
GCA_000802205.2_ASM80220v2	Candidatus Nitrocosmicus oleophilus	Archaea	Thaumarchaeota	Nitrososphaeraceae	Candidatus Nitrosocosmicus	ALI36131.1	1120	953.3	ALI36132.1	1264	795.5	NA	included
GCA_000812185.1_ASM81218v1	Candidatus Nitrosopelagicus brevis	Archaea	Thaumarchaeota	NA	Candidatus Nitrosopelagicus	AJA92775.1	1115	971.2	AJA92825.1	1268	778.8	NA	included
GCA_000955905.3_ASM95590v3	Candidatus Nitrosotenuis cloacae	Archaea	Thaumarchaeota	NA	Candidatus Nitrosotenuis	AJZ75706.1	1115	972	AJZ75705.1	1262	782.4	NA	included
GCA_000970265.1_ASM97026v1	Methanosarcina lacustris Z-7289	Archaea	Euryarchaeota	Methanosarcinaceae	Methanosarcina	AKB74036.1	1135	963.3	AKB74037.1	1279	814.4	NA	included
GCA_001560915.1_ASM156091v1	methanogenic archaeon ISO4-H5	Archaea	Euryarchaeota	NA	NA	AMH93776.1	1221	935.4	AMH93777.1	1506	743.9	NA	included
GCA_001563245.1_ASM156324v1	Methanobrevibacter olleyae	Archaea	Euryarchaeota	Methanobacteriaceae	Methanobrevibacter	AMK15833.1	1122	1015.9	AMK15832.1	1491	821.4	NA	included
GCA_001563305.1_ASM156330v1	methanogenic archaeon mixed culture ISO4-G1 (euryarchaeotes)	Archaea	Euryarchaeota	NA	NA	AMK14464.1	1206	913.9	AMK14463.1	1416	790	NA	included
GCA_001767315.1_ASM176731v1	Halodesulfurarchaeum formicicum	Archaea	Euryarchaeota	Halobacteriaceae	Halodesulfurarchaeum	AOW80708.1	1128	966.3	AOW80707.1	1364	834.7	NA	included
GCA_001989615.1_ASM198961v1	Halorientalis sp. IM1011	Archaea	Euryarchaeota	Haloarculaceae	Halorientalis	AQL42417.1	1130	964.1	AQL42416.1	1386	830.6	NA	included
GCA_002787055.1_ASM278705v1	Candidatus Nitrosotenuis sp. AQ6f	Archaea	Thaumarchaeota	NA	Candidatus Nitrosotenuis	CP024808.1_1067	1116	972.4	CP024808.1_1066	1263	789.7	NA	included
GCA_002788215.1_ASM278821v1	Halohasta litchfieldiae	Archaea	Euryarchaeota	Halorubraceae	Halohasta	ATW87421.1	1130	949.2	ATW87422.1	1382	810.4	NA	included
GCA_002906215.1_ASM290621v1	Candidatus Nitrosocaldus islandicus	Archaea	Thaumarchaeota	Candidatus Nitrosocaldaceae	Candidatus Nitrosocaldus	CP024014.1_440	1122	989.6	CP024014.1_441	1283	812.5	NA	included
GCA_002945325.1_ASM294532v1	Methanococcus maripaludis	Archaea	Euryarchaeota	Methanococcaceae	Methanococcus	AVB76855.1	1110	1003	AVB76854.1	1306	846.9	NA	included
GCA_900065925.1_NDEV.embl.gz	Candidatus Nitrosotalea devanaterra	Archaea	Thaumarchaeota	NA	Candidatus Nitrosotalea	CUR51077.1	1115	977.9	CUR51078.1	1264	802.7	NA	included
GCA_900090055.1_C.divulgatum_PM4	Cuniculiplasma divulgatum	Archaea	Euryarchaeota	Cuniculiplasmataceae	Cuniculiplasma	SJK85309.1	1200	988.3	SJK85308.1	1428	751.4	NA	included
GCA_900177045.1_Candidatus_Nitrosotalea_koreensis_CS_whole_genome	Nitrosotalea sp. CS	Archaea	Thaumarchaeota	NA	Candidatus Nitrosotalea	SMH72468.1	1115	977.8	SMH72469.1	1264	801.9	NA	included
GCA_000006985.1_ASM698v1	Chlorobaculum tepidum TLS	Bacteria	Chlorobi	Chlorobia	Chlorobiales	AAM71403.1	1303	1970.5	AAM71404.1	1490	1683.9	NA	included
GCA_000007325.1_ASM732v1	Fusobacterium nucleatum subsp. nucleatum ATCC 25586	Bacteria	Fusobacteria	Fusobacteriia	Fusobacteriales	AAL94121.1	1184	1977.1	AAL94120.1	1319	1699.8	NA	included
GCA_000010985.1_ASM1098v1	Deferribacter desulfuricans SSM1	Bacteria	Deferribacteres	Deferribacteres	Deferribacterales	BAI81234.1	1315	2129.9	BAI81233.1	1353	1830.2	NA	included
GCA_000012485.1_ASM1248v1	Pelodictyon luteolum DSM 273	Bacteria	Chlorobi	Chlorobia	Chlorobiales	ABB24804.1	1301	1963.3	ABB24803.1	1498	1673.1	NA	included
GCA_000012585.1_ASM1258v1	Chlorobium chlorochromatii CaD3	Bacteria	Chlorobi	Chlorobia	Chlorobiales	ABB27630.1	1300	1962	ABB27631.1	1502	1680.4	NA	included
GCA_000015125.1_ASM1512v1	Chlorobium phaeobacteroides DSM 266	Bacteria	Chlorobi	Chlorobia	Chlorobiales	ABL64300.1	1312	1964.1	ABL64301.1	1492	1675.5	NA	included
GCA_000016085.1_ASM1608v1	Chlorobium phaeovibrioides DSM 265	Bacteria	Chlorobi	Chlorobia	Chlorobiales	ABP37615.1	1301	1963.4	ABP37614.1	1484	1663.5	NA	included
GCA_000020465.1_ASM2046v1	Chlorobium limicola DSM 245	Bacteria	Chlorobi	Chlorobia	Chlorobiales	ACD89295.1	1312	1960.7	ACD89296.1	1496	1675.2	NA	included
GCA_000020505.1_ASM2050v1	Chlorobaculum parvum NCIB 8327	Bacteria	Chlorobi	Chlorobia	Chlorobiales	ACF12275.1	1301	1959.3	ACF12274.1	1494	1674.6	NA	included
GCA_000020525.1_ASM2052v1	Chloroherpeton thalassium ATCC 35110	Bacteria	Chlorobi	Chlorobia	Chlorobiales	ACF13642.1	1295	1973.8	ACF13643.1	1499	1676.8	NA	included
GCA_000020545.1_ASM2054v1	Chlorobium phaeobacteroides BS1	Bacteria	Chlorobi	Chlorobia	Chlorobiales	ACE03288.1	1302	1981.6	ACE03289.1	1498	1658.9	NA	included
GCA_000020625.1_ASM2062v1	Prosthecochloris aestuarii DSM 271	Bacteria	Chlorobi	Chlorobia	Chlorobiales	ACF45345.1	1301	1968.9	ACF45346.1	1499	1656.1	NA	included
GCA_000020645.1_ASM2064v1	Pelodictyon phaeoclathratiforme BU-1	Bacteria	Chlorobi	Chlorobia	Chlorobiales	ACF44838.1	1303	1949.1	ACF44837.1	1497	1676	NA	included
GCA_000020985.1_ASM2098v1	Thermodesulfovibrio yellowstonii DSM 11347	Bacteria	Nitrospirae	Nitrospira	Nitrospirales	ACI21929.1	1312	2151.2	ACI21535.1	1371	1821	NA	included
GCA_000023905.1_ASM2390v1	Leptotrichia buccalis C-1013-b	Bacteria	Fusobacteria	Fusobacteriia	Fusobacteriales	ACV39757.1	1148	1970.9	ACV39755.1	1353	1719.1	NA	included
GCA_000024405.1_ASM2440v1	Sebaldella termitidis ATCC 33386	Bacteria	Fusobacteria	Fusobacteriia	Fusobacteriales	ACZ09792.1	1148	1979.4	ACZ09791.1	1317	1722.9	NA	included
GCA_000024565.1_ASM2456v1	Streptobacillus moniliformis DSM 12112	Bacteria	Fusobacteria	Fusobacteriia	Fusobacteriales	ACZ00961.1	1152	1964.2	ACZ00962.1	1323	1678.8	NA	included
GCA_000024905.1_ASM2490v1	Thermanaerovibrio acidaminovorans DSM 6589	Bacteria	Synergistetes	Synergistia	Synergistales	ACZ19424.1	1201	2027.6	ACZ19423.1	1651	1715.3	NA	included
GCA_000025725.1_ASM2572v1	Denitrovibrio acetiphilus DSM 12809	Bacteria	Deferribacteres	Deferribacteres	Deferribacterales	ADD67165.1	1331	2088.5	ADD67166.1	1362	1789.7	NA	included
GCA_000025885.1_ASM2588v1	Aminobacterium colombiense DSM 12261	Bacteria	Synergistetes	Synergistia	Synergistales	ADE56754.1	1206	2037.2	ADE56755.1	1675	1646.7	NA	included
GCA_000158275.2_ASM15827v2	Fusobacterium nucleatum subsp. animalis 7_1	Bacteria	Fusobacteria	Fusobacteriia	Fusobacteriales	EEO43582.1	1184	1984.4	EEO43581.1	1319	1696	NA	included
GCA_000165505.1_ASM16550v1	Ilyobacter polytropus DSM 2926	Bacteria	Fusobacteria	Fusobacteriia	Fusobacteriales	ADO81968.1	1165	1973	ADO81969.1	1314	1714.1	NA	included
GCA_000183405.1_ASM18340v1	Calditerrivibrio nitroreducens DSM 19672	Bacteria	Deferribacteres	Deferribacteres	Deferribacterales	ADR19436.1	1316	2085.9	ADR19435.1	1350	1798	NA	included
GCA_000196815.1_ASM19681v1	Nitrospira defluvii	Bacteria	Nitrospirae	Nitrospira	Nitrospirales	CBK41053.1	1319	2150.9	CBK41054.1	1396	1828.8	NA	included
GCA_000215975.1_ASM21597v1	Thermodesulfobacterium geofontis OPF15	Bacteria	Thermodesulfobacteria	Thermodesulfobacteria	Thermodesulfobacteriales	AEH22279.1	1362	1989.7	AEH22278.1	1353	1783.3	NA	included
GCA_000217795.1_ASM21779v1	Thermodesulfatator indicus DSM 15286	Bacteria	Thermodesulfobacteria	Thermodesulfobacteria	Thermodesulfobacteriales	AEH44157.1	1363	2092.2	AEH44156.1	1367	1814.1	NA	included
GCA_000218625.1_ASM21862v1	Flexistipes sinusarabici DSM 4947	Bacteria	Deferribacteres	Deferribacteres	Deferribacterales	AEI14144.1	1323	2086.4	AEI14145.1	1352	1788.3	NA	included
GCA_000233775.1_ASM23377v1	Thermovirga lienii DSM 17291	Bacteria	Synergistetes	Synergistia	Synergistales	AER66373.1	1191	2036.3	AER66374.1	1661	1681.7	NA	included
GCA_000266925.1_ASM26692v1	Acetomicrobium mobile DSM 13181	Bacteria	Synergistetes	Synergistia	Synergistales	AFM21120.1	1182	2062.9	AFM21121.1	1653	1643.2	NA	included
GCA_000284315.1_ASM28431v1	Leptospirillum ferrooxidans C2-3	Bacteria	Nitrospirae	Nitrospira	Nitrospirales	BAM06579.1	1719	2024.8	BAM06580.1	1583	1783.3	NA	included
GCA_000299235.1_ASM29923v1	Leptospirillum ferriphilum ML-04	Bacteria	Nitrospirae	Nitrospira	Nitrospirales	AFS53798.1	1718	2062.4	AFS53797.1	1585	1773.8	NA	included
GCA_000734015.1_ASM73401v1	Thermodesulfobacterium commune DSM 2178	Bacteria	Thermodesulfobacteria	Thermodesulfobacteria	Thermodesulfobacteriales	AIH04765.1	1362	2008.4	AIH04766.1	1353	1783.7	NA	included
GCA_000973085.1_ASM97308v1	Sneathia amnii	Bacteria	Fusobacteria	Fusobacteriia	Fusobacteriales	AKC95976.1	1145	1933.6	AKC95975.1	1323	1643.5	NA	included
GCA_001273775.1_ASM127377v1	Nitrospira moscoviensis	Bacteria	Nitrospirae	Nitrospira	Nitrospirales	ALA57627.1	1318	2153.2	ALA57628.1	1395	1840.4	NA	included
GCA_001548275.1_ASM154827v1	Caldimicrobium thiodismutans	Bacteria	Thermodesulfobacteria	Thermodesulfobacteria	Thermodesulfobacteriales	BAU22530.1	1361	1950.5	BAU22531.1	1353	1750.3	NA	included
GCA_001701045.1_ASM170104v1	Cloacibacillus porcorum	Bacteria	Synergistetes	Synergistia	Synergistales	ANZ44507.1	1226	1964.2	ANZ44508.1	1669	1624.9	NA	included
GCA_001747405.1_ASM174740v1	Chlorobaculum limnaeum	Bacteria	Chlorobi	Chlorobia	Chlorobiales	AOS84934.1	1301	1953.8	AOS82743.1	1490	1673.1	NA	included
GCA_900169565.1_NSJP_Ch1	Nitrospira japonica	Bacteria	Nitrospirae	Nitrospira	Nitrospirales	SLM48503.1	1318	2146.5	SLM48504.1	1393	1823.6	NA	included
GCA_000009705.1_ASM970v1	Nostoc sp. PCC 7120	Bacteria	Cyanobacteria	Nostocaceae	Nostoc	BAB77960.1	1131	2022.6	BAB77961.1	1975	1709.3	NA	included
GCA_000009905.1_ASM990v1	Symbiobacterium thermophilum IAM 14863	Bacteria	Firmicutes	Symbiobacteriaceae	Symbiobacterium	BAD42067.1	1250	2234.5	BAD42066.1	1179	1830.8	NA	included
GCA_000010325.1_ASM1032v1	Nitratiruptor sp. SB155-2	Bacteria	Proteobacteria	NA	Nitratiruptor	BAF69382.1	1386	2046.8	BAF69383.1	1507	1801.4	NA	included
GCA_000010345.1_ASM1034v1	Sulfurovum sp. NBC37-1	Bacteria	Proteobacteria	NA	Sulfurovum	BAF71091.1	1385	1975.5	BAF71092.1	1509	1738.6	NA	included
GCA_000010645.1_ASM1064v1	Candidatus Azobacteroides pseudotrichonymphae genomovar. CFP2	Bacteria	Bacteroidetes	NA	Candidatus Azobacteroides	BAG83269.1	1268	1912.1	BAG83268.1	1405	1650.9	NA	included
GCA_000011385.1_ASM1138v1	Gloeobacter violaceus PCC 7421	Bacteria	Cyanobacteria	Gloeobacteraceae	Gloeobacter	BAC90224.1	1112	2026.1	BAC92218.1	1870	1691.4	NA	included
GCA_000012425.1_ASM1242v1	Dechloromonas aromatica RCB	Bacteria	Proteobacteria	Azonexaceae	Dechloromonas	AAZ45071.1	1427	2112.9	AAZ45072.1	1403	1788.9	NA	included
GCA_000012685.1_ASM1268v1	Myxococcus xanthus DK 1622	Bacteria	Proteobacteria	Myxococcaceae	Myxococcus	ABF90369.1	1408	2172.9	ABF88775.1	1403	1850.8	NA	included
GCA_000012745.1_ASM1274v1	Thiobacillus denitrificans ATCC 25259	Bacteria	Proteobacteria	Thiobacillaceae	Thiobacillus	AAZ96351.1	1359	2129.8	AAZ96352.1	1398	1797.2	NA	included
GCA_000012885.1_ASM1288v1	Pelobacter carbinolicus DSM 2380	Bacteria	Proteobacteria	Desulfuromonadaceae	Pelobacter	ABA87953.1	1368	2170.3	ABA87954.1	1396	1835.9	NA	included
GCA_000012985.1_ASM1298v1	Hahella chejuensis KCTC 2396	Bacteria	Proteobacteria	Hahellaceae	Hahella	ABC32869.1	1357	2145.3	ABC32868.1	1396	1800.5	NA	included
GCA_000013345.1_ASM1334v1	Frankia casuarinae	Bacteria	Actinobacteria	Frankiaceae	Frankia	ABD09957.1	1141	2122.4	ABD09958.1	1295	1704.8	NA	included
GCA_000013605.1_ASM1360v1	Rhodoferax ferrireducens T118	Bacteria	Proteobacteria	Comamonadaceae	Rhodoferax	ABD71296.1	1350	2029.2	ABD71295.1	1405	1755.8	NA	included
GCA_000014725.1_ASM1472v1	Syntrophomonas wolfei subsp. wolfei str. Goettingen G311	Bacteria	Firmicutes	Syntrophomonadaceae	Syntrophomonas	ABI69632.1	1107	2176.6	ABI69631.1	1181	1801	NA	included
GCA_000014745.1_ASM1474v1	Maricaulis maris MCS10	Bacteria	Proteobacteria	Hyphomonadaceae	Maricaulis	ABI66094.1	1357	2160.5	ABI66093.1	1405	1803.8	NA	included
GCA_000014865.1_ASM1486v1	Magnetococcus marinus MC-1	Bacteria	Proteobacteria	Magnetococcaceae	Magnetococcus	ABK43359.1	1360	2143.6	ABK43360.1	1412	1797.6	NA	included
GCA_000014905.1_ASM1490v1	Candidatus Solibacter usitatus Ellin6076	Bacteria	Acidobacteria	Solibacteraceae	Candidatus Solibacter	ABJ86404.1	1392	2080.3	ABJ86403.1	1403	1809.5	NA	included
GCA_000014965.1_ASM1496v1	Syntrophobacter fumaroxidans MPOB	Bacteria	Proteobacteria	Syntrophobacteraceae	Syntrophobacter	ABK17236.1	1370	2147.5	ABK17237.1	1351	1836.9	NA	included
GCA_000015025.1_ASM1502v1	Acidothermus cellulolyticus 11B	Bacteria	Actinobacteria	Acidothermaceae	Acidothermus	ABK52073.1	1169	2132.1	ABK52074.1	1304	1732.6	NA	included
GCA_000015265.1_ASM1526v1	Nocardioides sp. JS614	Bacteria	Actinobacteria	Nocardioidaceae	Nocardioides	ABL80236.1	1166	2089.6	ABL80237.1	1290	1715.3	NA	included
GCA_000015285.1_ASM1528v1	Psychromonas ingrahamii 37	Bacteria	Proteobacteria	Psychromonadaceae	Psychromonas	ABM05130.1	1346	2073	ABM05129.1	1406	1772.8	NA	included
GCA_000015345.1_ASM1534v1	Dichelobacter nodosus VCS1703A	Bacteria	Proteobacteria	Cardiobacteriaceae	Dichelobacter	ABQ14048.1	1361	2090.7	ABQ13566.1	1402	1778.8	NA	included
GCA_000015365.1_ASM1536v1	Marinobacter hydrocarbonoclasticus VT8	Bacteria	Proteobacteria	Alteromonadaceae	Marinobacter	ABM17809.1	1358	2114.8	ABM17810.1	1404	1802.3	NA	included
GCA_000015725.1_ASM1572v1	Methylibium petroleiphilum PM1	Bacteria	Proteobacteria	NA	Methylibium	ABM96404.1	1375	2054.1	ABM96403.1	1412	1770.7	NA	included
GCA_000016665.1_ASM1666v1	Roseiflexus sp. RS-1	Bacteria	Chloroflexi	Roseiflexaceae	Roseiflexus	ABQ89670.1	1229	2117.2	ABQ89669.1	1504	1748.3	NA	included
GCA_000017305.1_ASM1730v1	Kineococcus radiotolerans SRS30216 = ATCC BAA-149	Bacteria	Actinobacteria	Kineosporiaceae	Kineococcus	ABS02169.1	1171	2074.4	ABS02170.1	1293	1704	NA	included
GCA_000017565.1_ASM1756v1	Parvibaculum lavamentivorans DS-1	Bacteria	Proteobacteria	Rhodobiaceae	Parvibaculum	ABS64337.1	1362	2191.1	ABS64338.1	1397	1819.6	NA	included
GCA_000018105.1_ASM1810v1	Acaryochloris marina MBIC11017	Bacteria	Cyanobacteria	Acaryochloridaceae	Acaryochloris	ABW28582.1	1099	2005.6	ABW28583.1	1953	1698.6	NA	included
GCA_000018565.1_ASM1856v1	Herpetosiphon aurantiacus DSM 785	Bacteria	Chloroflexi	Herpetosiphonaceae	Herpetosiphon	ABX02896.1	1217	2085.5	ABX02894.1	1543	1692.3	NA	included
GCA_000018605.1_ASM1860v1	Petrotoga mobilis SJ95	Bacteria	Thermotogae	NA	Petrotoga	ABX31097.1	1187	1769.1	ABX31096.1	1643	1549.8	NA	included
GCA_000019165.1_ASM1916v1	Heliobacterium modesticaldum Ice1	Bacteria	Firmicutes	Heliobacteriaceae	Heliobacterium	ABZ83947.1	1154	2236	ABZ83948.1	1180	1839.8	NA	included
GCA_000019405.1_ASM1940v1	Histophilus somni 2336	Bacteria	Proteobacteria	Pasteurellaceae	Histophilus	ACA32204.1	1342	2115.2	ACA32205.1	1420	1792.9	NA	included
GCA_000019665.1_ASM1966v1	Methylacidiphilum infernorum V4	Bacteria	Verrucomicrobia	Methylacidiphilaceae	Methylacidiphilum	ACD82859.1	1289	2014.8	ACD82860.1	1390	1734.3	NA	included
GCA_000019785.1_ASM1978v1	Leptothrix cholodnii SP-6	Bacteria	Proteobacteria	NA	Leptothrix	ACB36121.1	1375	2040.2	ACB36120.1	1407	1775.7	NA	included
GCA_000019845.1_ASM1984v1	Beijerinckia indica subsp. indica ATCC 9039	Bacteria	Proteobacteria	Beijerinckiaceae	Beijerinckia	ACB94987.1	1387	2181.4	ACB94988.1	1394	1818.9	NA	included
GCA_000019905.1_ASM1990v1	Exiguobacterium sibiricum 255-15	Bacteria	Firmicutes	NA	Exiguobacterium	ACB59575.1	1185	2164.9	ACB59576.1	1199	1794	NA	included
GCA_000020005.1_ASM2000v1	Natranaerobius thermophilus JW/NM-WN-LF	Bacteria	Firmicutes	Natranaerobiaceae	Natranaerobius	ACB83785.1	1174	2194.8	ACB83786.1	1218	1838.7	NA	included
GCA_000020145.1_ASM2014v1	Elusimicrobium minutum Pei191	Bacteria	Elusimicrobia	Elusimicrobiaceae	Elusimicrobium	ACC98977.1	1270	1891.4	ACC98976.1	1385	1658.3	NA	included
GCA_000020225.1_ASM2022v1	Akkermansia muciniphila ATCC BAA-835	Bacteria	Verrucomicrobia	Akkermansiaceae	Akkermansia	ACD04867.1	1312	1991.3	ACD04866.1	1398	1737.3	NA	included
GCA_000020325.1_ASM2032v1	Sulfurihydrogenibium sp. YO3AOP1	Bacteria	Aquificae	Hydrogenothermaceae	Sulfurihydrogenibium	ACD65943.1	1488	1890	ACD65942.1	1579	1780.7	NA	included
GCA_000020485.1_ASM2048v1	Halothermothrix orenii H 168	Bacteria	Firmicutes	Halanaerobiaceae	Halothermothrix	ACL68870.1	1090	2237.1	ACL68871.1	1165	1837.1	NA	included
GCA_000020825.1_ASM2082v1	Acidithiobacillus ferrooxidans ATCC 53993	Bacteria	Proteobacteria	Acidithiobacillaceae	Acidithiobacillus	ACH82744.1	1362	2125.4	ACH82745.1	1387	1816.6	NA	included
GCA_000021685.1_ASM2168v1	Thermomicrobium roseum DSM 5159	Bacteria	Chloroflexi	Thermomicrobiaceae	Thermomicrobium	ACM06200.1	1162	2116.9	ACM04652.1	1459	1738.1	NA	included
GCA_000021725.1_ASM2172v1	Nautilia profundicola AmH	Bacteria	Proteobacteria	Nautiliaceae	Nautilia	ACM93318.1	1379	2011.1	ACM92304.1	1500	1787.2	NA	included
GCA_000021945.1_ASM2194v1	Chloroflexus aggregans DSM 9485	Bacteria	Chloroflexi	Chloroflexaceae	Chloroflexus	ACL25575.1	1227	2105.3	ACL25574.1	1500	1769.3	NA	included
GCA_000022125.1_ASM2212v1	Desulfovibrio desulfuricans ATCC 27774	Bacteria	Proteobacteria	Desulfovibrionaceae	Desulfovibrio	ACL49535.1	1378	2095.3	ACL49536.1	1389	1790	NA	included
GCA_000022145.1_ASM2214v1	Anaeromyxobacter dehalogenans 2CP-1	Bacteria	Proteobacteria	Anaeromyxobacteraceae	Anaeromyxobacter	ACL65697.1	1422	2169.5	ACL65696.1	1394	1822.9	NA	included
GCA_000023025.1_ASM2302v1	Teredinibacter turnerae T7901	Bacteria	Proteobacteria	Cellvibrionaceae	Teredinibacter	ACR14281.1	1360	2121.1	ACR11035.1	1407	1798.8	NA	included
GCA_000023045.1_ASM2304v1	Exiguobacterium sp. AT1b	Bacteria	Firmicutes	NA	Exiguobacterium	ACQ70567.1	1182	2203.5	ACQ70566.1	1199	1788.4	NA	included
GCA_000023105.1_ASM2310v1	Beutenbergia cavernae DSM 12333	Bacteria	Actinobacteria	Beutenbergiaceae	Beutenbergia	ACQ81399.1	1169	2077.1	ACQ81398.1	1296	1685.5	NA	included
GCA_000023225.1_ASM2322v1	Desulfomicrobium baculatum DSM 4028	Bacteria	Proteobacteria	Desulfomicrobiaceae	Desulfomicrobium	ACU90857.1	1363	2047.6	ACU90856.1	1400	1773.8	NA	included
GCA_000023325.1_ASM2332v1	Kosmotoga olearia TBF 19.5.1	Bacteria	Thermotogae	Kosmotogaceae	Kosmotoga	ACR80520.1	1173	1873.5	ACR80519.1	1560	1576.4	NA	included
GCA_000024025.1_ASM2402v1	Catenulispora acidiphila DSM 44928	Bacteria	Actinobacteria	Catenulisporaceae	Catenulispora	ACU69849.1	1158	2076.1	ACU69850.1	1292	1710	NA	included
GCA_000024165.1_ASM2416v1	Candidatus Accumulibacter phosphatis clade IIA str. UW-1	Bacteria	Proteobacteria	NA	Candidatus Accumulibacter	ACV36759.1	1427	2093.1	ACV36758.1	1403	1795	NA	included
GCA_000024225.1_ASM2422v1	Atopobium parvulum DSM 20469	Bacteria	Actinobacteria	Atopobiaceae	Atopobium	ACV51598.1	1171	1961.4	ACV51597.1	1475	1556.3	NA	included
GCA_000024325.1_ASM2432v1	Desulfohalobium retbaense DSM 5692	Bacteria	Proteobacteria	Desulfohalobiaceae	Desulfohalobium	ACV69356.1	1363	2079.2	ACV69355.1	1385	1786	NA	included
GCA_000024365.1_ASM2436v1	Nakamurella multipartita DSM 44233	Bacteria	Actinobacteria	Nakamurellaceae	Nakamurella	ACV77471.1	1149	2090.2	ACV77472.1	1308	1616.1	NA	included
GCA_000024385.1_ASM2438v1	Thermomonospora curvata DSM 43183	Bacteria	Actinobacteria	Thermomonosporaceae	Thermomonospora	ACY99865.1	1160	2124.7	ACY99864.1	1292	1726.6	NA	included
GCA_000024465.1_ASM2446v1	Candidatus Puniceispirillum marinum IMCC1322	Bacteria	Proteobacteria	NA	Candidatus Puniceispirillum	ADE40627.1	1392	2142.4	ADE40628.1	1397	1805.7	NA	included
GCA_000024525.1_ASM2452v1	Spirosoma linguale DSM 74	Bacteria	Bacteroidetes	Cytophagaceae	Spirosoma	ADB40457.1	1271	1983.1	ADB40456.1	1449	1715.8	NA	included
GCA_000024545.1_ASM2454v1	Stackebrandtia nassauensis DSM 44728	Bacteria	Actinobacteria	Glycomycetaceae	Stackebrandtia	ADD40886.1	1142	2044.4	ADD40887.1	1293	1689.9	NA	included
GCA_000024805.1_ASM2480v1	Haliangium ochraceum DSM 14365	Bacteria	Proteobacteria	Kofleriaceae	Haliangium	ACY16515.1	1403	2173.1	ACY16514.1	1388	1834.6	NA	included
GCA_000024925.1_ASM2492v1	Sanguibacter keddieii DSM 10542	Bacteria	Actinobacteria	Sanguibacteraceae	Sanguibacter	ACZ22885.1	1170	2063.9	ACZ22884.1	1293	1683.4	NA	included
GCA_000024985.1_ASM2498v1	Sphaerobacter thermophilus DSM 20745	Bacteria	Chloroflexi	Sphaerobacteraceae	Sphaerobacter	ACZ38465.1	1159	2124.1	ACZ38466.1	1479	1758.5	NA	included
GCA_000025125.1_ASM2512v1	Candidatus Atelocyanobacterium thalassa isolate ALOHA	Bacteria	Cyanobacteria	Aphanothecaceae	Candidatus Atelocyanobacterium	ADB95312.1	1103	1996.1	ADB95546.1	1932	1676.7	NA	included
GCA_000025265.1_ASM2526v1	Conexibacter woesei DSM 14684	Bacteria	Actinobacteria	Conexibacteraceae	Conexibacter	ADB49756.1	1192	2001.8	ADB49757.1	1355	1671.2	NA	included
GCA_000025305.1_ASM2530v1	Acidaminococcus fermentans DSM 20731	Bacteria	Firmicutes	Acidaminococcaceae	Acidaminococcus	ADB46749.1	1244	2157.5	ADB46750.1	1351	1770.7	NA	included
GCA_000025545.1_ASM2554v1	Thioalkalivibrio sp. K90mix	Bacteria	Proteobacteria	Ectothiorhodospiraceae	Thioalkalivibrio	ADC72666.1	1359	2127.5	ADC72665.1	1406	1810.6	NA	included
GCA_000025905.1_ASM2590v1	Coraliomargarita akajimensis DSM 45221	Bacteria	Verrucomicrobia	Puniceicoccaceae	Coraliomargarita	ADE55725.1	1261	1988.3	ADE55726.1	1418	1688	NA	included
GCA_000050425.1_ASM5042v1	Ehrlichia ruminantium str. Welgevonden	Bacteria	Proteobacteria	Anaplasmataceae	Ehrlichia	CAI26665.1	1380	2024.8	CAI26666.1	1411	1732.4	NA	included
GCA_000063485.1_ASM6348v1	Clavibacter michiganensis subsp. michiganensis NCPPB 382	Bacteria	Actinobacteria	Microbacteriaceae	Clavibacter	CAN02714.1	1162	2039.2	CAN02713.1	1299	1653	NA	included
GCA_000063525.1_ASM6352v1	Synechococcus sp. RCC307	Bacteria	Cyanobacteria	Synechococcaceae	Synechococcus	CAK28862.1	1097	1923.9	CAK28860.1	2002	1671.5	NA	included
GCA_000092205.1_ASM9220v1	Desulfurivibrio alkaliphilus AHT 2	Bacteria	Proteobacteria	Desulfobulbaceae	Desulfurivibrio	ADH86154.1	1373	2077.3	ADH86153.1	1368	1802.7	NA	included
GCA_000092225.1_ASM9222v1	Tsukamurella paurometabola DSM 20162	Bacteria	Actinobacteria	Tsukamurellaceae	Tsukamurella	ADG77390.1	1170	2077.7	ADG77391.1	1318	1674.1	NA	included
GCA_000092425.1_ASM9242v1	Truepera radiovictrix DSM 17093	Bacteria	Deinococcus-Thermus	Trueperaceae	Truepera	ADI15584.1	1133	1887.3	ADI15583.1	1526	1618	NA	included
GCA_000092605.1_ASM9260v1	Thiomonas intermedia K12	Bacteria	Proteobacteria	NA	Thiomonas	ADG32433.1	1367	2078.4	ADG32432.1	1406	1783.9	NA	included
GCA_000092645.1_ASM9264v1	Thermobispora bispora DSM 43833	Bacteria	Actinobacteria	NA	Thermobispora	ADG87270.1	1155	2134.2	ADG87271.1	1290	1722.7	NA	included
GCA_000092785.1_ASM9278v1	Waddlia chondrophila WSU 86-1044	Bacteria	Chlamydiae	Waddliaceae	Waddlia	ADI37960.1	1256	1986.2	ADI37961.1	1387	1681.6	NA	included
GCA_000092825.1_ASM9282v1	Segniliparus rotundus DSM 44985	Bacteria	Actinobacteria	Segniliparaceae	Segniliparus	ADG99139.1	1175	2091.5	ADG99138.1	1325	1656.6	NA	included
GCA_000092925.1_ASM9292v1	Starkeya novella DSM 506	Bacteria	Proteobacteria	Xanthobacteraceae	Starkeya	ADH88748.1	1376	2202.7	ADH88749.1	1396	1823.9	NA	included
GCA_000092985.1_ASM9298v1	Nocardiopsis dassonvillei subsp. dassonvillei DSM 43111	Bacteria	Actinobacteria	Nocardiopsaceae	Nocardiopsis	CP002041.1_248	1156	2103.8	CP002041.1_249	1159	1429.5	NA	included
GCA_000093085.1_ASM9308v1	[Bacillus] selenitireducens MLS10	Bacteria	Firmicutes	Sporolactobacillaceae	NA	ADH97655.1	1181	2199.9	ADH97656.1	1201	1812.5	NA	included
GCA_000143165.1_ASM14316v1	Dehalogenimonas lykanthroporepellens BL-DC-9	Bacteria	Chloroflexi	NA	Dehalogenimonas	ADJ26046.1	1252	1997.8	ADJ26045.1	1296	1661.3	NA	included
GCA_000143965.1_ASM14396v1	Desulfarculus baarsii DSM 2075	Bacteria	Proteobacteria	Desulfarculaceae	Desulfarculus	ADK86298.1	1386	2126	ADK86297.1	1399	1821.2	NA	included
GCA_000146025.1_ASM14602v1	uncultured Termite group 1 bacterium phylotype Rs-D17	Bacteria	Elusimicrobia	NA	NA	BAG13557.1	1257	1898.8	BAG13558.1	1593	1676.6	NA	included
GCA_000147335.1_ASM14733v1	Cyanothece sp. PCC 7822	Bacteria	Cyanobacteria	Cyanothecaceae	Cyanothece	ADN17204.1	1095	2025.1	ADN16672.1	1933	1682.4	NA	included
GCA_000148645.1_ASM14864v1	Ferrimonas balearica DSM 9799	Bacteria	Proteobacteria	Ferrimonadaceae	Ferrimonas	ADN74465.1	1341	2125.5	ADN74466.1	1402	1799.9	NA	included
GCA_000152245.2_ASM15224v2	Eubacterium limosum KIST612	Bacteria	Firmicutes	Eubacteriaceae	Eubacterium	ADO39121.1	1229	2148.4	ADO39120.1	1250	1777.5	NA	included
GCA_000152825.2_ASM15282v2	Parvularcula bermudensis HTCC2503	Bacteria	Proteobacteria	Parvularculaceae	Parvularcula	ADM09932.1	1361	2158.6	ADM09933.1	1407	1828.2	NA	included
GCA_000175115.2_ASM17511v2	Geobacter sp. M18	Bacteria	Proteobacteria	Geobacteraceae	Geobacter	ADW12304.1	1371	2179.6	ADW12305.1	1381	1831.4	NA	included
GCA_000178975.2_ASM17897v2	Granulicella tundricola MP5ACTX9	Bacteria	Acidobacteria	Acidobacteriaceae	Granulicella	ADW67996.1	1493	2094.5	ADW67997.1	1396	1795.5	NA	included
GCA_000183135.1_ASM18313v1	Paludibacter propionicigenes WB4	Bacteria	Bacteroidetes	Paludibacteraceae	Paludibacter	ADQ79864.1	1270	1944.4	ADQ79865.1	1431	1700.9	NA	included
GCA_000184065.1_ASM18406v1	Pseudoalteromonas sp. SM9913	Bacteria	Proteobacteria	Pseudoalteromonadaceae	Pseudoalteromonas	ADT67192.1	1341	2100.6	ADT67193.1	1390	1801.8	NA	included
GCA_000184345.2_ASM18434v2	Spirochaeta thermophila DSM 6578	Bacteria	Spirochaetes	Spirochaetaceae	Spirochaeta	AEJ60792.1	1164	2031.1	AEJ60793.1	1403	1764.6	NA	included
GCA_000186245.1_ASM18624v1	Nitratifractor salsuginis DSM 16511	Bacteria	Proteobacteria	NA	Nitratifractor	ADV47207.1	1385	2015.3	ADV47206.1	1508	1767.9	NA	included
GCA_000186345.1_ASM18634v1	Isosphaera pallida ATCC 43644	Bacteria	Planctomycetes	Isosphaeraceae	Isosphaera	ADV60702.1	1236	1871.4	ADV64028.1	1438	1689.3	NA	included
GCA_000191045.1_ASM19104v1	Desulfurobacterium thermolithotrophum DSM 11699	Bacteria	Aquificae	Desulfurobacteriaceae	Desulfurobacterium	ADY72810.1	1446	1966.7	ADY72809.1	1470	1800.4	NA	included
GCA_000192745.1_ASM19274v1	Polymorphum gilvum SL003B-26A1	Bacteria	Proteobacteria	NA	Polymorphum	ADZ70157.1	1378	2198.2	ADZ70158.1	1399	1828.1	NA	included
GCA_000194135.1_ASM19413v1	Hippea maritima DSM 10411	Bacteria	Proteobacteria	Desulfurellaceae	Hippea	AEA34340.1	1344	1863.4	AEA34339.1	1520	1776.1	NA	included
GCA_000194605.1_ASM19460v1	Fluviicola taffensis DSM 16823	Bacteria	Bacteroidetes	Crocinitomicaceae	Fluviicola	AEA44146.1	1270	1981.3	AEA44147.1	1426	1694.2	NA	included
GCA_000195295.1_ASM19529v1	Desulfobacca acetoxidans DSM 11109	Bacteria	Proteobacteria	Syntrophaceae	Desulfobacca	AEB09318.1	1386	2102.4	AEB09317.1	1455	1844.2	NA	included
GCA_000195335.1_ASM19533v1	Marinithermus hydrothermalis DSM 14884	Bacteria	Deinococcus-Thermus	Thermaceae	Marinithermus	AEB11198.1	1121	1897.1	AEB11199.1	1529	1674.2	NA	included
GCA_000196115.1_ASM19611v1	Rhodopirellula baltica SH 1	Bacteria	Planctomycetes	Planctomycetaceae	Rhodopirellula	CAD74221.1	1261	1833.3	CAD74223.1	1429	1666.8	NA	included
GCA_000198515.1_ASM19851v1	gamma proteobacterium HdN1	Bacteria	Proteobacteria	NA	NA	CBL43941.1	1356	2125	CBL43942.1	1401	1791.3	NA	included
GCA_000199675.1_ASM19967v1	Anaerolinea thermophila UNI-1	Bacteria	Chloroflexi	Anaerolineaceae	Anaerolinea	BAJ63032.1	1314	1904.2	BAJ63120.1	1409	1647.3	NA	included
GCA_000203895.1_ASM20389v1	Paracoccus denitrificans PD1222	Bacteria	Proteobacteria	Rhodobacteraceae	Paracoccus	ABL68859.1	1382	2151.3	ABL68861.1	1402	1847	NA	included
GCA_000210915.2_ASM21091v2	Halobacteriovorax marinus SJ	Bacteria	Proteobacteria	Halobacteriovoraceae	Halobacteriovorax	CBW28056.1	1348	2008.3	CBW28055.1	1375	1711.5	NA	included
GCA_000212735.1_ASM21273v1	Haliscomenobacter hydrossis DSM 1100	Bacteria	Bacteroidetes	Haliscomenobacteraceae	Haliscomenobacter	AEE52413.1	1273	1973.3	AEE52414.1	1433	1666.1	NA	included
GCA_000213255.1_ASM21325v1	Mahella australiensis 50-1 BON	Bacteria	Firmicutes	Thermoanaerobacterales Family IV. Incertae Sedis	Mahella	AEE97336.1	1261	2232.9	AEE97335.1	1176	1853.7	NA	included
GCA_000213785.1_ASM21378v1	Hydrogenobaculum sp. 3684	Bacteria	Aquificae	Aquificaceae	Hydrogenobaculum	AEF18662.1	1470	1831.4	AEF18663.1	1561	1717.8	NA	included
GCA_000214705.1_ASM21470v1	Desulfotomaculum kuznetsovii DSM 6115	Bacteria	Firmicutes	Peptococcaceae	Desulfotomaculum	AEG16561.1	1151	2286.3	AEG16560.1	1169	1876.2	NA	included
GCA_000215895.1_ASM21589v1	Shewanella baltica OS117	Bacteria	Proteobacteria	Shewanellaceae	Shewanella	AEH15986.1	1343	2117.7	AEH15985.1	1405	1792.2	NA	included
GCA_000218545.1_ASM21854v1	Cellulomonas gilvus ATCC 13127	Bacteria	Actinobacteria	Cellulomonadaceae	Cellulomonas	AEI11316.1	1168	2055	AEI11317.1	1288	1688.1	NA	included
GCA_000219855.1_ASM21985v1	Sulfobacillus acidophilus TPY	Bacteria	Firmicutes	Clostridiales Family XVII. Incertae Sedis	Sulfobacillus	AEJ38517.1	1211	2258.4	AEJ38518.1	1152	1840	NA	included
GCA_000223215.1_ASM22321v1	Brachyspira intermedia PWS/A	Bacteria	Spirochaetes	Brachyspiraceae	Brachyspira	AEM22955.1	1173	1993.9	AEM22954.1	1400	1698.6	NA	included
GCA_000224745.1_ASM22474v1	Rhodothermus marinus SG0.5JP17-172	Bacteria	Bacteroidetes	Rhodothermaceae	Rhodothermus	AEN72983.1	1279	2095.3	AEN72984.1	1432	1751.7	NA	included
GCA_000226295.1_ASM22629v1	Chloracidobacterium thermophilum B	Bacteria	Acidobacteria	NA	Chloracidobacterium	AEP11008.1	1479	2052.9	AEP11009.1	1401	1822.3	NA	included
GCA_000226315.1_ASM22631v1	Micavibrio aeruginosavorus ARL-13	Bacteria	Proteobacteria	NA	Micavibrio	AEP10450.1	1447	2161.3	AEP10449.1	1397	1825.6	NA	included
GCA_000230555.1_ASM23055v1	Pelagibacterium halotolerans B2	Bacteria	Proteobacteria	Hyphomicrobiaceae	Pelagibacterium	AEQ51696.1	1380	2187.7	AEQ51695.1	1400	1820	NA	included
GCA_000230695.3_ASM23069v3	Rhodanobacter denitrificans	Bacteria	Proteobacteria	Rhodanobacteraceae	Rhodanobacter	AGG88127.1	1386	2102.1	AGG88128.1	1404	1795.9	NA	included
GCA_000236665.1_ASM23666v1	Azospira oryzae PS	Bacteria	Proteobacteria	Rhodocyclaceae	Azospira	AEV24784.1	1427	2104.5	AEV24783.1	1402	1800.1	NA	included
GCA_000236705.1_ASM23670v1	Owenweeksia hongkongensis DSM 17368	Bacteria	Bacteroidetes	Cryomorphaceae	Owenweeksia	AEV32466.1	1274	1982.2	AEV32465.1	1439	1699.1	NA	included
GCA_000237205.1_ASM23720v1	Simkania negevensis Z	Bacteria	Chlamydiae	Simkaniaceae	Simkania	CCB89389.1	1254	2018.4	CCB89388.1	1388	1683.2	NA	included
GCA_000242335.3_ASM24233v3	Prevotella dentalis DSM 3688	Bacteria	Bacteroidetes	Prevotellaceae	Prevotella	AGB27597.1	1269	1928.1	AGB27598.1	1444	1669.1	NA	included
GCA_000244995.1_ASM24499v1	Burkholderiales bacterium JOSHI_001	Bacteria	Proteobacteria	NA	NA	EHR69250.1	1373	2051.2	EHR69251.1	1419	1768.7	NA	included
GCA_000250635.1_ASM25063v1	Saprospira grandis str. Lewin	Bacteria	Bacteroidetes	Saprospiraceae	Saprospira	AFC25039.1	1276	1936.2	AFC25041.1	1420	1650.9	NA	included
GCA_000252445.1_ASM25244v1	Deinococcus gobiensis I-0	Bacteria	Deinococcus-Thermus	Deinococcaceae	Deinococcus	AFD25062.1	1152	1844.2	AFD25061.1	1541	1625.3	NA	included
GCA_000253035.1_ASM25303v1	Parachlamydia acanthamoebae UV-7	Bacteria	Chlamydiae	Parachlamydiaceae	Parachlamydia	CCB86931.1	1251	1980.5	CCB86930.1	1381	1691.6	NA	included
GCA_000253115.1_ASM25311v1	Thiomonas arsenitoxydans	Bacteria	Proteobacteria	NA	Thiomonas	CAZ90295.1	1367	2076.3	CAZ90294.1	1406	1786.2	NA	included
GCA_000255135.1_ASM25513v1	Marinitoga piezophila KA3	Bacteria	Thermotogae	NA	Marinitoga	AEX86105.1	1202	1794.1	AEX86106.1	1578	1535.5	NA	included
GCA_000265505.1_ASM26550v1	Bernardetia litoralis DSM 6794	Bacteria	Bacteroidetes	Bernardetiaceae	Bernardetia	AFM03207.1	1287	1985.8	AFM04632.1	1466	1689.5	NA	included
GCA_000271665.2_ASM27166v2	Pelosinus fermentans JBW45	Bacteria	Firmicutes	Sporomusaceae	Pelosinus	AJQ29228.1	1265	2210.7	AJQ29227.1	1316	1851.7	NA	included
GCA_000281175.1_ASM28117v1	Caldilinea aerophila DSM 14535 = NBRC 104270	Bacteria	Chloroflexi	Caldilineaceae	Caldilinea	BAM01859.1	1305	2058.1	BAM01860.1	1536	1685.8	NA	included
GCA_000283295.1_ASM28329v1	Mycolicibacterium smegmatis MC2 155	Bacteria	Actinobacteria	Mycobacteriaceae	Mycolicibacterium	AFP37801.1	1163	2113.7	AFP37802.1	1317	1675.9	NA	included
GCA_000283575.1_ASM28357v1	Oscillibacter valericigenes Sjm18-20	Bacteria	Firmicutes	Oscillospiraceae	Oscillibacter	BAL00163.1	1239	2111.4	BAL00162.1	1263	1698	NA	included
GCA_000283655.1_ASM28365v1	Azospirillum lipoferum 4B	Bacteria	Proteobacteria	Rhodospirillaceae	Azospirillum	CBS85825.1	1374	2164.5	CBS85826.1	1390	1861.9	NA	included
GCA_000284015.1_ASM28401v1	Blastococcus saxobsidens DD2	Bacteria	Actinobacteria	Geodermatophilaceae	Blastococcus	CCG05130.1	1169	2080.6	CCG05129.1	1301	1698.5	NA	included
GCA_000284115.1_ASM28411v1	Phycisphaera mikurensis NBRC 102666	Bacteria	Planctomycetes	Phycisphaeraceae	Phycisphaera	BAM04604.1	1271	1736.5	BAM04603.1	1502	1615.9	NA	included
GCA_000284255.1_ASM28425v1	Rubrivivax gelatinosus IL144	Bacteria	Proteobacteria	NA	Rubrivivax	BAL93665.1	1373	2053.2	BAL93666.1	1409	1774.5	NA	included
GCA_000299115.1_ASM29911v1	alpha proteobacterium HIMB59	Bacteria	Proteobacteria	Pelagibacteraceae	NA	AFS49193.1	1398	2058.7	AFS49194.1	1372	1741.5	NA	included
GCA_000299355.1_ASM29935v1	Gottschalkia acidurici 9a	Bacteria	Firmicutes	Gottschalkiaceae	Gottschalkia	AFS79274.1	1249	2175.9	AFS79273.1	1185	1820.2	NA	included
GCA_000299435.1_ASM29943v1	Exiguobacterium antarcticum B7	Bacteria	Firmicutes	NA	Exiguobacterium	AFS69254.1	1188	2166	AFS69255.1	1190	1786.4	NA	included
GCA_000304315.1_Msp_SC2	Methylocystis sp. SC2	Bacteria	Proteobacteria	Methylocystaceae	Methylocystis	CCJ08346.1	1378	2195.7	CCJ08345.1	1434	1836.2	NA	included
GCA_000309945.1_ASM30994v1	Oscillatoriales cyanobacterium JSC-12	Bacteria	Cyanobacteria	NA	NA	EKQ67445.1	1097	2042.2	EKQ67444.1	1959	1721.5	NA	included
GCA_000316575.1_ASM31657v1	Calothrix sp. PCC 7507	Bacteria	Cyanobacteria	Rivulariaceae	Calothrix	AFY33508.1	1099	2030.7	AFY33507.1	1998	1694.1	NA	included
GCA_000317025.1_ASM31702v1	Pleurocapsa sp. PCC 7327	Bacteria	Cyanobacteria	Hyellaceae	Pleurocapsa	AFY79148.1	1094	2025.6	AFY76203.1	1932	1695.7	NA	included
GCA_000317045.1_ASM31704v1	Geitlerinema sp. PCC 7407	Bacteria	Cyanobacteria	Coleofasciculaceae	Geitlerinema	AFY67380.1	1106	2033.2	AFY67381.1	1953	1703.2	NA	included
GCA_000317065.1_ASM31706v1	Pseudanabaena sp. PCC 7367	Bacteria	Cyanobacteria	Pseudanabaenaceae	Pseudanabaena	AFY68765.1	1099	2007.1	AFY68766.1	2026	1700	NA	included
GCA_000317125.1_ASM31712v1	Chroococcidiopsis thermalis PCC 7203	Bacteria	Cyanobacteria	Chroococcidiopsidaceae	Chroococcidiopsis	AFY85997.1	1100	2022.9	AFY85998.1	2024	1690.4	NA	included
GCA_000317145.1_ASM31714v1	Chamaesiphon minutus PCC 6605	Bacteria	Cyanobacteria	Chamaesiphonaceae	Chamaesiphon	AFY94038.1	1100	1994.4	AFY94037.1	1957	1685.6	NA	included
GCA_000317495.1_ASM31749v1	Crinalium epipsammum PCC 9333	Bacteria	Cyanobacteria	Gomontiellaceae	Crinalium	AFZ13539.1	1098	2011.2	AFZ13538.1	1967	1708.3	NA	included
GCA_000317515.1_ASM31751v1	Microcoleus sp. PCC 7113	Bacteria	Cyanobacteria	Microcoleaceae	Microcoleus	AFZ21191.1	1106	2033.4	AFZ21190.1	1976	1703	NA	included
GCA_000317555.1_ASM31755v1	Gloeocapsa sp. PCC 7428	Bacteria	Cyanobacteria	Chroococcaceae	Gloeocapsa	AFZ32018.1	1099	2043.3	AFZ32017.1	1972	1707.9	NA	included
GCA_000317575.1_ASM31757v1	Stanieria cyanosphaera PCC 7437	Bacteria	Cyanobacteria	Dermocarpellaceae	Stanieria	AFZ35038.1	1104	2008.8	AFZ35039.1	1943	1699.9	NA	included
GCA_000317675.1_ASM31767v1	Cyanobacterium aponinum PCC 10605	Bacteria	Cyanobacteria	Cyanobacteriaceae	Cyanobacterium	AFZ53677.1	1091	1999.4	AFZ55058.1	1909	1671.6	NA	included
GCA_000317895.1_ASM31789v1	Bdellovibrio bacteriovorus str. Tiberius	Bacteria	Proteobacteria	Bdellovibrionaceae	Bdellovibrio	AFY02591.1	1371	2091	AFY02590.1	1347	1773.2	NA	included
GCA_000319245.1_ASM31924v1	Candidatus Kinetoplastibacterium blastocrithidii (ex Strigomonas culicis)	Bacteria	Proteobacteria	NA	Candidatus Kinetoplastibacterium	AFZ83344.1	1321	2054.7	AFZ83343.1	1394	1777.9	NA	included
GCA_000325705.1_ASM32570v1	Echinicola vietnamensis DSM 17526	Bacteria	Bacteroidetes	Cyclobacteriaceae	Echinicola	AGA76557.1	1291	1976.8	AGA76556.1	1437	1709.3	NA	included
GCA_000327045.1_ASM32704v1	Thioflavicoccus mobilis 8321	Bacteria	Proteobacteria	Chromatiaceae	Thioflavicoccus	AGA91571.1	1384	2130.2	AGA91570.1	1406	1796.6	NA	included
GCA_000328625.1_ASM32862v1	Halobacteroides halobius DSM 5150	Bacteria	Firmicutes	Halobacteroidaceae	Halobacteroides	AGB40194.1	1080	2119.7	AGB40195.1	1144	1785.4	NA	included
GCA_000328705.1_ASM32870v1	Saccharothrix espanaensis DSM 44229	Bacteria	Actinobacteria	Pseudonocardiaceae	Saccharothrix	CCH35170.1	1160	2085.7	CCH35169.1	1298	1670.9	NA	included
GCA_000332115.1_ASM33211v1	Nonlabens dokdonensis DSW-6	Bacteria	Bacteroidetes	Flavobacteriaceae	Nonlabens	AGC77205.1	1269	1967.3	AGC77206.1	1435	1688.7	NA	included
GCA_000338735.1_ASM33873v1	Bacillus subtilis XF-1	Bacteria	Firmicutes	Bacillaceae	Bacillus	AGE61973.1	1146	2135.4	AGE61974.1	1190	1816.7	NA	included
GCA_000340785.1_ASM34078v1	Synechocystis sp. PCC 6803	Bacteria	Cyanobacteria	Merismopediaceae	Synechocystis	AGF51054.1	1102	2010.3	AGF51954.1	1943	1681.9	NA	included
GCA_000348745.1_ASM34874v1	Micavibrio aeruginosavorus EPB	Bacteria	Proteobacteria	NA	Micavibrio	AGH98864.1	1451	2161.4	AGH98863.1	1397	1824	NA	included
GCA_000348785.1_ASM34878v1	Ilumatobacter coccineus YM16-304	Bacteria	Actinobacteria	Acidimicrobiaceae	Ilumatobacter	BAN01114.1	1209	1972.9	BAN01115.1	1318	1618.5	NA	included
GCA_000349885.2_ASM34988v2	[Clostridium] stercorarium subsp. stercorarium DSM 8532	Bacteria	Firmicutes	Ruminococcaceae	Ruminiclostridium	AGI38383.1	1260	2251.3	AGI38384.1	1179	1875.8	NA	included
GCA_000355765.4_ASM35576v4	Nitrosospira lacus	Bacteria	Proteobacteria	Nitrosomonadaceae	Nitrosospira	ARO87360.1	1357	2109.9	ARO87361.1	1409	1800.2	NA	included
GCA_000367725.3_Z3055	Coxiella burnetii Z3055	Bacteria	Proteobacteria	Coxiellaceae	Coxiella	LK937696.1_215	1376	2139.6	LK937696.1_216	1415	1808	NA	included
GCA_000382905.1_ASM38290v1	Corynebacterium glutamicum K051	Bacteria	Actinobacteria	Corynebacteriaceae	Corynebacterium	CCH23692.1	1159	2024	CCH23693.1	1333	1601.4	NA	included
GCA_000392435.1_ASM39243v1	Candidatus Saccharimonas aalborgensis	Bacteria	Candidatus Saccharibacteria	NA	Candidatus Saccharimonas	AGL61733.1	1136	1789.2	AGL61732.1	1277	1389.4	NA	included
GCA_000427095.1_T49	Chthonomonas calidirosea T49	Bacteria	Armatimonadetes	Chthonomonadaceae	Chthonomonas	CCW36300.1	1422	1900.4	CCW36301.1	1542	1659	NA	included
GCA_000473305.1_ASM47330v1	Bacteroidales bacterium CF	Bacteria	Bacteroidetes	NA	NA	AGY54169.1	1244	1910.8	AGY54170.1	1419	1668.5	NA	included
GCA_000493735.1_ASM49373v1	Carnobacterium inhibens subsp. gilichinskyi	Bacteria	Firmicutes	Carnobacteriaceae	Carnobacterium	AGY82686.1	1188	2179	AGY82685.1	1206	1779.1	NA	included
GCA_000496635.1_ASM49663v1	Exiguobacterium sp. MH3	Bacteria	Firmicutes	NA	Exiguobacterium	AHA28440.1	1188	2170.7	AHA28441.1	1199	1797.7	NA	included
GCA_000503915.1_ASM50391v1	Candidatus Saccharibacteria bacterium RAAC3_TM7_1	Bacteria	Candidatus Saccharibacteria	NA	NA	AHB42654.1	1116	1790	AHB42653.1	1281	1383.6	NA	included
GCA_000512915.1_ASM51291v1	Barnesiella viscericola DSM 18177	Bacteria	Bacteroidetes	Barnesiellaceae	Barnesiella	AHF13197.1	1270	1988.1	AHF13198.1	1424	1697.1	NA	included
GCA_000590615.1_ASM59061v1	Chlamydia trachomatis	Bacteria	Chlamydiae	Chlamydiaceae	Chlamydia	AGT66150.1	1252	1996.4	AGT66149.1	1396	1685.5	NA	included
GCA_000626635.1_ASM62663v1	Draconibacterium orientale	Bacteria	Bacteroidetes	Prolixibacteraceae	Draconibacterium	AHW59054.1	1269	1943.4	AHW59053.1	1422	1692.8	NA	included
GCA_000661895.1_ASM66189v1	Rubrobacter radiotolerans	Bacteria	Actinobacteria	Rubrobacteraceae	Rubrobacter	AHY47233.1	1126	1964.4	AHY47232.1	1289	1633.8	NA	included
GCA_000723505.1_Mucivorans_M3_Nelson-Bomar-Fixed	Mucinivorans hirudinis	Bacteria	Bacteroidetes	Rikenellaceae	Mucinivorans	CDN31385.1	1272	1932.9	CDN31387.1	1398	1671.7	NA	included
GCA_000724625.1_ASM72462v1	Fimbriimonas ginsengisoli Gsoil 348	Bacteria	Armatimonadetes	Fimbriimonadaceae	Fimbriimonas	AIE86838.1	1343	1815.1	AIE86843.1	1575	1525.1	NA	included
GCA_000730245.1_ASM73024v1	endosymbiont of Acanthamoeba sp. UWC8	Bacteria	Proteobacteria	Holosporaceae	NA	AIF81271.1	1366	2111.6	AIF81270.1	1404	1803.9	NA	included
GCA_000737325.2_ASM73732v2	Sandaracinus amylolyticus	Bacteria	Proteobacteria	Sandaracinaceae	Sandaracinus	AKF05546.1	1401	2128.2	AKF05545.1	1391	1833.9	NA	included
GCA_000742835.1_ASM74283v1	Candidatus Paracaedibacter acanthamoebae	Bacteria	Proteobacteria	Candidatus Paracaedibacteraceae	Candidatus Paracaedibacter	AIK96774.1	1389	2124.7	AIK96773.1	1386	1817	NA	included
GCA_000746585.2_ASM74658v2	Rickettsiales bacterium Ac37b	Bacteria	Proteobacteria	NA	NA	AIL64920.1	1352	2119.9	AIL64919.1	1386	1809.3	NA	included
GCA_000757865.1_ASM75786v1	Prochlorococcus sp. MIT 0801	Bacteria	Cyanobacteria	Prochloraceae	Prochlorococcus	AIQ98031.1	1095	1975.6	AIQ98030.1	2004	1655.3	NA	included
GCA_000758345.1_ASM75834v1	Dickeya solani	Bacteria	Proteobacteria	Pectobacteriaceae	Dickeya	AIR69722.1	1342	2141.3	AIR69721.1	1407	1796.1	NA	included
GCA_000758525.1_ASM75852v1	Paenibacillus sp. FSL H7-0357	Bacteria	Firmicutes	Paenibacillaceae	Paenibacillus	AIQ20785.1	1181	2207.3	AIQ20784.1	1203	1799.2	NA	included
GCA_000763575.1_ASM76357v1	Thermoanaerobacter kivui	Bacteria	Firmicutes	Thermoanaerobacteraceae	Thermoanaerobacter	AIS53199.1	1238	2259.9	AIS53198.1	1184	1886.3	NA	included
GCA_000767275.3_ASM76727v3	Fervidobacterium islandicum	Bacteria	Thermotogae	Fervidobacteriaceae	Fervidobacterium	AMW33593.1	1182	1817.3	AMW33592.1	1650	1569.9	NA	included
GCA_000772065.1_ASM77206v1	Vibrio coralliilyticus	Bacteria	Proteobacteria	Vibrionaceae	Vibrio	AIW20079.1	1342	2114.5	AIW20078.1	1401	1789.4	NA	included
GCA_000798935.2_ASM79893v2	Exiguobacterium sp. ZWU0009	Bacteria	Firmicutes	NA	Exiguobacterium	CP018057.1_101	1186	2172.7	CP018057.1_102	1200	1796.1	NA	included
GCA_000801295.1_ASM80129v1	endosymbiont of unidentified scaly snail isolate Monju	Bacteria	Proteobacteria	NA	NA	BAN68162.1	1381	2158.5	BAN68163.1	1400	1808.2	NA	included
GCA_000803625.1_ASM80362v1	Candidatus Saccharibacteria oral taxon TM7x	Bacteria	Candidatus Saccharibacteria	NA	NA	AJA06494.1	1114	1805.4	AJA06493.1	1281	1422.2	NA	included
GCA_000807275.1_ASM80727v1	Frischella perrara	Bacteria	Proteobacteria	Orbaceae	Frischella	AJA45832.1	1342	2140.3	AJA45831.1	1405	1790.5	NA	included
GCA_000818095.1_ASM81809v1	Jeotgalibacillus malaysiensis	Bacteria	Firmicutes	Planococcaceae	Jeotgalibacillus	AJD89442.1	1186	2199.9	AJD89443.1	1199	1809.9	NA	included
GCA_000828475.1_ASM82847v1	Methyloceanibacter caenitepidi	Bacteria	Proteobacteria	NA	Methyloceanibacter	BAQ17756.1	1376	2204.4	BAQ17755.1	1415	1827.3	NA	included
GCA_000828615.1_ASM82861v1	Thiolapillus brandeum	Bacteria	Proteobacteria	NA	Thiolapillus	BAO43239.1	1380	2120.4	BAO43240.1	1410	1791.2	NA	included
GCA_000828635.1_ASM82863v1	Sulfuritalea hydrogenivorans sk43H	Bacteria	Proteobacteria	Sterolibacteriaceae	Sulfuritalea	BAO28461.1	1356	2094.1	BAO28462.1	1404	1802	NA	included
GCA_000828835.1_ASM82883v1	Thioploca ingrica	Bacteria	Proteobacteria	Thiotrichaceae	Thioploca	BAP57028.1	1392	2145.5	BAP57029.1	1400	1823.9	NA	included
GCA_000828975.1_ASM82897v1	Burkholderiales bacterium GJ-E10	Bacteria	Proteobacteria	NA	NA	BAP89662.1	1366	2096.4	BAP89661.1	1417	1798.5	NA	included
GCA_000829235.1_ASM82923v1	cyanobacterium endosymbiont of Epithemia turgida isolate EtSB Lake Yunoko	Bacteria	Cyanobacteria	NA	NA	BAP17258.1	1102	2006	BAP18368.1	1938	1689.4	NA	included
GCA_000940805.1_ASM94080v1	Gynuella sunshinyii YC6258	Bacteria	Proteobacteria	Saccharospirillaceae	Gynuella	AJQ97598.1	1360	2130.7	AJQ97597.1	1399	1790.9	NA	included
GCA_000941035.1_ASM94103v1	Leptospira interrogans serovar Linhai str. 56609	Bacteria	Spirochaetes	Leptospiraceae	Leptospira	AJR13372.1	1226	2007.5	AJR13373.1	1404	1725.5	NA	included
GCA_000953715.1_DTL3	Defluviitoga tunisiensis	Bacteria	Thermotogae	NA	Defluviitoga	CEP77687.1	1185	1772.7	CEP77688.1	1648	1523.6	NA	included
GCA_000953735.1_MVIS1	Moritella viscosa	Bacteria	Proteobacteria	Moritellaceae	Moritella	CED58254.1	1345	2083.7	CED58255.1	1427	1775.7	NA	included
GCA_000963645.1_ASM96364v1	Aeromonas hydrophila	Bacteria	Proteobacteria	Aeromonadaceae	Aeromonas	AKA15651.1	1342	2121.4	AKA15652.1	1434	1786.9	NA	included
GCA_000965785.1_ASM96578v1	Bacteroides fragilis	Bacteria	Bacteroidetes	Bacteroidaceae	Bacteroides	AKA53629.1	1270	1966.9	AKA53628.1	1427	1696.6	NA	included
GCA_000972765.1_ASM97276v1	Verrucomicrobia bacterium IMCC26134	Bacteria	Verrucomicrobia	NA	NA	AKC83489.1	1283	2018.8	AKC83488.1	1377	1674.9	NA	included
GCA_000978575.1_ASM97857v1	Thermotoga maritima	Bacteria	Thermotogae	Thermotogaceae	Thermotoga	AKE30123.1	1263	1847.8	AKE30124.1	1690	1521.4	NA	included
GCA_000981505.1_Candidatus_Methylopumilus_planktonicus_MMS-2-53	Candidatus Methylopumilus planktonicus	Bacteria	Proteobacteria	Methylophilaceae	Candidatus Methylopumilus	CEZ19099.1	1389	2077.3	CEZ19100.1	1415	1793.8	NA	included
GCA_000987835.1_ASM98783v1	Sulfurovum lithotrophicum	Bacteria	Proteobacteria	NA	Sulfurovum	AKF24170.1	1385	1979.7	AKF25893.1	1509	1744.1	NA	included
GCA_001005265.1_ASM100526v1	Dehalogenimonas sp. WBC-2	Bacteria	Chloroflexi	NA	Dehalogenimonas	AKG54082.1	1251	1996.9	AKG54081.1	1295	1660.6	NA	included
GCA_001007875.1_ASM100787v1	Sedimenticola thiotaurini	Bacteria	Proteobacteria	NA	Sedimenticola	AKH21361.1	1358	2130.8	AKH21362.1	1406	1818.6	NA	included
GCA_001010505.1_ASM101050v1	Alcanivorax sp. NBRC 101098	Bacteria	Proteobacteria	Alcanivoracaceae	Alcanivorax	BAP13242.1	1380	2109.6	BAP13243.1	1400	1784.2	NA	included
GCA_001017435.1_ASM101743v1	[Polyangium] brachysporum	Bacteria	Proteobacteria	NA	NA	AKJ31607.1	1369	2061.6	AKJ31606.1	1409	1776.6	NA	included
GCA_001021915.1_ASM102191v1	Xanthomonas oryzae pv. oryzicola	Bacteria	Proteobacteria	Xanthomonadaceae	Xanthomonas	AKK63084.1	1383	2077.2	AKK63085.1	1405	1801.9	NA	included
GCA_001023575.1_ASM102357v1	Actinobacteria bacterium IMCC26256	Bacteria	Actinobacteria	NA	NA	AKL74427.1	1170	2043.9	AKL74426.1	1458	1635.9	NA	included
GCA_001026985.1_ASM102698v1	Pragia fontium	Bacteria	Proteobacteria	Budviciaceae	Pragia	AKJ43366.1	1342	2133	AKJ43365.1	1408	1782.9	NA	included
GCA_001028705.1_ASM102870v1	Croceicoccus naphthovorans	Bacteria	Proteobacteria	Erythrobacteraceae	Croceicoccus	AKM11008.1	1387	2171.8	AKM11007.1	1439	1811.2	NA	included
GCA_001029635.1_ASM102963v1	Candidatus Wolfebacteria bacterium GW2011_GWB1_47_1	Bacteria	Candidatus Wolfebacteria	NA	NA	AKM78283.1	1072	1818.4	AKM78284.1	1193	1532.6	NA	included
GCA_001029675.1_ASM102967v1	Candidatus Beckwithbacteria bacterium GW2011_GWC1_49_16	Bacteria	Candidatus Beckwithbacteria	NA	NA	AKM79746.1	1111	1705.2	AKM79745.1	1228	1491.4	NA	included
GCA_001029695.1_ASM102969v1	Candidatus Saccharibacteria bacterium GW2011_GWC2_44_17	Bacteria	Candidatus Saccharibacteria	NA	NA	AKM80094.1	1117	1796.1	AKM80093.1	1277	1398.8	NA	included
GCA_001029735.1_ASM102973v1	Berkelbacteria bacterium GW2011_GWE1_39_12	Bacteria	Candidatus Berkelbacteria	NA	NA	AKM82675.1	1109	1913.4	AKM82676.1	1256	1540.5	NA	included
GCA_001029775.1_ASM102977v1	Candidatus Campbellbacteria bacterium GW2011_OD1_34_28	Bacteria	Candidatus Campbellbacteria	NA	NA	AKM84131.1	1055	1687.5	AKM84132.1	1225	1474.8	NA	included
GCA_001044335.1_ASM104433v1	Methylophilales bacterium MBRSF5	Bacteria	Proteobacteria	NA	NA	AKO64000.1	1389	2057.8	AKO64001.1	1435	1792.9	NA	included
GCA_001044355.1_ASM104435v1	Methylophilales bacterium MBRS-H7	Bacteria	Proteobacteria	NA	NA	AKO65623.1	1389	2057.8	AKO65622.1	1435	1792.9	NA	included
GCA_001044375.1_ASM104437v1	Methylophilales bacterium MBRSG12	Bacteria	Proteobacteria	NA	NA	AKO66943.1	1389	2057.8	AKO66942.1	1435	1792.9	NA	included
GCA_001187785.1_ASM118778v1	Wenzhouxiangella marina	Bacteria	Proteobacteria	Wenzhouxiangellaceae	Wenzhouxiangella	AKS42666.1	1359	2128.1	AKS42665.1	1403	1803.8	NA	included
GCA_001188795.1_ASM118879v1	Yersinia pestis 3067	Bacteria	Proteobacteria	Yersiniaceae	Yersinia	AKS97784.1	1342	2143.5	AKS99597.1	1406	1793.3	NA	included
GCA_001189295.1_ASM118929v1	Chondromyces crocatus	Bacteria	Proteobacteria	Polyangiaceae	Chondromyces	AKT37407.1	1377	2143.5	AKT37408.1	1427	1823.9	NA	included
GCA_001189535.1_ASM118953v1	Arsenicicoccus sp. oral taxon 190	Bacteria	Actinobacteria	Intrasporangiaceae	Arsenicicoccus	AKT51272.1	1161	2110.7	AKT51273.1	1294	1695.4	NA	included
GCA_001190945.1_ASM119094v1	Luteipulveratus mongoliensis	Bacteria	Actinobacteria	Dermacoccaceae	Luteipulveratus	AKU17819.1	1161	2084.5	AKU17818.1	1295	1692	NA	included
GCA_001262055.1_ASM126205v1	Actinomyces meyeri	Bacteria	Actinobacteria	Actinomycetaceae	Actinomyces	AKU64411.1	1158	2025.3	AKU64412.1	1300	1642.1	NA	included
GCA_001263175.1_ASM126317v1	Vulgatibacter incomptus	Bacteria	Proteobacteria	Vulgatibacteraceae	Vulgatibacter	AKU91683.1	1407	2146.4	AKU91682.1	1378	1837.9	NA	included
GCA_001263205.1_ASM126320v1	Labilithrix luteola	Bacteria	Proteobacteria	Labilitrichaceae	Labilithrix	AKU93981.1	1377	2143.2	AKU93980.1	1423	1814.3	NA	included
GCA_001271345.1_ASM127134v1	Chelatococcus sp. CO-6	Bacteria	Proteobacteria	Chelatococcaceae	Chelatococcus	ALA16174.1	1373	2206.2	ALA16173.1	1397	1839.2	NA	included
GCA_001281385.1_ASM128138v1	Candidatus Thioglobus singularis PS1	Bacteria	Proteobacteria	NA	Candidatus Thioglobus	ALE01530.1	1360	2020.2	ALE01531.1	1395	1745	NA	included
GCA_001281505.1_ASM128150v1	Lawsonella clevelandensis	Bacteria	Actinobacteria	NA	Lawsonella	ALE18819.1	1156	2069.2	ALE18818.1	1317	1666.6	NA	included
GCA_001293165.1_ASM129316v1	Candidatus Thioglobus autotrophicus	Bacteria	Proteobacteria	NA	Candidatus Thioglobus	ALE52796.1	1360	2018	ALE52797.1	1394	1738	NA	included
GCA_001308105.1_ASM130810v1	Persicobacter sp. JZB09	Bacteria	Bacteroidetes	Persicobacteraceae	Persicobacter	CP012851.1_151	1287	1979.4	CP012851.1_150	1436	1689.6	NA	included
GCA_001414055.1_ASM141405v1	Caulobacter henricii	Bacteria	Proteobacteria	Caulobacteraceae	Caulobacter	ALL14511.1	1356	2174.8	ALL14510.1	1396	1805.4	NA	included
GCA_001430755.1_ASM143075v1	Candidatus Peribacter riflensis	Bacteria	Candidatus Peregrinibacteria	NA	Candidatus Peribacter	ALM10483.1	1295	1850	ALM09648.1	1314	1507.4	NA	included
GCA_001443605.1_ASM144360v1	Salinivirga cyanobacteriivorans	Bacteria	Bacteroidetes	Salinivirgaceae	Salinivirga	ALO14768.1	1271	1932.8	ALO14767.1	1423	1691.6	NA	included
GCA_001444365.1_ASM144436v1	Colwellia sp. MT41	Bacteria	Proteobacteria	Colwelliaceae	Colwellia	ALO36236.1	1342	2090	ALO36235.1	1408	1769.4	NA	included
GCA_001444425.1_ASM144442v1	Pseudohongiella spirulinae	Bacteria	Proteobacteria	NA	Pseudohongiella	ALO47096.1	1361	2099.5	ALO47095.1	1409	1800.6	NA	included
GCA_001445575.1_ASM144557v1	Arthrobacter alpinus	Bacteria	Actinobacteria	Micrococcaceae	Arthrobacter	ALO65994.1	1172	2068.4	ALO65995.1	1300	1659.8	NA	included
GCA_001454945.1_ASM145494v1	Intestinimonas butyriciproducens	Bacteria	Firmicutes	NA	Intestinimonas	ALP94640.1	1250	2154	ALP94639.1	1261	1741.4	NA	included
GCA_001477625.1_ASM147762v1	Paucibacter sp. KCTC 42545	Bacteria	Proteobacteria	NA	Paucibacter	ALT79433.1	1373	2045.3	ALT79434.1	1406	1756.9	NA	included
GCA_001483865.1_ASM148386v1	Roseateles depolymerans	Bacteria	Proteobacteria	NA	Roseateles	ALV05044.1	1373	2063.8	ALV05045.1	1405	1773.2	NA	included
GCA_001506785.1_ASM150678v1	Campylobacter jejuni	Bacteria	Proteobacteria	Campylobacteraceae	Campylobacter	ALW21919.1	1375	2009.4	ALW21920.1	1517	1769.2	NA	included
GCA_001543285.1_ASM154328v1	Aerococcus viridans	Bacteria	Firmicutes	Aerococcaceae	Aerococcus	AMC00286.1	1193	2143.5	AMC00287.1	1218	1733.1	NA	included
GCA_001544015.1_ASM154401v1	Limnochorda pilosa	Bacteria	Firmicutes	Limnochordaceae	Limnochorda	BAS29096.1	1234	2194.6	BAS29095.1	1254	1836.5	NA	included
GCA_001547735.1_ASM154773v1	Thermosulfidibacter takaii ABI70S6	Bacteria	Aquificae	NA	Thermosulfidibacter	BAT72229.1	1394	2087.5	BAT72228.1	1443	1775.8	NA	included
GCA_001547755.1_ASM154775v1	endosymbiont of Bathymodiolus septemdierum str. Myojin knoll	Bacteria	Proteobacteria	NA	NA	BAS67450.1	1360	2003.3	BAS67451.1	1399	1728.8	NA	included
GCA_001547795.1_ASM154779v1	Dehalococcoides mccartyi IBARAKI	Bacteria	Chloroflexi	Dehalococcoidaceae	Dehalococcoides	BAS31648.1	1273	2003.2	BAS31649.1	1295	1677	NA	included
GCA_001548455.1_ASM154845v1	Fischerella sp. NIES-3754	Bacteria	Cyanobacteria	Hapalosiphonaceae	Fischerella	BAU07628.1	1107	2036.7	BAU07629.1	2021	1708.9	NA	included
GCA_001553915.1_ASM155391v1	Gemella sp. oral taxon 928	Bacteria	Firmicutes	NA	Gemella	AME09590.1	1265	2088	AME09589.1	1226	1753.4	NA	included
GCA_001577525.1_ASM157752v1	Candidatus Desulfofervidus auxilii	Bacteria	Proteobacteria	Candidatus Desulfofervidaceae	Candidatus Desulfofervidus	AMM40294.1	1374	2099.6	AMM40293.1	1377	1839.3	NA	included
GCA_001578145.1_ASM157814v1	Acinetobacter baumannii	Bacteria	Proteobacteria	Moraxellaceae	Acinetobacter	AMM99905.1	1362	2132.7	AMM99906.1	1397	1824.1	NA	included
GCA_001579945.1_ASM157994v1	Steroidobacter denitrificans	Bacteria	Proteobacteria	Sinobacteraceae	Steroidobacter	AMN46505.1	1390	2132	AMN46506.1	1402	1804.9	NA	included
GCA_001583435.1_ASM158343v1	Endozoicomonas montiporae CL-33	Bacteria	Proteobacteria	Endozoicomonaceae	Endozoicomonas	AMO58508.1	1359	2117.1	AMO58507.1	1403	1806.8	NA	included
GCA_001586255.1_ASM158625v1	Zhongshania aliphaticivorans	Bacteria	Proteobacteria	Spongiibacteraceae	Zhongshania	AMO67165.1	1358	2123.5	AMO67166.1	1403	1771.3	NA	included
GCA_001596155.1_ASM159615v1	Hymenobacter sp. PAMC 26554	Bacteria	Bacteroidetes	Hymenobacteraceae	Hymenobacter	AMR28460.1	1288	1986.2	AMR28461.1	1451	1695.3	NA	included
GCA_001602415.1_ASM160241v1	Bacteroidetes bacterium UKL13-3	Bacteria	Bacteroidetes	NA	NA	AMS27245.1	1267	1961.5	AMS27244.1	1426	1670.7	NA	included
GCA_001602455.1_ASM160245v1	Betaproteobacteria bacterium UKL13-2	Bacteria	Proteobacteria	NA	NA	AMS33397.1	1378	2082.3	AMS33396.1	1401	1811.3	NA	included
GCA_001606005.1_ASM160600v1	Brevibacterium linens	Bacteria	Actinobacteria	Brevibacteriaceae	Brevibacterium	AMT93356.1	1159	2065.1	AMT93357.1	1290	1624.6	NA	included
GCA_001610855.1_ASM161085v1	Gemmata sp. SH-PL17	Bacteria	Planctomycetes	Gemmataceae	Gemmata	AMV24650.1	1254	1833.8	AMV24651.1	1466	1646.9	NA	included
GCA_001618865.1_ASM161886v1	Luteitalea pratensis	Bacteria	Acidobacteria	Vicinamibacteraceae	Luteitalea	AMY11639.1	1445	2134.2	AMY11638.1	1405	1826.5	NA	included
GCA_001636295.1_ASM163629v1	Isoptericola dokdonensis DS-3	Bacteria	Actinobacteria	Promicromonosporaceae	Isoptericola	ANC31197.1	1170	2063.6	ANC31196.1	1294	1686.3	NA	included
GCA_001643775.1_ASM164377v1	Denitrobacterium detoxificans	Bacteria	Actinobacteria	Eggerthellaceae	Denitrobacterium	ANE22155.1	1176	2056.5	ANE22156.1	1468	1720.6	NA	included
GCA_001651805.1_ASM165180v1	Marinobacterium aestuarii	Bacteria	Proteobacteria	Oceanospirillaceae	Marinobacterium	ANG64795.1	1366	2135.5	ANG64794.1	1417	1778.6	NA	included
GCA_001653795.1_ASM165379v1	Mitsuaria sp. 7	Bacteria	Proteobacteria	NA	Mitsuaria	ANH69333.1	1373	2060.2	ANH69332.1	1405	1769.8	NA	included
GCA_001659785.1_ASM165978v1	Dietzia timorensis	Bacteria	Actinobacteria	Dietziaceae	Dietzia	ANI93246.1	1165	2055	ANI93245.1	1314	1653.9	NA	included
GCA_001663815.1_ASM166381v1	Halothiobacillus sp. LS2	Bacteria	Proteobacteria	Halothiobacillaceae	Halothiobacillus	ANJ67749.1	1388	2083.7	ANJ67750.1	1402	1776.9	NA	included
GCA_001664005.1_ASM166400v1	Rhizobiales bacterium NRL2	Bacteria	Proteobacteria	NA	NA	ANK83150.1	1365	2184.2	ANK83149.1	1389	1823.5	NA	included
GCA_001664485.1_ASM166448v1	Rhizobium sp. N324	Bacteria	Proteobacteria	Rhizobiaceae	Rhizobium	ANM10149.1	1379	2180.9	ANM10150.1	1402	1810.4	NA	included
GCA_001677435.1_ASM167743v1	Woeseia oceani	Bacteria	Proteobacteria	Woeseiaceae	Woeseia	ANO50625.1	1359	2138.1	ANO50626.1	1418	1800.1	NA	included
GCA_001682155.1_ASM168215v1	Candidatus Thioglobus singularis	Bacteria	Proteobacteria	NA	Candidatus Thioglobus	ANQ66202.1	1360	2022.5	ANQ66203.1	1395	1740.1	NA	included
GCA_001682195.1_ASM168219v1	Flammeovirga sp. MY04	Bacteria	Bacteroidetes	Flammeovirgaceae	Flammeovirga	ANQ50567.1	1298	1993.1	ANQ50862.1	1435	1679.3	NA	included
GCA_001682385.1_ASM168238v1	Azoarcus olearius	Bacteria	Proteobacteria	Zoogloeaceae	Azoarcus	ANQ86584.1	1377	2108.2	ANQ86583.1	1404	1801.2	NA	included
GCA_001686545.1_ASM168654v1	Bordetella pertussis	Bacteria	Proteobacteria	Alcaligenaceae	Bordetella	ANT24097.1	1370	2092.8	ANT24098.1	1414	1793.5	NA	included
GCA_001688625.2_ASM168862v2	Flavonifractor plautii	Bacteria	Firmicutes	NA	Flavonifractor	ANU41919.1	1235	2162.3	ANU41920.1	1257	1726.3	NA	included
GCA_001688845.2_ASM168884v2	Muribaculum intestinale	Bacteria	Bacteroidetes	Muribaculaceae	Muribaculum	ANU64095.1	1269	1964.5	ANU64096.1	1432	1695.4	NA	included
GCA_001689125.2_ASM168912v2	Blautia sp. YL58	Bacteria	Firmicutes	Lachnospiraceae	Blautia	ANU77443.1	1280	2135.5	ANU77442.1	1237	1786.1	NA	included
GCA_001697225.1_ASM169722v1	Immundisolibacter cernigliae	Bacteria	Proteobacteria	Immundisolibacteraceae	Immundisolibacter	ANX04753.1	1356	2104.2	ANX04754.1	1409	1803.7	NA	included
GCA_001698005.1_ASM169800v1	Neisseria meningitidis	Bacteria	Proteobacteria	Neisseriaceae	Neisseria	ANX90960.1	1392	2101.6	ANX90959.1	1391	1795.4	NA	included
GCA_001698145.1_ASM169814v1	Leuconostoc lactis	Bacteria	Firmicutes	Leuconostocaceae	Leuconostoc	ANY11766.1	1204	2087.9	ANY11767.1	1220	1673.8	NA	included
GCA_001717585.1_ASM171758v1	Selenomonas sp. oral taxon 920	Bacteria	Firmicutes	Selenomonadaceae	Selenomonas	AOH48803.1	1246	2175.5	AOH48802.1	1342	1819	NA	included
GCA_001721645.1_ASM172164v1	Pedobacter steynii	Bacteria	Bacteroidetes	Sphingobacteriaceae	Pedobacter	AOM78141.1	1267	2008.3	AOM78142.1	1428	1681	NA	included
GCA_001729565.1_ASM172956v1	Francisella tularensis subsp. tularensis	Bacteria	Proteobacteria	Francisellaceae	Francisella	AOP72641.1	1358	2009.1	AOP72642.1	1417	1741.4	NA	included
GCA_001746835.1_ASM174683v1	Lacunisphaera limnophila	Bacteria	Verrucomicrobia	Opitutaceae	Lacunisphaera	AOS43438.1	1268	2013.2	AOS43437.1	1375	1690.1	NA	included
GCA_001750115.1_ASM175011v1	Exiguobacterium sp. U13-1	Bacteria	Firmicutes	NA	Exiguobacterium	AOT01812.1	1185	2172.7	AOS99259.1	1199	1796.1	NA	included
GCA_001766355.1_ASM176635v1	Legionella pneumophila subsp. pneumophila	Bacteria	Proteobacteria	Legionellaceae	Legionella	AOW63760.1	1368	2150.9	AOW65322.1	1401	1816.7	NA	included
GCA_001767235.1_ASM176723v1	Moorea producens PAL-8-15-08-1	Bacteria	Cyanobacteria	Oscillatoriaceae	Moorea	AOX01507.1	1129	2010.7	AOX01506.1	1942	1705.9	NA	included
GCA_001854245.1_ASM185424v1	Desulfococcus multivorans	Bacteria	Proteobacteria	Desulfobacteraceae	Desulfococcus	AOY59761.1	1377	2104.1	AOY59760.1	1456	1754.4	NA	included
GCA_001865855.1_ASM186585v1	Nocardia seriolae	Bacteria	Actinobacteria	Nocardiaceae	Nocardia	APA94131.1	1163	2093.5	APA94130.1	1317	1667.7	NA	included
GCA_001870225.1_ASM187022v1	Gloeomargarita lithophora Alchichica-D10	Bacteria	Cyanobacteria	Gloeomargaritaceae	Gloeomargarita	APB34630.1	1095	1968.5	APB34629.1	1933	1638.5	NA	included
GCA_001890385.1_ASM189038v1	Sphingomonas sp. JJ-A5	Bacteria	Proteobacteria	Sphingomonadaceae	Sphingomonas	API58039.1	1385	2199.6	API58040.1	1420	1821.1	NA	included
GCA_001907975.2_ASM190797v2	Silvanigrella aquatica	Bacteria	Proteobacteria	Silvanigrellaceae	Silvanigrella	APJ04494.1	1390	2030.5	APJ05168.1	1395	1716.9	NA	included
GCA_001931535.1_ASM193153v1	Minicystis rosea	Bacteria	Proteobacteria	NA	Minicystis	APR85887.1	1383	2141.1	APR85888.1	1430	1823.5	NA	included
GCA_001932795.1_ASM193279v1	Piscirickettsia salmonis	Bacteria	Proteobacteria	Piscirickettsiaceae	Piscirickettsia	APS57289.1	1358	2130.8	APS57288.1	1402	1783.3	NA	included
GCA_001936175.1_ASM193617v1	Methylobacterium phyllosphaerae	Bacteria	Proteobacteria	Methylobacteriaceae	Methylobacterium	APT32605.1	1374	2190.6	APT32604.1	1402	1813.3	NA	included
GCA_001936295.1_ASM193629v1	Borrelia mayonii	Bacteria	Spirochaetes	Borreliaceae	Borreliella	APS98594.1	1155	1933.3	APS98593.1	1377	1697.5	NA	included
GCA_001941525.1_ASM194152v1	Marinitoga sp. 1137	Bacteria	Thermotogae	NA	Marinitoga	CP009471.1_1749	1203	1794.1	CP009471.1_1750	1579	1535.5	NA	included
GCA_001952875.1_ASM195287v1	Klebsiella pneumoniae	Bacteria	Proteobacteria	Enterobacteriaceae	Klebsiella	APV22037.1	1342	2145.1	APV22036.1	1407	1786.9	NA	included
GCA_001953075.1_ASM195307v1	Halioglobus pacificus	Bacteria	Proteobacteria	Halieaceae	Halioglobus	CP019046.1_837	1358	2136.1	CP019046.1_836	1409	1795.3	NA	included
GCA_001953175.1_ASM195317v1	Dehalogenimonas formicexedens	Bacteria	Chloroflexi	NA	Dehalogenimonas	APV44295.1	1255	2003.4	APV44294.1	1292	1661.1	NA	included
GCA_001969445.1_ASM196944v1	Brachybacterium sp. P6-10-X1	Bacteria	Actinobacteria	Dermabacteraceae	Brachybacterium	APX32749.1	1162	2034.6	APX32748.1	1294	1636.3	NA	included
GCA_001971805.1_ASM197180v1	Brucella sp. 09RB8910	Bacteria	Proteobacteria	Brucellaceae	Brucella	APY14642.1	1377	2196.1	APY14643.1	1400	1815.3	NA	included
GCA_001984465.1_ASM198446v1	Clostridioides difficile	Bacteria	Firmicutes	Peptostreptococcaceae	Clostridioides	CP019469.1_48	1239	2192.6	CP019469.1_47	1162	1811	NA	included
GCA_001997385.1_ASM199738v1	Phycisphaerae bacterium L21-RPul-D3	Bacteria	Planctomycetes	NA	NA	AQQ10312.1	1251	1743	AQQ10313.1	1419	1650.8	NA	included
GCA_001999945.1_ASM199994v1	Microbulbifer agarilyticus	Bacteria	Proteobacteria	Microbulbiferaceae	Microbulbifer	AQQ68783.1	1357	2133.7	AQQ68782.1	1409	1793.4	NA	included
GCA_001999965.1_ASM199996v1	Phycisphaerae bacterium SM-Chi-D1	Bacteria	Planctomycetes	NA	NA	AQQ71334.1	1253	1772.6	AQQ71333.1	1422	1659.7	NA	included
GCA_002005165.1_ASM200516v1	Novibacillus thermophilus	Bacteria	Firmicutes	Thermoactinomycetaceae	Novibacillus	AQS54521.1	1176	2240.8	AQS54522.1	1205	1830	NA	included
GCA_002005325.1_ASM200532v1	Candidatus Tokpelaia hoelldoblerii	Bacteria	Proteobacteria	NA	Candidatus Tokpelaia	AQS41283.1	1380	2195.3	AQS41284.1	1400	1822.3	NA	included
GCA_002007645.1_ASM200764v1	Phycisphaerae bacterium ST-NAGAB-D1	Bacteria	Planctomycetes	NA	NA	AQT69859.1	1252	1783.7	AQT69858.1	1425	1676	NA	included
GCA_002022605.1_ASM202260v1	Bartonella sp. JB15	Bacteria	Proteobacteria	Bartonellaceae	Bartonella	AQX28146.1	1382	2183.8	AQX28145.1	1402	1797.5	NA	included
GCA_002028405.1_ASM202840v1	Thiomonas intermedia	Bacteria	Proteobacteria	NA	Thiomonas	CP020046.1_1510	1368	2082.4	CP020046.1_1509	1407	1784.4	NA	included
GCA_002043005.1_ASM204300v1	Martelella mediterranea DSM 17316	Bacteria	Proteobacteria	Aurantimonadaceae	Martelella	AQZ53294.1	1379	2165.5	AQZ53293.1	1404	1813.4	NA	included
GCA_002057455.1_ASM205745v1	Nonomuraea sp. ATCC 55076	Bacteria	Actinobacteria	Streptosporangiaceae	Nonomuraea	AQZ66932.1	1156	2110.2	AQZ66931.1	1291	1707	NA	included
GCA_002091395.1_ASM209139v1	Candidatus Azobacteroides pseudotrichonymphae	Bacteria	Bacteroidetes	NA	Candidatus Azobacteroides	AP017913.1_437	1268	1897	AP017913.1_436	1412	1655	NA	included
GCA_002095975.1_ASM209597v1	Microcystis aeruginosa PCC 7806SL	Bacteria	Cyanobacteria	Microcystaceae	Microcystis	ARI82804.1	1103	2008.5	ARI81937.1	1961	1674.4	NA	included
GCA_002116905.1_ASM211690v1	Rhizobacter gummiphilus	Bacteria	Proteobacteria	NA	Rhizobacter	ARN18884.1	1374	2055.5	ARN18885.1	1407	1770	NA	included
GCA_002117005.1_ASM211700v1	Phycisphaerae bacterium ST-PulAB-D4	Bacteria	Planctomycetes	NA	NA	ARN56595.1	1251	1747.3	ARN56594.1	1419	1656.1	NA	included
GCA_002117145.1_ASM211714v1	Candidatus Nucleicultrix amoebiphila FS5	Bacteria	Proteobacteria	Caedimonadaceae	Candidatus Nucleicultrix	ARN85316.1	1392	2124.7	ARN85317.1	1389	1821.1	NA	included
GCA_002119765.1_ASM211976v1	Pseudorhodoplanes sinuspersici	Bacteria	Proteobacteria	NA	Pseudorhodoplanes	ARQ01329.1	1372	2202	ARQ01330.1	1400	1833.6	NA	included
GCA_002142475.1_ASM214247v1	Leptolyngbya boryana IAM M-101	Bacteria	Cyanobacteria	Leptolyngbyaceae	Leptolyngbya	BAS54154.1	1106	2027.5	BAS54155.1	1942	1694	NA	included
GCA_002162035.1_ASM216203v1	Sulfuriferula sp. AH1	Bacteria	Proteobacteria	Gallionellaceae	Sulfuriferula	ARU32370.1	1357	2110.7	ARU32369.1	1398	1796.3	NA	included
GCA_002162075.1_ASM216207v1	Armatimonadetes bacterium Uphvl-Ar1	Bacteria	Armatimonadetes	NA	NA	ARU40282.1	1339	1803	ARU40037.1	1559	1531.1	NA	included
GCA_002162095.1_ASM216209v1	Armatimonadetes bacterium Uphvl-Ar2	Bacteria	Armatimonadetes	NA	NA	ARU44738.1	1338	1812.9	ARU44739.1	1590	1517.3	NA	included
GCA_002162355.1_ASM216235v1	Tumebacillus avium	Bacteria	Firmicutes	Alicyclobacillaceae	Tumebacillus	ARU61058.1	1177	2213.6	ARU61059.1	1220	1799.1	NA	included
GCA_002162375.1_ASM216237v1	Oleiphilus messinensis	Bacteria	Proteobacteria	Oleiphilaceae	Oleiphilus	ARU54771.1	1359	2144.2	ARU54772.1	1403	1778.8	NA	included
GCA_002163975.1_ASM216397v1	Nostocales cyanobacterium HT-58-2	Bacteria	Cyanobacteria	NA	NA	ARV61441.1	1099	2028.7	ARV61442.1	1983	1702.4	NA	included
GCA_002192215.1_ASM219221v1	Lactobacillus casei	Bacteria	Firmicutes	Lactobacillaceae	Lactobacillus	ARY92469.1	1200	2160.3	ARY92468.1	1225	1756	NA	included
GCA_002201795.1_ASM220179v1	Alkalitalea saponilacus	Bacteria	Bacteroidetes	Marinilabiliaceae	Alkalitalea	ASB49793.1	1269	1966.9	ASB49794.1	1425	1700.4	NA	included
GCA_002209145.2_ASM220914v2	Jonesia denitrificans	Bacteria	Actinobacteria	Jonesiaceae	Jonesia	ASE08088.1	1170	2054.6	ASE08087.1	1290	1698.3	NA	included
GCA_002213925.1_ASM221392v1	Listeria monocytogenes serotype 4b str. 02-1289	Bacteria	Firmicutes	Listeriaceae	Listeria	ASH68921.1	1184	2194.6	ASH68922.1	1201	1788.5	NA	included
GCA_002214325.1_ASM221432v1	Exiguobacterium oxidotolerans	Bacteria	Firmicutes	NA	Exiguobacterium	ASI37163.1	1185	2170.6	ASI37113.1	1199	1792.5	NA	included
GCA_002215215.1_ASM221521v1	Granulosicoccus antarcticus IMCC3135	Bacteria	Proteobacteria	Granulosicoccaceae	Granulosicoccus	ASJ71770.1	1361	2097.9	ASJ71771.1	1423	1793.7	NA	included
GCA_002250075.1_ASM225007v1	Thermoanaerobacterium thermosaccharolyticum	Bacteria	Firmicutes	Thermoanaerobacterales Family III. Incertae Sedis	Thermoanaerobacterium	AST57870.1	1236	2231.8	AST57871.1	1184	1866.7	NA	included
GCA_002257605.1_ASM225760v1	Parabacteroides sp. CT06	Bacteria	Bacteroidetes	Tannerellaceae	Parabacteroides	AST55022.1	1270	1966	AST55021.1	1431	1704.9	NA	included
GCA_002263515.1_ASM226351v1	Actinopolyspora erythraea	Bacteria	Actinobacteria	Actinopolysporaceae	Actinopolyspora	ASU80179.1	1160	2064.1	ASU80178.1	1303	1666.7	NA	included
GCA_002284855.1_ASM228485v1	Actinobacteria bacterium IMCC25003	Bacteria	Actinobacteria	NA	NA	CP015603.1_434	1151	2083.5	CP015603.1_435	1269	1709.7	NA	included
GCA_002284875.1_ASM228487v1	Actinobacteria bacterium IMCC26103	Bacteria	Actinobacteria	NA	NA	CP015604.1_494	1151	2082.3	CP015604.1_495	1271	1702.3	NA	included
GCA_002284895.1_ASM228489v1	Actinobacteria bacterium IMCC19121	Bacteria	Actinobacteria	NA	NA	CP015605.1_91	1152	2083	CP015605.1_90	1271	1711.9	NA	included
GCA_002284915.1_ASM228491v1	Actinobacteria bacterium IMCC26077	Bacteria	Actinobacteria	NA	NA	CP015606.1_562	1178	2083.4	CP015606.1_563	1275	1702.8	NA	included
GCA_002288365.1_ASM228836v1	Candidatus Planktophila limnetica	Bacteria	Actinobacteria	Candidatus Nanopelagicaceae	Candidatus Planktophila	ASY27290.1	1155	2069.1	ASY27291.1	1270	1705.4	NA	included
GCA_002305855.1_ASM230585v1	Melittangium boletus DSM 14713	Bacteria	Proteobacteria	Archangiaceae	Melittangium	ATB26661.1	1409	2174.3	ATB26660.1	1405	1843.3	NA	included
GCA_002310495.1_ASM231049v1	Verrucomicrobia bacterium	Bacteria	Verrucomicrobia	NA	NA	ATC63395.1	1265	2034.8	ATC63394.1	1381	1681.6	NA	included
GCA_002310895.1_ASM231089v1	Proteus mirabilis	Bacteria	Proteobacteria	Morganellaceae	Proteus	ATC80371.1	1342	2140.5	ATC80370.1	1409	1802.1	NA	included
GCA_002346005.1_ASM234600v1	Burkholderia mallei	Bacteria	Proteobacteria	Burkholderiaceae	Burkholderia	ATE41978.1	1368	2080.5	ATE41979.1	1412	1797.2	NA	included
GCA_002355415.1_ASM235541v1	Sulfurifustis variabilis	Bacteria	Proteobacteria	Acidiferrobacteraceae	Sulfurifustis	BAU49913.1	1366	2178.2	BAU49912.1	1404	1830.5	NA	included
GCA_002355755.1_ASM235575v1	Enterococcus faecalis	Bacteria	Firmicutes	Enterococcaceae	Enterococcus	BAV37693.1	1204	2165.3	BAV37692.1	1217	1788.5	NA	included
GCA_002355835.1_ASM235583v1	Candidatus Endomicrobium trichonymphae	Bacteria	Elusimicrobia	Endomicrobiaceae	Endomicrobium	BAV58639.1	1257	1896.1	BAV58640.1	1593	1678.8	NA	included
GCA_002356295.1_ASM235629v1	Marinifilaceae bacterium SPP2	Bacteria	Bacteroidetes	Marinifilaceae	NA	BAX80917.1	1270	1939.3	BAX80918.1	1421	1678	NA	included
GCA_002356355.1_ASM235635v1	Thiohalobacter thiocyanaticus	Bacteria	Proteobacteria	NA	Thiohalobacter	BAZ95085.1	1381	2136	BAZ95084.1	1407	1807.4	NA	included
GCA_002368055.1_ASM236805v1	Aulosira laxa NIES-50	Bacteria	Cyanobacteria	Fortieaceae	Aulosira	BAZ74833.1	1099	2026.9	BAZ74834.1	1976	1700.4	NA	included
GCA_002368235.1_ASM236823v1	Scytonema sp. HK-05	Bacteria	Cyanobacteria	Scytonemataceae	Scytonema	BAY44755.1	1099	2022.1	BAY44754.1	1985	1693.1	NA	included
GCA_002368295.1_ASM236829v1	Tolypothrix tenuis PCC 7101	Bacteria	Cyanobacteria	Tolypothrichaceae	Tolypothrix	BAZ01245.1	1099	2026.9	BAZ01244.1	1976	1700.4	NA	included
GCA_002369955.1_ASM236995v1	Ichthyobacterium seriolicida	Bacteria	Bacteroidetes	Ichthyobacteriaceae	Ichthyobacterium	BAV94121.1	1279	1944.4	BAV94120.1	1422	1675.2	NA	included
GCA_002441955.1_ASM244195v1	Methylomonas koyamae	Bacteria	Proteobacteria	Methylococcaceae	Methylomonas	ATG91816.1	1358	2125.1	ATG91815.1	1403	1791.7	NA	included
GCA_002504285.1_ASM250428v1	Edwardsiella tarda	Bacteria	Proteobacteria	Hafniaceae	Edwardsiella	ATI64047.1	1342	2144.7	ATI64046.1	1406	1791.4	NA	included
GCA_002556545.1_ASM255654v1	Streptomyces formicae	Bacteria	Actinobacteria	Streptomycetaceae	Streptomyces	ATL29804.1	1161	2090	ATL29805.1	1299	1696	NA	included
GCA_002557795.1_ASM255779v1	Chitinophaga caeni	Bacteria	Bacteroidetes	Chitinophagaceae	Chitinophaga	ATL47542.1	1269	1967.5	ATL47543.1	1431	1696.6	NA	included
GCA_002688585.1_ASM268858v1	Candidatus Fonsibacter ubiquis	Bacteria	Proteobacteria	NA	Candidatus Fonsibacter	CP024034.1_440	1361	2107.8	CP024034.1_441	1387	1777.7	NA	included
GCA_002736145.1_ASM273614v1	Collinsella aerofaciens	Bacteria	Actinobacteria	Coriobacteriaceae	Collinsella	ATP54012.1	1164	1985.7	ATP54011.1	1494	1545.9	NA	included
GCA_002754815.1_ASM275481v1	Roseomonas sp. FDAARGOS_362	Bacteria	Proteobacteria	Acetobacteraceae	Roseomonas	ATR22812.1	1397	2135.4	ATR22813.1	1403	1836.2	NA	included
GCA_002762335.1_ASM276233v1	Lactobacillales bacterium	Bacteria	Firmicutes	NA	NA	CP024610.1_1498	1210	2113.9	CP024610.1_1497	1228	1717.9	NA	included
GCA_002764115.1_ASM276411v1	Phyllobacterium zundukense	Bacteria	Proteobacteria	Phyllobacteriaceae	Phyllobacterium	ATU91848.1	1383	2195.1	ATU91847.1	1402	1806.4	NA	included
GCA_002786465.1_ASM278646v1	Staphylococcus aureus subsp. aureus	Bacteria	Firmicutes	Staphylococcaceae	Staphylococcus	ATW76511.1	1183	2186.8	ATW78804.1	1198	1780.8	NA	included
GCA_002795825.1_ASM279582v1	Mariprofundus ferrinatatus	Bacteria	Proteobacteria	Mariprofundaceae	Mariprofundus	ATX83095.1	1364	2087.4	ATX83094.1	1401	1780.4	NA	included
GCA_002808045.1_ASM280804v1	Idiomarina sp. X4	Bacteria	Proteobacteria	Idiomarinaceae	Idiomarina	ATZ72902.1	1342	2118	ATZ72901.1	1411	1797.1	NA	included
GCA_002838765.1_ASM283876v1	Kangiella profundi	Bacteria	Proteobacteria	Kangiellaceae	Kangiella	AUD78056.1	1355	2130.7	AUD78057.1	1406	1803.6	NA	included
GCA_002845845.1_ASM284584v1	Bifidobacterium bifidum	Bacteria	Actinobacteria	Bifidobacteriaceae	Bifidobacterium	CP018757.1_672	1211	1983.8	CP018757.1_671	1344	1665	NA	included
GCA_002872415.1_ASM287241v1	Bacteriovorax stolpii	Bacteria	Proteobacteria	Bacteriovoracaceae	Bacteriovorax	AUN99997.1	1375	2025.7	AUN99996.1	1371	1714.3	NA	included
GCA_002874775.1_ASM287477v1	Monoglobus pectinilyticus	Bacteria	Firmicutes	NA	Monoglobus	AUO19606.1	1275	2216.7	AUO19607.1	1210	1788.6	NA	included
GCA_002952135.1_ASM295213v1	Chromobacterium vaccinii	Bacteria	Proteobacteria	Chromobacteriaceae	Chromobacterium	AVG15714.1	1390	2091.3	AVG15715.1	1396	1813.8	NA	included
GCA_002952755.1_ASM295275v1	Candidatus Saccharibacteria bacterium YM_S32_TM7_50_20	Bacteria	Candidatus Saccharibacteria	NA	NA	CP025011.1_826	1195	1803.3	CP025011.1_827	1276	1348.6	NA	included
GCA_002993285.1_ASM299328v1	Gordonia iterans	Bacteria	Actinobacteria	Gordoniaceae	Gordonia	AVM01632.1	1169	2079.8	AVM01631.1	1317	1666.8	NA	included
GCA_002998925.1_ASM299892v1	Mogibacterium diversum	Bacteria	Firmicutes	Clostridiales Family XIII. Incertae Sedis	Mogibacterium	AVM47397.1	1271	2105.7	AVM47398.1	1210	1739.4	NA	included
GCA_003006415.1_ASM300641v1	Megasphaera elsdenii	Bacteria	Firmicutes	Veillonellaceae	Megasphaera	AVO27244.1	1253	2177	AVO27245.1	1418	1797	NA	included
GCA_003008515.1_ASM300851v1	Phreatobacter sp. S-12	Bacteria	Proteobacteria	NA	Phreatobacter	AVO44660.1	1376	2205.6	AVO44661.1	1400	1809.4	NA	included
GCA_003013615.1_ASM301361v1	Clostridium botulinum	Bacteria	Firmicutes	Clostridiaceae	Clostridium	AVP64313.1	1238	2203.5	AVP64314.1	1178	1845.2	NA	included
GCA_003015185.1_ASM301518v1	Xanthomonadales bacterium D13	Bacteria	Proteobacteria	NA	NA	AVQ00148.1	1386	2100.1	AVP98630.1	1405	1785.2	NA	included
GCA_003030385.1_ASM303038v1	Plantactinospora sp. BB1	Bacteria	Actinobacteria	Micromonosporaceae	Plantactinospora	AVT39109.1	1143	2089.5	AVT39108.1	1295	1694.4	NA	included
GCA_003054475.1_ASM305447v1	Nodularia spumigena UHCC 0039	Bacteria	Cyanobacteria	Aphanizomenonaceae	Nodularia	AVZ30506.1	1099	2020.2	AVZ30505.1	1977	1694.6	NA	included
GCA_003054495.1_ASM305449v1	Carboxydocella thermautotrophica	Bacteria	Firmicutes	Clostridiales Family XVI. Incertae Sedis	Carboxydocella	AVX32219.1	1132	2286.2	AVX32218.1	1148	1886.8	NA	included
GCA_003071365.1_ASM307136v1	Methyloceanibacter sp. wino2	Bacteria	Proteobacteria	NA	Methyloceanibacter	CP028960.1_2898	1377	2204.5	CP028960.1_2899	1416	1827.7	NA	included
GCA_003072645.1_ASM307264v1	Gammaproteobacteria bacterium DM2	Bacteria	Proteobacteria	NA	NA	CP028897.1_309	1341	2102.7	CP028897.1_310	1413	1795.4	NA	included
GCA_003073275.1_ASM307327v1	Phytobacter sp. SCO41	Bacteria	Proteobacteria	NA	Phytobacter	CP027225.1_4998	1343	2145.8	CP027225.1_4997	1408	1787.9	NA	included
GCA_003100395.1_ASM310039v1	Aquabacterium olei	Bacteria	Proteobacteria	NA	Aquabacterium	AWI52155.1	1375	2053.1	AWI52156.1	1414	1774.3	NA	included
GCA_003143515.1_ASM314351v1	Massilia timonae	Bacteria	Proteobacteria	Oxalobacteraceae	Massilia	AWL05135.1	1369	2083.6	AWL05134.1	1414	1795	NA	included
GCA_003177035.1_ASM317703v1	Salinisphaera sp. LB1	Bacteria	Proteobacteria	Salinisphaeraceae	Salinisphaera	AWN14860.1	1360	2134.8	AWN14859.1	1427	1795.8	NA	included
GCA_003203475.1_ASM320347v1	Streptococcus pyogenes	Bacteria	Firmicutes	Streptococcaceae	Streptococcus	AWS22522.1	1188	2121.7	AWS22523.1	1213	1734	NA	included
GCA_900066015.1_Cfx-K	Candidatus Promineofilum breve	Bacteria	Chloroflexi	Ardenticatenaceae	Candidatus Promineofilum	CUS05308.2	1311	1901.9	CUS02599.2	1482	1605.5	NA	included
GCA_900070345.1_HalomonasR57-5	Halomonas sp. R57-5	Bacteria	Proteobacteria	Halomonadaceae	Halomonas	CEP38069.1	1358	2101.6	CEP38068.1	1404	1790.5	NA	included
GCA_900087055.1_31289_E01	Plesiomonas shigelloides	Bacteria	Proteobacteria	NA	Plesiomonas	SBT62227.1	1353	2144.5	SBT62226.1	1407	1781.9	NA	included
GCA_900095135.1_M36	Proteiniphilum saccharofermentans	Bacteria	Bacteroidetes	Dysgonamonadaceae	Proteiniphilum	SCD21726.1	1270	1957.7	SCD21727.1	1426	1703.4	NA	included
GCA_900095795.1_E5A	Petrimonas mucosa	Bacteria	Bacteroidetes	Porphyromonadaceae	Petrimonas	SCM59238.1	1270	1975.1	SCM59239.1	1427	1714.5	NA	included
GCA_900100325.1_IMG-taxon_2690315646_annotated_assembly	Frankineae bacterium MT45	Bacteria	Actinobacteria	NA	NA	SDJ43844.1	1143	2080.6	SDJ43819.1	1300	1693.4	NA	included
GCA_900105685.1_IMG-taxon_2690315640_annotated_assembly	Verrucomicrobium sp. GAS474	Bacteria	Verrucomicrobia	Verrucomicrobiaceae	Verrucomicrobium	SDT86306.1	1282	2026.4	SDT86301.1	1394	1734.4	NA	included
GCA_900105925.1_IMG-taxon_2639762615_annotated_assembly	Jiangella alkaliphila	Bacteria	Actinobacteria	Jiangellaceae	Jiangella	SDU89480.1	1167	2076.2	SDU89471.1	1303	1657.9	NA	included
GCA_900120165.1_PRJEB15652	Ezakiella massiliensis	Bacteria	Firmicutes	NA	Ezakiella	LT635475.1_1587	1230	2112.8	LT635475.1_1588	1202	1780.5	NA	included
GCA_900120375.1_PRJEB18029	Ndongobacter massiliensis	Bacteria	Firmicutes	NA	Ndongobacter	LT635480.1_935	1251	2055.7	LT635480.1_934	1216	1765.2	NA	included
GCA_900128415.1_PRJEB15655	Anaerococcus mediterraneensis	Bacteria	Firmicutes	Peptoniphilaceae	Anaerococcus	LT635772.1_54	1231	2072.2	LT635772.1_53	1186	1727.1	NA	included
GCA_900149285.1_PcyII-10	Pseudomonas aeruginosa	Bacteria	Proteobacteria	Pseudomonadaceae	Pseudomonas	SIP50959.1	1357	2136.9	SIP50960.1	1399	1807.9	NA	included
GCA_900155415.1_PRJEB13909b	Christensenella massiliensis	Bacteria	Firmicutes	Christensenellaceae	Christensenella	LT700187.1_1514	1258	2168.1	LT700187.1_1515	1190	1817.5	NA	included
GCA_900155645.1_Propionibacterium_massiliense	Propionimicrobium sp. Marseille-P3275	Bacteria	Actinobacteria	Propionibacteriaceae	Propionimicrobium	LT706985.1_1067	1165	2078.1	LT706985.1_1066	1296	1687.7	NA	included
GCA_900187045.1_51485_B01	Dermatophilus congolensis	Bacteria	Actinobacteria	Dermatophilaceae	Dermatophilus	SNV24509.1	1161	2108.9	SNV24505.1	1294	1693.2	NA	included
GCA_900187175.1_51342_A02	Odoribacter splanchnicus	Bacteria	Bacteroidetes	Odoribacteraceae	Odoribacter	SNV36895.1	1270	1951.7	SNV36889.1	1419	1703.6	NA	included
GCA_900215505.1_IMG-taxon_2615840601_annotated_assembly	Cohaesibacter sp. ES.047	Bacteria	Proteobacteria	Cohaesibacteraceae	Cohaesibacter	SNY94020.1	1380	2160.5	SNY94019.1	1403	1814.4	NA	included
GCA_900230115.1_IMG-taxon_2634166896_annotated_assembly	Cytophagales bacterium TFI 002	Bacteria	Bacteroidetes	NA	NA	SOE22092.1	1285	1970.1	SOE22091.1	1434	1680.6	NA	included
GCA_900231165.1_HDIA1	Hartmannibacter diazotrophicus	Bacteria	Proteobacteria	NA	Hartmannibacter	SON55049.1	1379	2193.5	SON55050.1	1403	1819.2	NA	included
GCA_900232105.1_Kuenenia_stuttgartiensis_MBR1	Candidatus Kuenenia stuttgartiensis	Bacteria	Planctomycetes	Candidatus Brocadiaceae	Candidatus Kuenenia	SOH05280.1	1230	1806.8	SOH05281.1	1369	1703.8	NA	included
GCA_900324035.1_BRAD3257	Bradyrhizobium sp. ORS 3257	Bacteria	Proteobacteria	Bradyrhizobiaceae	Bradyrhizobium	SPP94695.1	1374	2204.7	SPP94696.1	1398	1833.1	NA	included
3702	Arabidopsis thaliana	Eukarya	no_tax	Brassicaceae	Arabidopsis	NP_193902.1	1188	NA	NP_195305	1839	NA	NA	included
4081	Solanum lycopersicum	Eukarya	no_tax	Solanaceae	Solanum lycopersicum	NP_001233889.1	1191	NA	XP_004232527.1	1846	NA	NA	included
7227	Drosophila melanogaster	Eukarya	Arthropoda	Drosophilidae	Drosophila	P08266.2	1176	NA	P04052.4	1887	NA	NA	included
9606	Homo sapiens	Eukarya	Chordata	Hominidae	Homo	NP_000929.1	1174	NA	NP_000928.1	1970	NA	NA	included
10090	Mus musculus	Eukarya	Chordata	Muridae	Mus	NP_722493.2	1174	NA	NP_001277997.1	1970	NA	NA	included
296543	Thalassiosira pseudonana	Eukarya	no_tax	Thalassiosiraceae	Thalassiosira	XP_002291363.1	1196	NA	XP_002286060.1	1627	NA	NA	included
370354	Entamoeba dispar	Eukarya	Amoebozoa	Entamoebidae	Entamoeba	XP_001737225.1	1170	NA	XP_001733237.1	1619	NA	NA	included
515849	Podospora anserina S mat +	Eukarya	no_tax	Lasiosphaeriaceae	Podospora	XP_001913030.1	1234	NA	XP_001912461.1	1748	NA	NA	included
559292	Saccharomyces cerevisiae	Eukarya	no_tax	Saccharomycetaceae	Saccharomyces	NP_014794.3	1224	NA	CAA65619.1	1733	NA	NA	included
3300000243_____SA_S2_NOR18_50mDRAFT	3300000243_____SA_S2_NOR18_50mDRAFT_1000001	Metagenomic phage	no_tax	no_tax	no_tax	3300000243_____SA_S2_NOR18_50mDRAFT_1000001_40	1563	117.1	3300000243_____SA_S2_NOR18_50mDRAFT_1000001_78	1038	202.4	126048	included
3300000786_____WSSedA2C2DRAFT	3300000786_____WSSedA2C2DRAFT_1000021	Metagenomic phage	no_tax	no_tax	no_tax	3300000786_____WSSedA2C2DRAFT_1000021_10	1361	313.5	3300000786_____WSSedA2C2DRAFT_1000021_9	1006	343.7	15909	included
3300001687_____WOR8	3300001687_____WOR8_10000361	Metagenomic phage	no_tax	no_tax	no_tax	3300001687_____WOR8_10000361_51	1009	383.6	3300001687_____WOR8_10000361_52	915	510.1	62150	included
3300001782_____WOR52	3300001782_____WOR52_10000459	Metagenomic phage	no_tax	no_tax	no_tax	3300001782_____WOR52_10000459_a_130	1365	300.7	3300001782_____WOR52_10000459_a_132	1002	348.3	277131	included
3300001854_____JGI24422J19971	3300001854_____JGI24422J19971_10000074	Metagenomic phage	no_tax	no_tax	no_tax	3300001854_____JGI24422J19971_10000074_16	999	402.9	3300001854_____JGI24422J19971_10000074_18	902	464.5	42450	included
3300002053_____SMTZ23	3300002053_____SMTZ23_10000109	Metagenomic phage	no_tax	no_tax	no_tax	3300002053_____SMTZ23_10000109_a_102	1362	324.1	3300002053_____SMTZ23_10000109_a_103	1005	328.9	93939	included
3300002053_____SMTZ23	3300002053_____SMTZ23_10000109	Metagenomic phage	no_tax	no_tax	no_tax	3300002053_____SMTZ23_10000109_b_56	1007	385.9	3300002053_____SMTZ23_10000109_b_58	904	492	93939	included
3300002053_____SMTZ23	3300002053_____SMTZ23_10001031	Metagenomic phage	no_tax	no_tax	no_tax	3300002053_____SMTZ23_10001031_49	1364	315.5	3300002053_____SMTZ23_10001031_48	1000	336	39157	included
3300002173_____JGI24709J26583	3300002173_____JGI24709J26583_10000474	Metagenomic phage	no_tax	no_tax	no_tax	3300002173_____JGI24709J26583_10000474_40	1105	404.4	3300002173_____JGI24709J26583_10000474_41	959	468.5	34055	included
3300002182_____JGI24721J26819	3300002182_____JGI24721J26819_10002193	Metagenomic phage	no_tax	no_tax	no_tax	3300002182_____JGI24721J26819_10002193_14	1425	134.3	3300002182_____JGI24721J26819_10002193_13	1036	190.1	21735	included
3300002231_____KVRMV2	3300002231_____KVRMV2_100016680	Metagenomic phage	no_tax	no_tax	no_tax	3300002231_____KVRMV2_100016680_12	920	244.5	3300002231_____KVRMV2_100016680_10	1052	406.8	10581	included
3300002242_____KVWGV2	3300002242_____KVWGV2_10145934	Metagenomic phage	no_tax	no_tax	no_tax	3300002242_____KVWGV2_10145934_15	1373	276.9	3300002242_____KVWGV2_10145934_16	1004	307.2	57485	included
3300003852_____Ga0031655	3300003852_____Ga0031655_10000030	Metagenomic phage	no_tax	no_tax	no_tax	3300003852_____Ga0031655_10000030_71	1386	236.1	3300003852_____Ga0031655_10000030_69	1014	292.9	79631	included
3300005645_____Ga0077109	3300005645_____Ga0077109_1000767	Metagenomic phage	no_tax	no_tax	no_tax	3300005645_____Ga0077109_1000767_17	1001	369	3300005645_____Ga0077109_1000767_18	907	479.3	18420	included
3300005910_____Ga0075113	3300005910_____Ga0075113_1000011	Metagenomic phage	no_tax	no_tax	no_tax	3300005910_____Ga0075113_1000011_b_24	1016	239.3	3300005910_____Ga0075113_1000011_b_23	1370	293.5	141546	included
3300005910_____Ga0075113	3300005910_____Ga0075113_1000011	Metagenomic phage	no_tax	no_tax	no_tax	3300005910_____Ga0075113_1000011_a_161	960	417.8	3300005910_____Ga0075113_1000011_a_158	452.8	960	141546	included
3300005915_____Ga0075122	3300005915_____Ga0075122_10000014	Metagenomic phage	no_tax	no_tax	no_tax	3300005915_____Ga0075122_10000014_113	1006	357.2	3300005915_____Ga0075122_10000014_116	933	465.9	152423	included
3300005935_____Ga0075125	3300005935_____Ga0075125_10000139	Metagenomic phage	no_tax	no_tax	no_tax	3300005935_____Ga0075125_10000139_26	1033	360	3300005935_____Ga0075125_10000139_28	906	455.5	29248	included
3300008406_____Ga0115224	3300008406_____Ga0115224_1000088	Metagenomic phage	no_tax	no_tax	no_tax	3300008406_____Ga0115224_1000088_80	1487	129.1	3300008406_____Ga0115224_1000088_83	1303	363	96384	included
3300009149_____Ga0114918	3300009149_____Ga0114918_10000236	Metagenomic phage	no_tax	no_tax	no_tax	3300009149_____Ga0114918_10000236_28	999	373.5	3300009149_____Ga0114918_10000236_26	903	466.7	45707	included
3300009149_____Ga0114918	3300009149_____Ga0114918_10000065	Metagenomic phage	no_tax	no_tax	no_tax	3300009149_____Ga0114918_10000065_115	1053	399.9	3300009149_____Ga0114918_10000065_114	969	452.4	82826	included
3300009149_____Ga0114918	3300009149_____Ga0114918_10000061	Metagenomic phage	no_tax	no_tax	no_tax	3300009149_____Ga0114918_10000061_60	1041	342.8	3300009149_____Ga0114918_10000061_59	975	447.1	84002	included
3300009149_____Ga0114918	3300009149_____Ga0114918_10000441	Metagenomic phage	no_tax	no_tax	no_tax	3300009149_____Ga0114918_10000441_31	1383	299.8	3300009149_____Ga0114918_10000441_30	1017	318.4	35886	included
3300009173_____Ga0114996	3300009173_____Ga0114996_10000764	Metagenomic phage	no_tax	no_tax	no_tax	3300009173_____Ga0114996_10000764_9	1400	236.3	3300009173_____Ga0114996_10000764_12	1391	307.4	44732	included
3300009488_____Ga0114925	3300009488_____Ga0114925_10000025	Metagenomic phage	no_tax	no_tax	no_tax	3300009488_____Ga0114925_10000025_34	1358	323.7	3300009488_____Ga0114925_10000025_35	1004	322.3	44444	included
3300009502_____Ga0114951	3300009502_____Ga0114951_10000145	Metagenomic phage	no_tax	no_tax	no_tax	3300009502_____Ga0114951_10000145_108	1096	434.9	3300009502_____Ga0114951_10000145_106	950	456.9	101730	included
3300009502_____Ga0114951	3300009502_____Ga0114951_10001711	Metagenomic phage	no_tax	no_tax	no_tax	3300009502_____Ga0114951_10001711_23	1386	239	3300009502_____Ga0114951_10001711_21	1014	287.4	26324	included
3300009503_____Ga0123519	3300009503_____Ga0123519_10001263	Metagenomic phage	no_tax	no_tax	no_tax	3300009503_____Ga0123519_10001263_35	1361	366.3	3300009503_____Ga0123519_10001263_34	1005	348.9	43627	included
3300009676_____Ga0116187	3300009676_____Ga0116187_1000326	Metagenomic phage	no_tax	no_tax	no_tax	3300009676_____Ga0116187_1000326_33	1026	321.8	3300009676_____Ga0116187_1000326_34	954	447.9	59680	included
3300009711_____Ga0116166	3300009711_____Ga0116166_1000596	Metagenomic phage	no_tax	no_tax	no_tax	3300009711_____Ga0116166_1000596_14	1052	288.3	3300009711_____Ga0116166_1000596_15	911	432	34488	included
3300009786_____Ga0114999	3300009786_____Ga0114999_10000399	Metagenomic phage	no_tax	no_tax	no_tax	3300009786_____Ga0114999_10000399_21	1020	379.9	3300009786_____Ga0114999_10000399_20	920	462.7	64517	included
3300009788_____Ga0114923	3300009788_____Ga0114923_10000049	Metagenomic phage	no_tax	no_tax	no_tax	3300009788_____Ga0114923_10000049_a_111	1360	339.2	3300009788_____Ga0114923_10000049_a_112	1005	311.3	101163	included
3300011970_____Ga0119794	3300011970_____Ga0119794_1000271	Metagenomic phage	no_tax	no_tax	no_tax	3300011970_____Ga0119794_1000271_8	1521	219.1	3300011970_____Ga0119794_1000271_7	997	326.8	33371	included
3300012150_____Ga0153945	3300012150_____Ga0153945_1000098	Metagenomic phage	no_tax	no_tax	no_tax	3300012150_____Ga0153945_1000098_32	1181	373.9	3300012150_____Ga0153945_1000098_27	1105	492.7	26611	included
3300012156_____Ga0153920	3300012156_____Ga0153920_1000056	Metagenomic phage	no_tax	no_tax	no_tax	3300012156_____Ga0153920_1000056_1	1405	246	3300012156_____Ga0153920_1000056_4	1210	353	47587	included
3300012165_____Ga0153942	3300012165_____Ga0153942_1000035	Metagenomic phage	no_tax	no_tax	no_tax	3300012165_____Ga0153942_1000035_52	1236	361.9	3300012165_____Ga0153942_1000035_49	1105	443.1	51960	included
3300013101_____Ga0164313	3300013101_____Ga0164313_10000962	Metagenomic phage	no_tax	no_tax	no_tax	3300013101_____Ga0164313_10000962_24	1026	378.3	3300013101_____Ga0164313_10000962_27	906	478.2	24604	included
3300013103_____Ga0164318	3300013103_____Ga0164318_10000577	Metagenomic phage	no_tax	no_tax	no_tax	3300013103_____Ga0164318_10000577_6	997	385.9	3300013103_____Ga0164318_10000577_5	902	479.1	28924	included
3300013103_____Ga0164318	3300013103_____Ga0164318_10000153	Metagenomic phage	no_tax	no_tax	no_tax	3300013103_____Ga0164318_10000153_14	1377	282.5	3300013103_____Ga0164318_10000153_15	1009	254.2	42471	included
3300014204_____Ga0172381	3300014204_____Ga0172381_10002555	Metagenomic phage	no_tax	no_tax	no_tax	3300014204_____Ga0172381_10002555_5	1370	300.2	3300014204_____Ga0172381_10002555_6	1008	314.7	20022	included
3300014204_____Ga0172381	3300014204_____Ga0172381_10000022	Metagenomic phage	no_tax	no_tax	no_tax	3300014204_____Ga0172381_10000022_208	1371	291.3	3300014204_____Ga0172381_10000022_207	1010	308.9	179636	included
3300014204_____Ga0172381	3300014204_____Ga0172381_10002439	Metagenomic phage	no_tax	no_tax	no_tax	3300014204_____Ga0172381_10002439_23	1365	319.6	3300014204_____Ga0172381_10002439_21	1010	313.6	20490	included
3300014204_____Ga0172381	3300014204_____Ga0172381_10001400	Metagenomic phage	no_tax	no_tax	no_tax	3300014204_____Ga0172381_10001400_16	1026	369.4	3300014204_____Ga0172381_10001400_18	1342	429.4	28554	included
3300014613_____Ga0180008	3300014613_____Ga0180008_1000574	Metagenomic phage	no_tax	no_tax	no_tax	3300014613_____Ga0180008_1000574_17	1031	375	3300014613_____Ga0180008_1000574_16	924	438.4	29466	included
3300015214_____Ga0172382	3300015214_____Ga0172382_10002491	Metagenomic phage	no_tax	no_tax	no_tax	3300015214_____Ga0172382_10002491_30	1018	370.4	3300015214_____Ga0172382_10002491_31	976	392.2	30682	included
3300015214_____Ga0172382	3300015214_____Ga0172382_10006898	Metagenomic phage	no_tax	no_tax	no_tax	3300015214_____Ga0172382_10006898_10	1377	337.3	3300015214_____Ga0172382_10006898_9	1004	319.4	16319	included
3300017963_____Ga0180437	3300017963_____Ga0180437_10002785	Metagenomic phage	no_tax	no_tax	no_tax	3300017963_____Ga0180437_10002785_9	1364	327.7	3300017963_____Ga0180437_10002785_10	1004	346.5	27075	included
3300017987_____Ga0180431	3300017987_____Ga0180431_10001246	Metagenomic phage	no_tax	no_tax	no_tax	3300017987_____Ga0180431_10001246_39	1011	390.3	3300017987_____Ga0180431_10001246_40	904	487.9	35813	included
3300017987_____Ga0180431	3300017987_____Ga0180431_10000031	Metagenomic phage	no_tax	no_tax	no_tax	3300017987_____Ga0180431_10000031_a_104	1364	342	3300017987_____Ga0180431_10000031_a_105	1005	341.2	179738	included
3300017989_____Ga0180432	3300017989_____Ga0180432_10000164	Metagenomic phage	no_tax	no_tax	no_tax	3300017989_____Ga0180432_10000164_b_64	1017	402.8	3300017989_____Ga0180432_10000164_b_67	903	484.1	105615	included
3300017989_____Ga0180432	3300017989_____Ga0180432_10001676	Metagenomic phage	no_tax	no_tax	no_tax	3300017989_____Ga0180432_10001676_39	1362	335.4	3300017989_____Ga0180432_10001676_38	1009	316.5	34552	included
3300017989_____Ga0180432	3300017989_____Ga0180432_10000070	Metagenomic phage	no_tax	no_tax	no_tax	3300017989_____Ga0180432_10000070_b_152	900	388.3	3300017989_____Ga0180432_10000070_b_150	1014	483.4	149482	included
3300017989_____Ga0180432	3300017989_____Ga0180432_10000070	Metagenomic phage	no_tax	no_tax	no_tax	3300017989_____Ga0180432_10000070_a_115	1005	317	3300017989_____Ga0180432_10000070_a_114	1367	331.1	149482	included
7000000550_____SRS075404_LANL_scaffold	7000000550_____SRS075404_LANL_scaffold_70414	Metagenomic phage	no_tax	no_tax	no_tax	7000000550_____SRS075404_LANL_scaffold_70414_32	1200	253.4	7000000550_____SRS075404_LANL_scaffold_70414_35	1115	380.7	89514	included
7000000563_____SRS014124_WUGC_scaffold	7000000563_____SRS014124_WUGC_scaffold_45850	Metagenomic phage	no_tax	no_tax	no_tax	7000000563_____SRS014124_WUGC_scaffold_45850_63	1412	126.8	7000000563_____SRS014124_WUGC_scaffold_45850_58	1301	375.1	88318	included
7000000616_____SRS064329_LANL_scaffold	7000000616_____SRS064329_LANL_scaffold_51781	Metagenomic phage	no_tax	no_tax	no_tax	7000000616_____SRS064329_LANL_scaffold_51781_33	1199	250.8	7000000616_____SRS064329_LANL_scaffold_51781_36	1115	376.7	58694	included
7000000727_____C3769017	7000000727_____C3769017	Metagenomic phage	no_tax	no_tax	no_tax	7000000727_____C3769017_15	1300	196.2	7000000727_____C3769017_19	1200	332	31988	included
SRX035182	SRX035182_contig_691637	Metagenomic phage	no_tax	no_tax	no_tax	SRX035182_contigs.10KB.faa_contig_691637_13	176.5	1431	SRX035182_contigs.10KB.faa_contig_691637_3	341.2	978	25110	included
SRX290713	SRX290713_contig_8367	Metagenomic phage	no_tax	no_tax	no_tax	SRX290713_contigs.10KB.faa_contig_8367_48	986	273.3	SRX290713_contigs.10KB.faa_contig_8367_50	940	369.3	98064	included
SRX498681	SRX498681_contig_37419	Metagenomic phage	no_tax	no_tax	no_tax	SRX498681_contigs.10KB.faa_contig_37419_2	1422	236	SRX498681_contigs.10KB.faa_contig_37419_3	1020	290.4	10731	included
SRX498681	SRX498681_contig_51279	Metagenomic phage	no_tax	no_tax	no_tax	SRX498681_contigs.10KB.faa_contig_51279_26	1065	388.4	SRX498681_contigs.10KB.faa_contig_51279_25	1019	440.7	28811	included
SRX834623	SRX834623_contig_1853	Metagenomic phage	no_tax	no_tax	no_tax	SRX834623_contigs.10KB.faa_contig_1853_51	1317	201.3	SRX834623_contigs.10KB.faa_contig_1853_54	1208	435.4	168773	included
3300017987_____Ga0180431_10000006	3300017987_____Ga0180431_10000006	Metagenomic phage	no_tax	no_tax	no_tax	3300017987_____Ga0180431_10000006_122	1362	335.4	3300017987_____Ga0180431_10000006_121	1009	316.5	308335	not_included
3300017987_____Ga0180431_10000006	3300017987_____Ga0180431_10000006	Metagenomic phage	no_tax	no_tax	no_tax	3300017987_____Ga0180431_10000006_173	1019	378.7	3300017987_____Ga0180431_10000006_172	899	475.6	308335	not_included
3300002053_____SMTZ23_10000005	3300002053_____SMTZ23_10000005	Metagenomic phage	no_tax	no_tax	no_tax	3300002053_____SMTZ23_10000005_244	1365	300.7	3300002053_____SMTZ23_10000005_242	1002	348.3	277139	not_included
3300002053_____SMTZ23_10000005	3300002053_____SMTZ23_10000005	Metagenomic phage	no_tax	no_tax	no_tax	3300002053_____SMTZ23_10000005_281	999	402.9	3300002053_____SMTZ23_10000005_279	902	464.5	277139	not_included
7000000305_____SRS062761_LANL_scaffold_29982	7000000305_____SRS062761_LANL_scaffold_29982	Metagenomic phage	no_tax	no_tax	no_tax	7000000305_____SRS062761_LANL_scaffold_29982_150	1300	200.1	7000000305_____SRS062761_LANL_scaffold_29982_146	1200	329.8	160767	not_included
7000000001_____SRS022530_LANL_scaffold_32433	7000000001_____SRS022530_LANL_scaffold_32433	Metagenomic phage	no_tax	no_tax	no_tax	7000000001_____SRS022530_LANL_scaffold_32433_8	1407	124.5	7000000001_____SRS022530_LANL_scaffold_32433_14	1301	376.7	155569	not_included
7000000498_____SRS017521_Baylor_scaffold_47341	7000000498_____SRS017521_Baylor_scaffold_47341	Metagenomic phage	no_tax	no_tax	no_tax	7000000498_____SRS017521_Baylor_scaffold_47341_3	1240	369.2	7000000498_____SRS017521_Baylor_scaffold_47341_6	1102	440.8	133555	not_included
3300018080_____Ga0180433_10000139	3300018080_____Ga0180433_10000139	Metagenomic phage	no_tax	no_tax	no_tax	3300018080_____Ga0180433_10000139_103	1011	390.3	3300018080_____Ga0180433_10000139_102	904	488.2	121292	not_included
7000000025_____SRS023617_Baylor_scaffold_75131	7000000025_____SRS023617_Baylor_scaffold_75131	Metagenomic phage	no_tax	no_tax	no_tax	7000000025_____SRS023617_Baylor_scaffold_75131_95	1412	124.9	7000000025_____SRS023617_Baylor_scaffold_75131_90	1301	378.9	99722	not_included
7000000156_____SRS064423_LANL_scaffold_67232	7000000156_____SRS064423_LANL_scaffold_67232	Metagenomic phage	no_tax	no_tax	no_tax	7000000156_____SRS064423_LANL_scaffold_67232_81	1300	196	7000000156_____SRS064423_LANL_scaffold_67232_77	1200	328.9	92945	not_included
7000000442_____SRS051791_LANL_scaffold_48453	7000000442_____SRS051791_LANL_scaffold_48453	Metagenomic phage	no_tax	no_tax	no_tax	7000000442_____SRS051791_LANL_scaffold_48453_79	1300	195.8	7000000442_____SRS051791_LANL_scaffold_48453_83	1200	333.7	90243	not_included
3300027868_____Ga0255053_10000006	3300027868_____Ga0255053_10000006	Metagenomic phage	no_tax	no_tax	no_tax	3300027868_____Ga0255053_10000006_76	1364	300.9	3300027868_____Ga0255053_10000006_74	1000	341.1	89573	not_included
3300027868_____Ga0255053_10000006	3300027868_____Ga0255053_10000006	Metagenomic phage	no_tax	no_tax	no_tax	3300027868_____Ga0255053_10000006_117	1000	400.3	3300027868_____Ga0255053_10000006_115	902	467.1	89573	not_included
7000000210_____C3093019	7000000210_____C3093019	Metagenomic phage	no_tax	no_tax	no_tax	7000000210_____C3093019_34	1412	128.1	7000000210_____C3093019_39	1301	376.6	87576	not_included
3300017991_____Ga0180434_10000255	3300017991_____Ga0180434_10000255	Metagenomic phage	no_tax	no_tax	no_tax	3300017991_____Ga0180434_10000255_50	1011	390.3	3300017991_____Ga0180434_10000255_49	904	488.2	80832	not_included
3300008275_____Ga0114253_1000100	3300008275_____Ga0114253_1000100	Metagenomic phage	no_tax	no_tax	no_tax	3300008275_____Ga0114253_1000100_60	1300	199.9	3300008275_____Ga0114253_1000100_56	1200	333.7	74865	not_included
3300009149_____Ga0114918_10000081	3300009149_____Ga0114918_10000081	Metagenomic phage	no_tax	no_tax	no_tax	3300009149_____Ga0114918_10000081_31	1284	234.5	3300009149_____Ga0114918_10000081_30	958	255.2	73096	not_included
7000000222_____SRS057539_LANL_scaffold_64551	7000000222_____SRS057539_LANL_scaffold_64551	Metagenomic phage	no_tax	no_tax	no_tax	7000000222_____SRS057539_LANL_scaffold_64551_30	1300	195.7	7000000222_____SRS057539_LANL_scaffold_64551_34	1200	330.5	72859	not_included
3300017989_____Ga0180432_10000380	3300017989_____Ga0180432_10000380	Metagenomic phage	no_tax	no_tax	no_tax	3300017989_____Ga0180432_10000380_36	1019	378.7	3300017989_____Ga0180432_10000380_37	899	475.6	72147	not_included
3300007996_____Ga0111052_100133	3300007996_____Ga0111052_100133	Metagenomic phage	no_tax	no_tax	no_tax	3300007996_____Ga0111052_100133_62	1487	129.4	3300007996_____Ga0111052_100133_59	1303	363.6	71746	not_included
2124908013_____t300_5508573	2124908013_____t300_5508573	Metagenomic phage	no_tax	no_tax	no_tax	2124908013_____t300_5508573_3	1412	125.4	2124908013_____t300_5508573_8	1301	376.4	71554	not_included
3300009706_____Ga0115002_10000312	3300009706_____Ga0115002_10000312	Metagenomic phage	no_tax	no_tax	no_tax	3300009706_____Ga0115002_10000312_9	1400	236.3	3300009706_____Ga0115002_10000312_12	1391	307.7	70238	not_included
3300008099_____Ga0114261_100056	3300008099_____Ga0114261_100056	Metagenomic phage	no_tax	no_tax	no_tax	3300008099_____Ga0114261_100056_3	1412	126.8	3300008099_____Ga0114261_100056_8	1301	375.1	66228	not_included
7000000073_____SRS021496_Baylor_scaffold_86353	7000000073_____SRS021496_Baylor_scaffold_86353	Metagenomic phage	no_tax	no_tax	no_tax	7000000073_____SRS021496_Baylor_scaffold_86353_68	1407	124.5	7000000073_____SRS021496_Baylor_scaffold_86353_62	1301	376.7	65971	not_included
3300003852_____Ga0031655_10000057	3300003852_____Ga0031655_10000057	Metagenomic phage	no_tax	no_tax	no_tax	3300003852_____Ga0031655_10000057_30	1397	300.6	3300003852_____Ga0031655_10000057_5	908	500.5	62854	not_included
3300027856_____Ga0255054_10000022	3300027856_____Ga0255054_10000022	Metagenomic phage	no_tax	no_tax	no_tax	3300027856_____Ga0255054_10000022_47	1000	400.3	3300027856_____Ga0255054_10000022_49	902	467.1	62796	not_included
3300027856_____Ga0255054_10000022	3300027856_____Ga0255054_10000022	Metagenomic phage	no_tax	no_tax	no_tax	3300027856_____Ga0255054_10000022_88	1364	300.9	3300027856_____Ga0255054_10000022_90	1000	341.1	62796	not_included
3300008090_____Ga0114309_100139	3300008090_____Ga0114309_100139	Metagenomic phage	no_tax	no_tax	no_tax	3300008090_____Ga0114309_100139_65	1071	130.3	3300008090_____Ga0114309_100139_60	1301	378.2	57864	not_included
3300006524_____Ga0101033_100067	3300006524_____Ga0101033_100067	Metagenomic phage	no_tax	no_tax	no_tax	3300006524_____Ga0101033_100067_3	1407	124.5	3300006524_____Ga0101033_100067_9	1301	376.7	56769	not_included
3300007803_____Ga0105780_100154	3300007803_____Ga0105780_100154	Metagenomic phage	no_tax	no_tax	no_tax	3300007803_____Ga0105780_100154_20	1300	201	3300007803_____Ga0105780_100154_24	1200	332.6	48360	not_included
7000000366_____SRS065278_LANL_scaffold_63537	7000000366_____SRS065278_LANL_scaffold_63537	Metagenomic phage	no_tax	no_tax	no_tax	7000000366_____SRS065278_LANL_scaffold_63537_13	1300	196	7000000366_____SRS065278_LANL_scaffold_63537_9	1200	328.9	41722	not_included
3300001281_____JGI20213J14113_1000006	3300001281_____JGI20213J14113_1000006	Metagenomic phage	no_tax	no_tax	no_tax	3300001281_____JGI20213J14113_1000006_41	1002	376.9	3300001281_____JGI20213J14113_1000006_39	891	461.6	41473	not_included
7000000125_____SRS015941_WUGC_scaffold_78689	7000000125_____SRS015941_WUGC_scaffold_78689	Metagenomic phage	no_tax	no_tax	no_tax	7000000125_____SRS015941_WUGC_scaffold_78689_12	1300	201.1	7000000125_____SRS015941_WUGC_scaffold_78689_8	1200	328.2	40757	not_included
3300002966_____JGI24721J44947_10000932	3300002966_____JGI24721J44947_10000932	Metagenomic phage	no_tax	no_tax	no_tax	3300002966_____JGI24721J44947_10000932_31	1292	194.6	3300002966_____JGI24721J44947_10000932_20	968	366.5	40541	not_included
7000000402_____SRS024580_LANL_scaffold_46305	7000000402_____SRS024580_LANL_scaffold_46305	Metagenomic phage	no_tax	no_tax	no_tax	7000000402_____SRS024580_LANL_scaffold_46305_6	1487	132.3	7000000402_____SRS024580_LANL_scaffold_46305_9	1303	360.7	37231	not_included
3300009149_____Ga0114918_10000434	3300009149_____Ga0114918_10000434	Metagenomic phage	no_tax	no_tax	no_tax	3300009149_____Ga0114918_10000434_15	1001	391.6	3300009149_____Ga0114918_10000434_12	887	459.2	36043	not_included
7000000394_____C2764585	7000000394_____C2764585	Metagenomic phage	no_tax	no_tax	no_tax	7000000394_____C2764585_22	1487	129.4	7000000394_____C2764585_19	1303	363.6	35092	not_included
3300000917_____WSSedA2C3DRAFT_1000012	3300000917_____WSSedA2C3DRAFT_1000012	Metagenomic phage	no_tax	no_tax	no_tax	3300000917_____WSSedA2C3DRAFT_1000012_34	1002	376.9	3300000917_____WSSedA2C3DRAFT_1000012_32	891	461.6	34458	not_included
3300000786_____WSSedA2C2DRAFT_1000005	3300000786_____WSSedA2C2DRAFT_1000005	Metagenomic phage	no_tax	no_tax	no_tax	3300000786_____WSSedA2C2DRAFT_1000005_33	1002	376.9	3300000786_____WSSedA2C2DRAFT_1000005_31	891	461.6	33682	not_included
3300006566_____Ga0100365_1000408	3300006566_____Ga0100365_1000408	Metagenomic phage	no_tax	no_tax	no_tax	3300006566_____Ga0100365_1000408_14	1412	127.5	3300006566_____Ga0100365_1000408_19	1301	375.7	29362	not_included
3300007079_____Ga0104033_100330	3300007079_____Ga0104033_100330	Metagenomic phage	no_tax	no_tax	no_tax	3300007079_____Ga0104033_100330_3	1407	125.2	3300007079_____Ga0104033_100330_9	1301	376.9	27755	not_included
3300009786_____Ga0114999_10002005	3300009786_____Ga0114999_10002005	Metagenomic phage	no_tax	no_tax	no_tax	3300009786_____Ga0114999_10002005_18	1400	236.3	3300009786_____Ga0114999_10002005_15	1391	307.7	27460	not_included
GCA_000865825.1_ViralProj15618	Emiliania huxleyi virus 86	NCLDV	no_tax	Phycodnaviridae	no_tax	AJ890364.1_451	1157	516.8	AJ890364.1_69;AJ890364.1_70	1475	363.7	NA	included
GCA_000888735.1_ViralProj60053	Acanthamoeba polyphaga mimivirus	NCLDV	no_tax	Mimiviridae	no_tax	HQ336222.2_278;HQ336222.2_285;HQ336222.2_283;HQ336222.2_281	1342	446.8	HQ336222.2_557;HQ336222.2_559	1508	441.9	NA	included
GCA_000889395.1_ViralProj59783	Cafeteria roenbergensis virus BV-PW1	NCLDV	no_tax	Mimiviridae	no_tax	GU244497.1_230	1332	475.9	GU244497.1_372	1494	415.2	NA	included
GCA_000891235.1.ViralProj69999	Wiseana iridescent virus	NCLDV	no_tax	Iridoviridae	no_tax	GQ918152.1_114	1128	518.7	GQ918152.1_165	1343	432.4	NA	included
GCA_000893455.1_ViralProj65279	Lausannevirus	NCLDV	no_tax	Marseilleviridae	no_tax	HQ113105.1_30	1243	342.3	HQ113105.1_15;HQ113105.1_14	1496	355.2	NA	included
GCA_000911655.1_ViralProj213019	Pandoravirus dulcis	NCLDV	no_tax	no_tax	no_tax	KC977570.1_641;KC977570.1_639	1712	453.8	KC977570.1_452	2246	419.6	NA	included
GCA_000922335.1_ViralProj258005	Aureococcus anophagefferens virus	NCLDV	no_tax	Phycodnaviridae	no_tax	KJ645900.1_372	1110	463.4	KJ645900.1_326	1290	494.6	NA	included
GCA_000924835.1_ViralProj265987	Melbournevirus	NCLDV	no_tax	Marseilleviridae	no_tax	KM275475.1_23	1264	374.4	KM275475.1_55;KM275475.1_54	1519	368.9	NA	included
GCA_001602085.1_ViralProj316309	Brazilian marseillevirus	NCLDV	no_tax	Marseilleviridae	no_tax	KT752522.1_44	1241	347	KT752522.1_32;KT752522.1_30	1483	351.1	NA	included
GCA_001654305.1_ViralProj323872	Tokyovirus A1	NCLDV	no_tax	Marseilleviridae	no_tax	AP017398.1_18	1274	372.3	AP017398.1_459;AP017398.1_461	1463	349.9	NA	included
GCA_002114025.1_ViralProj384397	Pacmanvirus A23	NCLDV	no_tax	no_tax	no_tax	LT706986.1_44	1337	288.1	LT706986.1_299	1460	238.9	NA	included
GCA_002116175.1_ViralProj381648	Kaumoebavirus	NCLDV	no_tax	no_tax	no_tax	KX552040.1_365	1590	203.1	KX552040.1_108;KX552040.1_110	1438	234.8	NA	included
GCA_003032905.1_ASM303290v1	African swine fever virus (viruses)	NCLDV	no_tax	Asfarviridae	no_tax	KM111294.1_67	1243	270.4	KM111294.1_115	1451	263.1	NA	included
GCA_003057795.1_ASM305779v1	Methyloceanibacter sp. wino2 (a-proteobacteria)	NCLDV	no_tax	no_tax	no_tax	KY322437.1_613	1179	552.3	KY322437.1_515	1485	551.2	NA	included
GCA_003233915.1_ASM323391v1	Pandoravirus neocaledonia (viruses)	NCLDV	no_tax	no_tax	no_tax	MG011690.1_589	1415	433.4	MG011690.1_390	2270	425.6	NA	included

## Sheet: 2
contig	β_protein	β_length	β_score	β'_protein	β'_length	β'_score	contig_length
3300000439_____TBL_comb48_EPIDRAFT_1000002	3300000439_____TBL_comb48_EPIDRAFT_1000002_130	1211	567.7	3300000439_____TBL_comb48_EPIDRAFT_1000002_61	1505	558.6	78820
3300000439_____TBL_comb48_EPIDRAFT_1000147	3300000439_____TBL_comb48_EPIDRAFT_1000147_25	1148	575.6	3300000439_____TBL_comb48_EPIDRAFT_1000147_61	1428	567.6	14144
3300000553_____TBL_comb47_HYPODRAFT_10000481	3300000553_____TBL_comb47_HYPODRAFT_10000481_25	1148	575.6	3300000553_____TBL_comb47_HYPODRAFT_10000481_61	1428	567.6	14273
3300000553_____TBL_comb47_HYPODRAFT_10000984	3300000553_____TBL_comb47_HYPODRAFT_10000984_11	1147	569.7	3300000553_____TBL_comb47_HYPODRAFT_10000984_43	1417	567.7	10958
3300000576_____SL_7KL_010_BRINEDRAFT_10000004	3300000576_____SL_7KL_010_BRINEDRAFT_10000004_69	1159	444.6	3300000576_____SL_7KL_010_BRINEDRAFT_10000004_2	1772	531.8	29837
3300001346_____JGI20151J14362_10000195	3300001346_____JGI20151J14362_10000195_26	1512	535	3300001346_____JGI20151J14362_10000195_32	913	367	13701
3300001546_____JGI12659J15293_10000004	3300001546_____JGI12659J15293_10000004_10	1519	533.7	3300001546_____JGI12659J15293_10000004_37	1502	494.1	29900
3300002502_____C687J35174_10000119	3300002502_____C687J35174_10000119_73	1368	423.7	3300002502_____C687J35174_10000119_97	1436	416.9	41385
3300002508_____JGI24700J35501_10930932	3300002508_____JGI24700J35501_10930932_17	1181	95.9	3300002508_____JGI24700J35501_10930932_8	1295	93.7	22418
3300002546_____JGI25318J35512_1000112	3300002546_____JGI25318J35512_1000112_15	1400	2167.3	3300002546_____JGI25318J35512_1000112_16	1433	1814.4	14817
3300002835_____B570J40625_100000020	3300002835_____B570J40625_100000020_100	1376	502.4	3300002835_____B570J40625_100000020_58	2016	528.1	64096
3300003808_____Ga0007844_1000003	3300003808_____Ga0007844_1000003_46	1150	556.6	3300003808_____Ga0007844_1000003_7	1426	564.9	10624
3300003812_____Ga0007861_1000003	3300003812_____Ga0007861_1000003_10	1150	556.6	3300003812_____Ga0007861_1000003_49	1426	564.9	10997
3300004128_____Ga0066180_10000001	3300004128_____Ga0066180_10000001_18	1173	575.3	3300004128_____Ga0066180_10000001_3	1468	556.6	14566
3300004276_____Ga0066610_10000022	3300004276_____Ga0066610_10000022_49	1890	446.5	3300004276_____Ga0066610_10000022_25	2005	474.9	37497
3300004777_____Ga0007827_10000001	3300004777_____Ga0007827_10000001_138	1144	530.4	3300004777_____Ga0007827_10000001_51	1411	538.5	56363
3300004807_____Ga0007809_10000002	3300004807_____Ga0007809_10000002_122	1144	530.4	3300004807_____Ga0007809_10000002_35	1411	538.5	36586
3300004807_____Ga0007809_10000011	3300004807_____Ga0007809_10000011_66	1142	577.6	3300004807_____Ga0007809_10000011_32	1888	533.8	23598
3300005589_____Ga0070729_10000573	3300005589_____Ga0070729_10000573_36	1180	608	3300005589_____Ga0070729_10000573_11	1120	385.1	21830
3300005611_____Ga0074647_1000008	3300005611_____Ga0074647_1000008_106	1104	536.3	3300005611_____Ga0074647_1000008_5	933	330	59988
3300005913_____Ga0075108_10000029	3300005913_____Ga0075108_10000029_61	1086	672.8	3300005913_____Ga0075108_10000029_68	1736	528.9	24530
3300005914_____Ga0075117_1000076	3300005914_____Ga0075117_1000076_28	1086	672.8	3300005914_____Ga0075117_1000076_21	1736	528.9	23737
3300006119_____Ga0007866_1000001	3300006119_____Ga0007866_1000001_138	1144	530.4	3300006119_____Ga0007866_1000001_51	1411	538.5	56363
3300006226_____Ga0099364_10000232	3300006226_____Ga0099364_10000232_51	1181	95.9	3300006226_____Ga0099364_10000232_60	1295	93.7	34043
3300006810_____Ga0070754_10000083	3300006810_____Ga0070754_10000083_82	1155	167.7	3300006810_____Ga0070754_10000083_12	968	229.9	35608
3300007791_____Ga0105806_1000011	3300007791_____Ga0105806_1000011_102	1014	91.3	3300007791_____Ga0105806_1000011_104	1062	151.1	48006
3300008150_____Ga0114319_1000012	3300008150_____Ga0114319_1000012_102	1014	90.4	3300008150_____Ga0114319_1000012_104	1065	145.4	55070
3300008634_____Ga0111369_1000049	3300008634_____Ga0111369_1000049_97	1014	90.9	3300008634_____Ga0111369_1000049_99	1062	151.3	33930
3300009068_____Ga0114973_10000002	3300009068_____Ga0114973_10000002_78	1175	439.1	3300009068_____Ga0114973_10000002_205	1413	572.9	62736
3300009154_____Ga0114963_10000082	3300009154_____Ga0114963_10000082_44	1152	578.9	3300009154_____Ga0114963_10000082_7	1414	547.3	16370
3300009155_____Ga0114968_10000007	3300009155_____Ga0114968_10000007_218	1144	556.3	3300009155_____Ga0114968_10000007_185	1392	563.2	53516
3300009155_____Ga0114968_10000009	3300009155_____Ga0114968_10000009_123	1121	425.1	3300009155_____Ga0114968_10000009_182	1399	550.4	47628
3300009159_____Ga0114978_10000003	3300009159_____Ga0114978_10000003_186	1150	568.8	3300009159_____Ga0114978_10000003_231	1417	562.8	61607
3300009164_____Ga0114975_10000015	3300009164_____Ga0114975_10000015_23	1156	576.5	3300009164_____Ga0114975_10000015_60	1414	562	33077
3300009180_____Ga0114979_10000013	3300009180_____Ga0114979_10000013_6	1144	515.9	3300009180_____Ga0114979_10000013_97	1421	550.6	29355
3300009180_____Ga0114979_10000016	3300009180_____Ga0114979_10000016_25	1155	404.9	3300009180_____Ga0114979_10000016_89	1407	539.6	26589
3300009180_____Ga0114979_10000033	3300009180_____Ga0114979_10000033_3	1191	567.1	3300009180_____Ga0114979_10000033_35	1512	544.4	33076
3300009181_____Ga0114969_10000012	3300009181_____Ga0114969_10000012_38	1144	556.3	3300009181_____Ga0114969_10000012_71	1392	563.2	37431
3300009182_____Ga0114959_10000013	3300009182_____Ga0114959_10000013_26	1404	459.9	3300009182_____Ga0114959_10000013_127	909	355.1	44127
3300009185_____Ga0114971_10000004	3300009185_____Ga0114971_10000004_153	1157	574.7	3300009185_____Ga0114971_10000004_191	1417	568.1	53376
3300009185_____Ga0114971_10000008	3300009185_____Ga0114971_10000008_62	1147	568.6	3300009185_____Ga0114971_10000008_100	1417	561	31609
3300009481_____Ga0114932_10000053	3300009481_____Ga0114932_10000053_23	1191	312.1	3300009481_____Ga0114932_10000053_75	1425	227.2	37677
3300009496_____Ga0115570_10000055	3300009496_____Ga0115570_10000055_32	1145	501.5	3300009496_____Ga0115570_10000055_56	1551	394.8	16921
3300009684_____Ga0114958_10000011	3300009684_____Ga0114958_10000011_102	1160	572.1	3300009684_____Ga0114958_10000011_64	1416	564.9	57807
3300009684_____Ga0114958_10000036	3300009684_____Ga0114958_10000036_111	1143	529.8	3300009684_____Ga0114958_10000036_20	1410	540	27040
3300009702_____Ga0114931_10000019	3300009702_____Ga0114931_10000019_17	1600	281.1	3300009702_____Ga0114931_10000019_111	1450	230.5	55805
3300009710_____Ga0116192_1000172	3300009710_____Ga0116192_1000172_53	1059	609.1	3300009710_____Ga0116192_1000172_42	859	364	12425
3300010158_____Ga0114960_10000013	3300010158_____Ga0114960_10000013_3	1491	487.3	3300010158_____Ga0114960_10000013_51	1811	527.5	35342
3300010158_____Ga0114960_10000028	3300010158_____Ga0114960_10000028_31	2207	351.3	3300010158_____Ga0114960_10000028_59	1467	567.7	38553
3300010334_____Ga0136644_10000117	3300010334_____Ga0136644_10000117_47	1152	578.9	3300010334_____Ga0136644_10000117_10	1414	547.3	17655
3300011822_____Ga0122087_100130	3300011822_____Ga0122087_100130_66	1273	1957.6	3300011822_____Ga0122087_100130_65	1422	1678.3	19313
3300012000_____Ga0119951_1000013	3300012000_____Ga0119951_1000013_147	1134	541.6	3300012000_____Ga0119951_1000013_59	909	371.3	31733
3300012942_____Ga0164242_10000124	3300012942_____Ga0164242_10000124_46	1366	246.2	3300012942_____Ga0164242_10000124_31	1630	295.8	34825
3300013014_____Ga0164295_10000056	3300013014_____Ga0164295_10000056_80	1222	573.5	3300013014_____Ga0164295_10000056_47	1512	549.1	36495
3300013132_____Ga0172372_10000040	3300013132_____Ga0172372_10000040_32	1056	227.9	3300013132_____Ga0172372_10000040_151	1291	149.1	32330
3300013285_____Ga0136642_1000019	3300013285_____Ga0136642_1000019_98	1414	403.4	3300013285_____Ga0136642_1000019_68	2421	541.7	30106
3300013285_____Ga0136642_1000075	3300013285_____Ga0136642_1000075_59	1147	433.4	3300013285_____Ga0136642_1000075_2	1399	547.1	13944
3300014204_____Ga0172381_10000003	3300014204_____Ga0172381_10000003_320	1245	250.9	3300014204_____Ga0172381_10000003_148	1432	165.5	101051
3300014720_____Ga0172376_10000014	3300014720_____Ga0172376_10000014_56	1056	227.9	3300014720_____Ga0172376_10000014_175	1291	149.1	37142
3300014959_____Ga0134299_1000038	3300014959_____Ga0134299_1000038_89	1495	499.9	3300014959_____Ga0134299_1000038_36	1510	509	42030
3300015024_____Ga0167669_1000009	3300015024_____Ga0167669_1000009_63	1301	2136.4	3300015024_____Ga0167669_1000009_86	1253	1788.5	26762
3300017956_____Ga0181580_10000143	3300017956_____Ga0181580_10000143_35	1472	483.6	3300017956_____Ga0181580_10000143_14	1508	547.5	15864
3300017991_____Ga0180434_10000141	3300017991_____Ga0180434_10000141_61	1577	438.1	3300017991_____Ga0180434_10000141_21	1455	537.4	20986
3300018426_____Ga0181566_10000293	3300018426_____Ga0181566_10000293_6	1133	615.1	3300018426_____Ga0181566_10000293_19	1536	595.8	12835
3300020363_____Ga0211493_1000001	3300020363_____Ga0211493_1000001_38	1378	516	3300020363_____Ga0211493_1000001_102	1521	572.6	49759
3300021185_____Ga0206682_10000001	3300021185_____Ga0206682_10000001_264	1063	578.7	3300021185_____Ga0206682_10000001_143	1947	469	88863
3300022206_____Ga0224499_10000001	3300022206_____Ga0224499_10000001_80	1240	283.1	3300022206_____Ga0224499_10000001_37	1491	240.4	42456
3300022843_____Ga0222631_1000052	3300022843_____Ga0222631_1000052_12	1184	582.7	3300022843_____Ga0222631_1000052_8	1506	554.9	11789
3300023293_____Ga0222688_1000018	3300023293_____Ga0222688_1000018_20	1075	1729.3	3300023293_____Ga0222688_1000018_21	1218	1479.4	15718
3300025429_____Ga0208500_1000011	3300025429_____Ga0208500_1000011_22	1151	557	3300025429_____Ga0208500_1000011_60	1420	582.9	18090
3300027286_____Ga0255129_1000008	3300027286_____Ga0255129_1000008_13	1362	2120	3300027286_____Ga0255129_1000008_14	1408	1784.6	13531
3300027747_____Ga0209189_1000002	3300027747_____Ga0209189_1000002_52	1241	599.9	3300027747_____Ga0209189_1000002_179	1486	592.4	67000
7000000315_____SRS013723_Baylor_scaffold_8483	7000000315_____SRS013723_Baylor_scaffold_8483_21	1014	91.3	7000000315_____SRS013723_Baylor_scaffold_8483_23	1062	151.1	11689
7000000443_____SRS058808_LANL_scaffold_17042	7000000443_____SRS058808_LANL_scaffold_17042_82	1014	90.9	7000000443_____SRS058808_LANL_scaffold_17042_80	1062	151.3	53535
7000000584_____SRS049318_LANL_scaffold_22411	7000000584_____SRS049318_LANL_scaffold_22411_156	1014	90.4	7000000584_____SRS049318_LANL_scaffold_22411_154	1065	145.4	69804
REF:2504643017_____2504644368	REF:2504643017_____2504644368_435	1157	517.1	REF:2504643017_____2504644368_332	1056	320.5	117046
REF:2504643032_____2504646089	REF:2504643032_____2504646089_172	1157	519.2	REF:2504643032_____2504646089_65	1056	320.5	117829
REF:2504643033_____2504646090	REF:2504643033_____2504646090_333	917	241.4	REF:2504643033_____2504646090_236	1058	328.1	120712
REF:2504643034_____2504646091	REF:2504643034_____2504646091_336	1157	516	REF:2504643034_____2504646091_273	1054	321.2	119422
REF:2504643035_____2504646092	REF:2504643035_____2504646092_219	1157	516	REF:2504643035_____2504646092_133	1054	321.2	121878
REF:2504756016_____2504757130	REF:2504756016_____2504757130_257	1157	516	REF:2504756016_____2504757130_62	1054	321.2	121448
REF:2504756017_____2504757131	REF:2504756017_____2504757131_45	1157	516	REF:2504756017_____2504757131_202	1054	321.2	125401
REF:2505313026_____2505328767	REF:2505313026_____2505328767_429	1157	516.8	REF:2505313026_____2505328767_66	1056	320.5	121775
REF:2506485000_____2506485000	REF:2506485000_____2506485000_408	1508	488.2	REF:2506485000_____2506485000_53	1054	321	112376
REF:2512047000_____2512047000	REF:2512047000_____2512047000_293	1152	421.7	REF:2512047000_____2512047000_261	1522	369	60044
REF:2528311108_____2528331565	REF:2528311108_____2528331565_437	818	201.1	REF:2528311108_____2528331565_87	1058	328.1	118632
REF:2528311109_____2528331566	REF:2528311109_____2528331566_476	1157	516.8	REF:2528311109_____2528331566_76	1056	320.5	119177
REF:2528311110_____2528331567	REF:2528311110_____2528331567_435	917	241.4	REF:2528311110_____2528331567_82	1058	328.1	119237
REF:2528311111_____2528331568	REF:2528311111_____2528331568_464	1157	516.8	REF:2528311111_____2528331568_72	1056	320.5	120005
REF:2545824620_____2545849702	REF:2545824620_____2545849702_152	1186	544.4	REF:2545824620_____2545849702_202	1507	641.7	244617
REF:2546825521_____2546826773	REF:2546825521_____2546826773_284	1141	378.8	REF:2546825521_____2546826773_589	1485	551.2	196602
REF:2588253551_____2588266164	REF:2588253551_____2588266164_54	1243	269.8	REF:2588253551_____2588266164_101	1151	243.6	55378
REF:2588253577_____2588266247	REF:2588253577_____2588266247_166	1124	527.1	REF:2588253577_____2588266247_40	1338	424.3	73601
REF:2588253604_____2588266308	REF:2588253604_____2588266308_52	1243	269.8	REF:2588253604_____2588266308_96	1451	260.9	55771
REF:2588253611_____2588266319	REF:2588253611_____2588266319_45	1243	269.8	REF:2588253611_____2588266319_89	1451	260.9	52285
REF:2588253658_____2588266448	REF:2588253658_____2588266448_230	1203	558.5	REF:2588253658_____2588266448_265	1513	569.5	155956
REF:2588253664_____2588266454	REF:2588253664_____2588266454_282	1203	558.5	REF:2588253664_____2588266454_317	1513	569.5	152803
REF:2595698348_____2595727330	REF:2595698348_____2595727330_114	1166	189.1	REF:2595698348_____2595727330_65	1287	109.6	24312
REF:2595698499_____2595727481	REF:2595698499_____2595727481_585	1413	429.9	REF:2595698499_____2595727481_412	2246	419.6	346593
REF:2595698500_____2595727482	REF:2595698500_____2595727482_521	1393	430.2	REF:2595698500_____2595727482_360	2314	412.6	474314
REF:2595698786_____2595727768	REF:2595698786_____2595727768_226	1203	558.5	REF:2595698786_____2595727768_260	1513	569.5	156313
REF:2597489998_____2597520907	REF:2597489998_____2597520907_152	1160	187.1	REF:2597489998_____2597520907_108	1289	136.5	71138
REF:2597490024_____2597520945	REF:2597490024_____2597520945_157	1167	176.6	REF:2597490024_____2597520945_29	1286	114.3	65250
REF:2597490050_____2597521014	REF:2597490050_____2597521014_104	1128	518.7	REF:2597490050_____2597521014_153	1343	432.4	74153
REF:2597490115_____2597521913	REF:2597490115_____2597521913_86	1035	371.2	REF:2597490115_____2597521913_67	874	325.4	29483
REF:2651870244_____2651974318	REF:2651870244_____2651974318_327	1179	552.3	REF:2651870244_____2651974318_236	1485	551.2	197238
REF:2700988775_____2700998375	REF:2700988775_____2700998375_219	1157	516	REF:2700988775_____2700998375_133	1054	321.2	121878
REF:2700988789_____2700998393	REF:2700988789_____2700998393_333	917	241.4	REF:2700988789_____2700998393_236	1058	328.1	120712
REF:2700988814_____2700998430	REF:2700988814_____2700998430_336	1157	516	REF:2700988814_____2700998430_273	1054	321.2	119422
REF:2700988832_____2700998478	REF:2700988832_____2700998478_293	1152	421.7	REF:2700988832_____2700998478_261	1522	369	60044
REF:2700988838_____2700998501	REF:2700988838_____2700998501_257	1157	516	REF:2700988838_____2700998501_62	1054	321.2	121448
REF:2700988842_____2700998506	REF:2700988842_____2700998506_172	1157	519.2	REF:2700988842_____2700998506_65	1056	320.5	117829
REF:2700988855_____2700998527	REF:2700988855_____2700998527_435	1157	517.1	REF:2700988855_____2700998527_332	1056	320.5	117046
REF:2700988876_____2700998584	REF:2700988876_____2700998584_170	1124	524.8	REF:2700988876_____2700998584_40	1335	424.2	72954
REF:2700988899_____2700998607	REF:2700988899_____2700998607_172	1132	519.1	REF:2700988899_____2700998607_41	1347	432.3	73981
REF:2700989073_____2700998867	REF:2700989073_____2700998867_201	1199	354.3	REF:2700989073_____2700998867_118	998	373.9	74063
REF:2706795035_____2706857134	REF:2706795035_____2706857134_392	1544	301	REF:2706795035_____2706857134_329	1744	296.1	129130
REF:2706795115_____2706857216	REF:2706795115_____2706857216_222	1095	313.6	REF:2706795115_____2706857216_242	1330	325.6	132312
REF:2706795115_____2706857216	REF:2706795115_____2706857216_371	1110	463.4	REF:2706795115_____2706857216_322	1290	494.6	132312
REF:2706795120_____2706857223	REF:2706795120_____2706857223_269	1591	552.4	REF:2706795120_____2706857223_377	1508	572.4	175632
REF:2706795365_____2706857508	REF:2706795365_____2706857508_98	1173	158.2	REF:2706795365_____2706857508_54	1288	121	24702
REF:2706795799_____2706858004	REF:2706795799_____2706858004_184	1158	181.9	REF:2706795799_____2706858004_135	1288	117.3	100283
REF:2706795800_____2706858005	REF:2706795800_____2706858005_197	1158	179.2	REF:2706795800_____2706858005_145	1288	116.6	108846
REF:2706796011_____2706858245	REF:2706796011_____2706858245_137	1165	174	REF:2706796011_____2706858245_92	1322	114.1	72941
REF:2706796207_____2706858460	REF:2706796207_____2706858460_135	1165	172.5	REF:2706796207_____2706858460_92	1287	116.5	76398
REF:2706796334_____2706858600	REF:2706796334_____2706858600_145	1159	185.1	REF:2706796334_____2706858600_103	1290	112.7	67640
REF:2706796418_____2706858695	REF:2706796418_____2706858695_139	1165	174.3	REF:2706796418_____2706858695_96	1287	117	74399
REF:2706796524_____2706858830	REF:2706796524_____2706858830_125	1163	184.1	REF:2706796524_____2706858830_163	1313	113.1	75871
REF:2706796591_____2706858913	REF:2706796591_____2706858913_113	1171	176.9	REF:2706796591_____2706858913_70	1287	138.5	44029
REF:2724679938_____2724820510	REF:2724679938_____2724820510_103	1374	470.9	REF:2724679938_____2724820510_77	1745	483.5	98950
REF:2724679939_____2724820530	REF:2724679939_____2724820530_265	1550	481.5	REF:2724679939_____2724820530_34	1461	479.8	159069
REF:2757320675_____2757368526	REF:2757320675_____2757368526_44	1337	288.1	REF:2757320675_____2757368526_283	1460	238.9	133109
REF:2757320745_____2757368620	REF:2757320745_____2757368620_118	1167	185.3	REF:2757320745_____2757368620_76	1286	126.2	68121
REF:2757320746_____2757368621	REF:2757320746_____2757368621_134	1160	183	REF:2757320746_____2757368621_86	1289	126.1	62388
REF:2757320865_____2757368761	REF:2757320865_____2757368761_132	1167	181.2	REF:2757320865_____2757368761_90	1287	112.9	70354
REF:2757320870_____2757368774	REF:2757320870_____2757368774_138	1167	182.5	REF:2757320870_____2757368774_95	1287	114	71509
REF:2757320930_____2757368887	REF:2757320930_____2757368887_91	1162	160.8	REF:2757320930_____2757368887_49	1289	111.3	28404
REF:638275435_____638275649	REF:638275435_____638275649_40	1243	270.2	REF:638275435_____638275649_84	1451	260.5	51712
REF:638275692_____638277046	REF:638275692_____638277046_100	1162	168.7	REF:638275692_____638277046_56	1290	114.9	23973
REF:638275725_____638276102	REF:638275725_____638276102_139	1165	167.3	REF:638275725_____638276102_95	1287	109.8	69131
REF:638275728_____638277039	REF:638275728_____638277039_247	1158	178.8	REF:638275728_____638277039_172	1289	119.7	126821
REF:638275899_____638276289	REF:638275899_____638276289_138	1165	170.2	REF:638275899_____638276289_95	1287	110.6	74831
REF:638275974_____638276580	REF:638275974_____638276580_144	1165	169.8	REF:638275974_____638276580_100	1287	108.7	70183
REF:638275980_____638277504	REF:638275980_____638277504_429	1157	516.8	REF:638275980_____638277504_66	1056	320.5	121775
REF:638276077_____638275863	REF:638276077_____638275863_177	1162	182.7	REF:638276077_____638275863_129	1288	117.7	100330
REF:638276288_____638276034	REF:638276288_____638276034_175	1194	375.1	REF:638276288_____638276034_72	1027	336.3	74788
REF:638276363_____638276032	REF:638276363_____638276032_109	1157	187.5	REF:638276363_____638276032_67	1286	128.1	56748
REF:638276424_____638275683	REF:638276424_____638275683_131	1158	181.2	REF:638276424_____638275683_82	1290	102.9	35036
REF:638276426_____638276074	REF:638276426_____638276074_134	1165	171.2	REF:638276426_____638276074_90	1287	99.8	66024
REF:638276436_____638277402	REF:638276436_____638277402_118	1156	184.3	REF:638276436_____638277402_75	1287	122.2	61871
REF:638276532_____638277045	REF:638276532_____638277045_99	1162	155.6	REF:638276532_____638277045_55	1290	111.9	25771
REF:638276686_____638275450	REF:638276686_____638275450_112	1156	180.4	REF:638276686_____638275450_67	1287	122.3	48951
REF:638276771_____638276517	REF:638276771_____638276517_106	1157	187.9	REF:638276771_____638276517_64	1286	129.4	57188
REF:638276929_____638276100	REF:638276929_____638276100_107	1163	188.6	REF:638276929_____638276100_65	1286	128.5	53563
REF:638276937_____638277887	REF:638276937_____638277887_142	1165	169.4	REF:638276937_____638277887_98	1287	110.7	66347
REF:638277073_____638277404	REF:638277073_____638277404_132	1165	169.2	REF:638277073_____638277404_89	1287	111	64902
REF:638277074_____638275624	REF:638277074_____638275624_125	1165	168.5	REF:638277074_____638275624_83	1287	110.7	62782
REF:638277125_____638276990	REF:638277125_____638276990_105	1165	187.9	REF:638277125_____638276990_63	1286	129.3	47786
REF:638277126_____638275958	REF:638277126_____638275958_110	1166	187	REF:638277126_____638275958_70	1286	128.9	53109
REF:641201050_____641201015	REF:641201050_____641201015_144	1150	171.1	REF:641201050_____641201015_97	1290	103	36104
REF:641201152_____641201004	REF:641201152_____641201004_106	1157	191.2	REF:641201152_____641201004_64	1286	128.1	56803
REF:641201155_____641201259	REF:641201155_____641201259_58	1156	278.1	REF:641201155_____641201259_9	860	262.5	50531
REF:641201329_____641201019	REF:641201329_____641201019_58	1168	281.8	REF:641201329_____641201019_10	886	256.2	39697
REF:641201376_____641201042	REF:641201376_____641201042_142	1161	294.5	REF:641201376_____641201042_47	834	294.2	57650
REF:641509471_____641509428	REF:641509471_____641509428_112	1166	186.7	REF:641509471_____641509428_72	1286	130.2	53143
REF:642973534_____642973501	REF:642973534_____642973501_116	1156	182.7	REF:642973534_____642973501_74	1287	122.7	62612
REF:648019620_____648019612	REF:648019620_____648019612_105	1162	159.8	REF:648019620_____648019612_60	1289	110.1	25470
REF:Bacilli_gi_452729603	REF:Bacilli_gi_452729603_77	1192	2121.9	REF:Bacilli_gi_452729603_76	1227	1734.4	19063
REF:Bacilli_gi_481030140	REF:Bacilli_gi_481030140_72	1192	2121.9	REF:Bacilli_gi_481030140_71	1227	1734.4	18857

## Sheet: 3
genome_accession_or_protein_genbank_id	species	group	phylum	family	genus	protein(s)_or_genbank_id	protein_length	protein_bitscore
15225263	Arabidopsis thaliana	Eukaryotic RdRp	no_tax	Brassicaceae	Arabidopsis	15225263	992	NA
15229153	Arabidopsis thaliana	Eukaryotic RdRp	no_tax	Brassicaceae	Arabidopsis	15229153	1196	NA
8248473	Arabidopsis thaliana	Eukaryotic RdRp	no_tax	Brassicaceae	Arabidopsis	8248473	1196	NA
15223906	Arabidopsis thaliana	Eukaryotic RdRp	no_tax	Brassicaceae	Arabidopsis	15223906	1107	NA
15237051	Arabidopsis thaliana	Eukaryotic RdRp	no_tax	Brassicaceae	Arabidopsis	15237051	1133	NA
7499876	Caenorhabditis elegans	Eukaryotic RdRp	Nematoda	Rhabditidae	Caenorhabditis	7499876	1632	NA
17508703	Caenorhabditis elegans	Eukaryotic RdRp	Nematoda	Rhabditidae	Caenorhabditis	17508703	1601	NA
17508365	Caenorhabditis elegans	Eukaryotic RdRp	Nematoda	Rhabditidae	Caenorhabditis	17508365	1579	NA
17506499	Caenorhabditis elegans	Eukaryotic RdRp	Nematoda	Rhabditidae	Caenorhabditis	17506499	1632	NA
17533045	Caenorhabditis elegans	Eukaryotic RdRp	Nematoda	Rhabditidae	Caenorhabditis	17533045	1765	NA
15422180	Diaporthe ambigua	Eukaryotic RdRp	Ascomycota	Diaporthaceae	Diaporthe	15422180	1483	NA
18656898	Diaporthe perjuncta	Eukaryotic RdRp	Ascomycota	Diaporthaceae	Diaporthe	18656898	1484	NA
14475571	Dictyostelium discoideum	Eukaryotic RdRp	Amoebozoa	Dictyosteliidae	Dictyostelium	14475571	1964	NA
14475569	Dictyostelium discoideum	Eukaryotic RdRp	Amoebozoa	Dictyosteliidae	Dictyostelium	14475569	1883	NA
15419599	Giardia intestinalis	Eukaryotic RdRp	Metamonada	Hexamitidae	Giardia	15419599	1377	NA
13641451	Neurospora crassa	Eukaryotic RdRp	Ascomycota	Sordariaceae	Neurospora	13641451	1638	NA
4803727	Neurospora crassa	Eukaryotic RdRp	Ascomycota	Sordariaceae	Neurospora	4803727	1402	NA
7489197	Nicotiana tabacum	Eukaryotic RdRp	no_tax	Solanaceae	Nicotiana	7489197	1116	NA
14209603	Oryza sativa	Eukaryotic RdRp	no_tax	Poaceae	Oryza	14209603	1222	NA
21328146	Oryza sativa	Eukaryotic RdRp	no_tax	Poaceae	Oryza	21328146	1218	NA
4138343	Petunia x hybrida	Eukaryotic RdRp	no_tax	Solanaceae	Petunia	4138343	775	NA
17227102	Phomopsis sp. CMW 5588	Eukaryotic RdRp	Ascomycota	Valsaceae	Phomopsis	17227102	1122	NA
19114207	Schizosaccharomyces pombe	Eukaryotic RdRp	Ascomycota	Schizosaccharomycetaceae	Schizosaccharomyces	19114207	1215	NA
7489070	Solanum lycopersicum	Eukaryotic RdRp	no_tax	Solanaceae	Solanum	7489070	1114	NA
GCA_000910235.1_ViralProj209076	Cronobacter phage CR5	Viral_RefSeq	no_tax	Myoviridae	no_tax	AFO71244.1,AFO71256.1	1243	101.7
GCA_000914635.1_ViralProj240017	Erwinia phage Ea35-70	Viral_RefSeq	no_tax	Myoviridae	Agricanvirus	AHI60373.1,AHI60399.1	1150	165.9
GCA_000914555.1_ViralProj239740	Erwinia phage PhiEaH1	Viral_RefSeq	no_tax	Myoviridae	Iapetusvirus	AGX01743.1,AGX01961.1	935	119.8
GCA_001744955.1_ViralProj344100	Erwinia phage vB_EamM_Caitlin	Viral_RefSeq	no_tax	Myoviridae	Machinavirus	ANZ48328.1,ANZ48347.1	964	75.3
GCA_001743655.1_ViralProj344105	Erwinia phage vB_EamM_ChrisDB	Viral_RefSeq	no_tax	Myoviridae	Machinavirus	ANZ48601.1,ANZ48620.1	964	75.2
GCA_001744975.1_ViralProj344104	Erwinia phage vB_EamM_EarlPhillipIV	Viral_RefSeq	no_tax	Myoviridae	no_tax	ANZ48875.1,ANZ48894.1,ANZ49065.1	1514	231.6
GCA_001745635.1_ViralProj344103	Erwinia phage vB_EamM_Huxley	Viral_RefSeq	no_tax	Myoviridae	Machinavirus	ANZ49122.1,ANZ49141.1	962	72.7
GCA_001744315.1_ViralProj344102	Erwinia phage vB_EamM_Kwan	Viral_RefSeq	no_tax	Myoviridae	no_tax	ANZ49387.1,ANZ49399.1	1228	91.6
GCA_001743635.1_ViralProj344101	Erwinia phage vB_EamM_Phobos	Viral_RefSeq	no_tax	Myoviridae	no_tax	ANZ50215.1,ANZ50227.1,ANZ50412.1	1785	218.3
GCA_000897215.1_ViralProj167664	Halocynthia phage JM-2012	Viral_RefSeq	no_tax	Myoviridae	no_tax	AFI55314.1,AFI55419.1	891	111.7
GCA_000875305.1_ViralProj30097	Pseudomonas phage 201phi2-1	Viral_RefSeq	no_tax	Myoviridae	Phikzvirus	ABY62939.1,ABY62962.1	1146	164
GCA_001502095.1_ViralProj307764	Pseudomonas phage PhiPA3	Viral_RefSeq	no_tax	Myoviridae	Phikzvirus	AEH03481.1,AEH03501.1	934	123.4

## Sheet: 4
Genome	Query	Hit	Bitscore
NC_004629.1	NC_004629.1_88	COG0086	23.8
NC_010821.1	NC_010821.1_105	COG0086	32.7
NC_010821.1	NC_010821.1_128	COG0086	24.1
NC_016163.1	NC_016163.1_249	COG0085	68.3
NC_016163.1	NC_016163.1_101	COG0086	71.3
NC_016163.1	NC_016163.1_220	COG0086	47.3
NC_016163.1	NC_016163.1_262	COG0086	89.6
NC_019929.1	NC_019929.1_220	COG0086	25.2
NC_023557.1	NC_023557.1_223	COG0085	37.1
NC_023557.1	NC_023557.1_249	COG0086	34.1
NC_023557.1	NC_023557.1_269	COG0086	22
NC_023610.1	NC_023610.1_21	COG0086	40.8
NC_027402.1	NC_027402.1_34	COG0086	23.8
NC_028999.1	NC_028999.1_55	COG0086	33.9
NC_028999.1	NC_028999.1_69	COG0086	25.3
NC_031039.1	NC_031039.1_92	COG0085	68.3
NC_031039.1	NC_031039.1_152	COG0086	33.9
NC_031039.1	NC_031039.1_159	COG0086	106.9
NC_031039.1	NC_031039.1_279	COG0086	47.7
NC_031107.2	NC_031107.2_37	COG0086	25.3
NC_041911.1	NC_041911.1_282	COG0086	26.6
NC_041916.1	NC_041916.1_119	COG0086	37.8
NC_041972.1	NC_041972.1_226	COG0085	37.6
NC_041972.1	NC_041972.1_252	COG0086	34.1
NC_041972.1	NC_041972.1_272	COG0086	21.7
NC_041973.1	NC_041973.1_222	COG0085	37.6
NC_041973.1	NC_041973.1_247	COG0086	34.1
NC_041973.1	NC_041973.1_267	COG0086	22
NC_041974.1	NC_041974.1_224	COG0085	37.6
NC_041974.1	NC_041974.1_249	COG0086	34.1
NC_041974.1	NC_041974.1_269	COG0086	22
NC_041975.1	NC_041975.1_226	COG0085	37.6
NC_041975.1	NC_041975.1_252	COG0086	34.1
NC_041975.1	NC_041975.1_273	COG0086	22
NC_041994.1	NC_041994.1_50	COG0086	37
NC_041994.1	NC_041994.1_65	COG0086	31
NC_042060.1	NC_042060.1_317	COG0086	23.8
NC_042081.1	NC_042081.1_283	COG0086	23.8
NC_042098.1	NC_042098.1_225	COG0085	37.6
NC_042098.1	NC_042098.1_250	COG0086	34.1
NC_042098.1	NC_042098.1_271	COG0086	22
NC_042100.1	NC_042100.1_93	COG0086	40.4
NC_042136.1	NC_042136.1_94	COG0086	34.5
NC_043027.1	NC_043027.1_278	COG0085	68.3
NC_043027.1	NC_043027.1_162	COG0086	47.7
NC_043027.1	NC_043027.1_36	COG0086	33.9
NC_043027.1	NC_043027.1_43	COG0086	106.2
