# Supplementary material for: A distinct lineage of Caudovirales that encodes a deeply branching multi-subunit RNA polymerase
Source: Nat Commun. 2020 Sep 9;11:4506. doi: 10.1038/s41467-020-18281-3 (PMC7481178; doi:10.1038/s41467-020-18281-3)
Supplement: Supplementary file 6 — Supplementary Data 3 [file 41467_2020_18281_MOESM6_ESM.xlsx]

## Sheet: Table of Contents
Table of Contents
Sheet	Description
1	Alignment statistics
	COG0085 = β, COG0086 = β’, concat = alignment of concatenated β and β’ sequences, paralog = alignment of β to β’ sequences
	Cons. = Conservation, I.D. = Identity, Qual. = Quality
2	Alignment statistics of conserved regions within β and β’ subunits when aligned separately
	HCR – Highly Conserved Region, Cons. = Conservation, I.D. = Identity, Qual. = Quality
	start_aln – start position in alignment, end_aln – end position in alignment, length_aln – length in alignment
	start_yeast – start position in yeast, end_yeast – end position in yeast, length_yeast – length in yeast
3	Alignment statistics of conserved regions between β and β’ subunits when aligned to each other
	Between – region conserved between subunits, Cons. = Conservation, I.D. = Identity, Qual. = Quality
	start_aln – start position in alignment, end_aln – end position in alignment, length_aln – length in alignment
	start85yeast – start position in yeast β, end85yeast – end position in yeast β, length85yeast – length in yeast β
	start86yeast – start position in yeast β’, end88yeast – end position in yeast β’, length86yeast – length in yeast β’

## Sheet: 1
Sequence	Trimming	Length	Cons.	I.D.	Qual.	Undetermined_characters	Missing_percent	No_variable_sites	Proportion_variable_sites	Parsimony_informative_sites	Proportion_parsimony_informative	Total_matrix_cells
COG0085	0	4707	0.781814	15.1124	288.496	2030155	73.227	3833	0.814	3027	0.643	2772423
COG0085	0.1	1857	1.98169	37.0706	683.199	386069	35.297	1848	0.995	1835	0.988	1093773
COG0085	0.3	1410	2.60993	46.8526	824.688	167369	20.153	1402	0.994	1392	0.987	830490
COG0085	0.5	1142	3.22242	54.2669	908.008	72434	10.769	1134	0.993	1124	0.984	672638
COG0085	0.7	1023	3.59726	58.1596	948.468	41988	6.968	1015	0.992	1005	0.982	602547
COG0086	0	5754	0.698644	13.4345	214.015	2575807	76.003	4493	0.781	3660	0.636	3389106
COG0086	0.1	2093	1.92069	35.2214	538.992	465152	37.732	2086	0.997	2075	0.991	1232777
COG0086	0.3	1451	2.7705	48.2028	690.612	147843	17.299	1444	0.995	1435	0.989	854639
COG0086	0.5	1292	3.11146	52.3701	727.209	91101	11.971	1285	0.995	1276	0.988	760988
COG0086	0.7	1118	3.59571	56.5777	767.382	47642	7.235	1111	0.994	1102	0.986	658502
paralog	0	7018	0.105586	9.57951	386.77	6711637	81.184	6040	0.861	5024	0.716	8267204
paralog	0.1	2593	0.285769	24.5727	944.152	1605862	52.573	2593	1	2587	0.998	3054554
paralog	0.3	1830	0.710929	30.6376	1373.98	785823	36.453	1825	0.997	1820	0.995	2155740
paralog	0.5	1571	0.810312	33.9413	1348.35	580547	31.37	1566	0.997	1559	0.992	1850638
paralog	0.7	1449	0.918565	35.2263	1512.82	535503	31.372	1444	0.997	1437	0.992	1706922
concat	0	10247	0.748121	14.4954	278.247	4479916	74.226	8402	0.82	6756	0.659	6035483
concat	0.1	3960	1.93586	36.0385	667.796	856799	36.734	3944	0.996	3922	0.99	2332440
concat	0.3	2838	2.7012	47.9442	841.915	302610	18.103	2822	0.994	2807	0.989	1671582
concat	0.5	2461	3.11499	53.0134	899.617	167630	11.564	2445	0.993	2430	0.987	1449529
concat	0.7	2111	3.63145	57.6397	952.426	82839	6.662	2095	0.992	2080	0.985	1243379

## Sheet: 2
HCR	start_aln	end_aln	length_aln	start_yeast	end_yeast	length_yeast	function	Cons.	I.D.	Qual.	sequence in yeast
COG0085_1	581	614	33	512	545	33	unknown	7.38235	75.2472	1258.06	rqlhnt…msci
COG0085_2	698	730	32	748	780	32	duplex-binding	7.18182	77.0849	1283.57	ILGVAAS…AMGV
COG0085_3	835	868	33	821	850	29	B-strand 1, B-strand 2	6.79412	66.8032	1222.78	GQNA….LFRS
COG0085_4	1118	1171	53	981	1032	51	B-strand 3, B-strand 4, B-strand 5	7.12069	75.5606	1228.07	ASRH…LSKV
COG0085_5	1279	1350	71	1085	1156	71	B-strand 6, connector	7.41667	80.3787	1252.03	IFFGP…EASD
COG0086_1	350	389	39	328	367	39	B-strand 1, B-strand 2	7.625	83.3065	1162.63	RLKG…VGVP
COG0086_2	442	492	50	442	492	50	B-strand 3, B-strand 4, B-strand 5, catalytic, B-strand 6	7.31373	81.8702	1126.78	VLFNRQ…NLHVP
COG0086_3	797	832	35	807	839	32	unknown	7.69444	80.6923	1130.68	GLTP….RRLV
COG0086_4	949	973	24	1064	1088	24	unknown	8.52	84.5025	1217.47	VGVLAAQ…FHFAG

## Sheet: 3
HCR	start_aln	end_aln	length_aln	start85yeast	end85yeast	length85yeast	start86yeast	end86yeast	length86yeast	Cons.	I.D.	Qual.	85_letters	86_letters
Between_1	283	290	8	158	172	15	230	241	12	0.75	44.5459	2174.99	vfigrlpi	miltclpv
Between_2	302	306	5	198	203	6	253	257	5	2.4	59.3039	2105.93	dggyf	nesqr
Between_3	318	325	8	204	211	8	269	276	8	6.375	58.3722	2369.02	iingsekv	ilkanisl
Between_4	711	719	9	378	386	9	627	633	7	3.44444	26.778	1748.54	lgyminrll	0gglihvv0
Between_5	731	749	19	395	413	19	646	664	19	4.52632	47.9135	1908.1	qddrdh..gpll	fgniq…gfst
Between_6	846	850	5	479	483	5	758	762	5	6.2	52.5297	2333.23	vsqvl	iaqms
Between_7	880	899	20	509	527	19	808	827	20	5.65	54.3464	2077.72	akprql..paet	ltpqe..lidt
Between_8	1060	1066	7	777	783	7	1063	1069	7	5.85714	52.7529	2358.23	amgvflt	mvgvlaa
Between_9	1531	1535	5	981	985	5	1384	1388	5	5.2	57.3005	1616.99	asrhg	vtrhg
Between_10	1545	1564	20	988	1007	20	1395	1414	20	5.15	47.8098	2015.24	gtig…aegiv	galmr…feaga
Between_11	1580	1591	12	1023	1034	12	1430	1441	12	4.58333	49.9788	2103.36	vahlie..lskv	lgqmapigtgaf
